# Supplementary material for: Conjugated equine estrogen and medroxyprogesterone acetate are associated with decreased risk of breast cancer relative to bioidentical hormone therapy and controls
Source: PLoS One. 2018 May 16;13(5):e0197064. doi: 10.1371/journal.pone.0197064 (PMC5955567; doi:10.1371/journal.pone.0197064)
Supplement: S1 Dataset — The dataset label “Dataset1” contains all the data, and the dataset labeled “Dataset2” contains data only for these records pertaining to women who initiated drug usage after 01/01/2004. (ZIP) [file pone.0197064.s001.zip]

Archive with 3 entries (2 files):
- Datasets/
- Datasets/Dataset1.xlsx
- Datasets/Dataset2.xlsx
