# Supplementary material for: Conjugated equine estrogen and medroxyprogesterone acetate are associated with decreased risk of breast cancer relative to bioidentical hormone therapy and controls
Source: PLoS One. 2018 May 16;13(5):e0197064. doi: 10.1371/journal.pone.0197064 (PMC5955567; doi:10.1371/journal.pone.0197064)
Supplement: S1 Dataset — The dataset label “Dataset1” contains all the data, and the dataset labeled “Dataset2” contains data only for these records pertaining to women who initiated drug usage after 01/01/2004. (ZIP) [file pone.0197064.s001.zip › Datasets/Dataset1.xlsx]

## Sheet: case
id	followup_time	breast_cancer	Number_of_drugs_used	Category(S is synthetic, B is bioidentical, E and P are Estrogen and progesterone )	Duration	bioidentical_estrogen_duration	bioidentical_progesterone_duration	synthetic_estrogen_duration	synthetic_progesterone_duration	S_E_S_P_duration	B_E_S_P_duration	B_E	B_P	S_E	S_P	S_E_S_P	B_E_S_P	bioidentical_estrogen	bioidentical_progesterone	synthetic_estrogen	synthetic_progesterone	S_E_S_P	B_E_S_P	synthetic_estrogen_no_premarin	premarin	synthetic_progesterone_no_medroxyprogesterone	Medroxyprogesterone	M_duration	P_M	P_M_duration	S_E_No_Pre	S_E_No_Pre_duration	S_P_No_Me	S_P_No_Me_duration	S_E_S_P_No_Pre_Me	S_E_S_P_No_Pre_Me_duration
1	7619	No	3	S_E_S_P	0	NA	NA	NA	NA	NA	NA	0	0	1	1	1	0	NO	NO	YES	YES	YES	NO	YES	NO	NO	YES	NA	NO	NA	NO	NA	NO	NA	NO	NA
2	1088	No	1	S_E	0	NA	NA	0	NA	NA	NA	0	0	1	0	0	0	NO	NO	YES	NO	NO	NO	YES	NO	NO	NO	NA	NO	NA	YES	0	NO	NA	NO	NA
3	914	No	2	S_E_S_P	653	NA	NA	653	653	NA	NA	0	0	1	1	0	0	NO	NO	YES	YES	NO	NO	YES	NO	YES	NO	NA	NO	NA	NO	NA	NO	NA	YES	653
4	3923	No	1	B_E	3188	3188	NA	NA	NA	NA	NA	1	0	0	0	0	0	YES	NO	NO	NO	NO	NO	NO	NO	NO	NO	NA	NO	NA	NO	NA	NO	NA	NO	NA
5	2654	No	2	S_E_S_P	513	NA	NA	513	513	NA	NA	0	0	1	1	0	0	NO	NO	YES	YES	NO	NO	YES	NO	YES	NO	NA	NO	NA	NO	NA	NO	NA	YES	513
6	3666	No	1	S_P	852	NA	NA	NA	852	NA	NA	0	0	0	1	0	0	NO	NO	NO	YES	NO	NO	NO	NO	NO	YES	852	NO	NA	NO	NA	NO	NA	NO	NA
7	6573	No	3	S_E_S_P	0	NA	NA	NA	NA	NA	NA	0	0	1	1	1	0	NO	NO	YES	YES	YES	NO	YES	NO	NO	YES	NA	NO	NA	NO	NA	NO	NA	NO	NA
8	9840	No	1	S_E	NA	NA	NA	NA	NA	NA	NA	0	0	1	0	0	0	NO	NO	YES	NO	NO	NO	YES	NO	NO	NO	NA	NO	NA	YES	NA	NO	NA	NO	NA
9	4514	No	2	S_E_S_P	1114	NA	NA	1114	NA	1114	NA	0	0	1	0	1	0	NO	NO	YES	NO	YES	NO	YES	NO	NO	NO	NA	NO	NA	NO	NA	NO	NA	YES	1114
10	5827	No	2	S_E_S_P	0	NA	NA	NA	NA	NA	NA	0	0	1	1	0	0	NO	NO	YES	YES	NO	NO	YES	YES	NO	YES	NA	YES	NA	NO	NA	NO	NA	NO	NA
11	6095	No	1	S_P	56	NA	NA	NA	56	NA	NA	0	0	0	1	0	0	NO	NO	NO	YES	NO	NO	NO	NO	NO	YES	56	NO	NA	NO	NA	NO	NA	NO	NA
12	5690	No	2	B_E_S_P	0	NA	NA	NA	NA	NA	NA	0	0	0	1	0	1	NO	NO	NO	YES	NO	YES	NO	NO	YES	NO	NA	NO	NA	NO	NA	NO	NA	NO	NA
13	11680	No	1	S_E	NA	NA	NA	NA	NA	NA	NA	0	0	1	0	0	0	NO	NO	YES	NO	NO	NO	YES	YES	NO	NO	NA	NO	NA	NO	NA	NO	NA	NO	NA
14	4435	No	2	B_E_S_P	0	NA	NA	NA	NA	NA	NA	1	0	0	1	0	0	YES	NO	NO	YES	NO	NO	NO	NO	NO	YES	NA	NO	NA	NO	NA	NO	NA	NO	NA
15	7601	No	3	S_E_S_P	4141	NA	NA	4141	4141	4141	NA	0	0	1	1	1	0	NO	NO	YES	YES	YES	NO	YES	NO	YES	NO	NA	NO	NA	NO	NA	NO	NA	YES	4141
16	7437	No	1	S_E	1	NA	NA	1	NA	NA	NA	0	0	1	0	0	0	NO	NO	YES	NO	NO	NO	YES	NO	NO	NO	NA	NO	NA	YES	1	NO	NA	NO	NA
17	894	No	2	S_E_S_P	144	NA	NA	144	144	NA	NA	0	0	1	1	0	0	NO	NO	YES	YES	NO	NO	YES	NO	YES	NO	NA	NO	NA	NO	NA	NO	NA	YES	144
18	2059	No	2	S_E_S_P	23	NA	NA	23	NA	23	NA	0	0	1	0	1	0	NO	NO	YES	NO	YES	NO	YES	NO	NO	NO	NA	NO	NA	NO	NA	NO	NA	YES	23
19	3160	No	1	S_P	1668.62	NA	NA	NA	1668.62	NA	NA	0	0	0	1	0	0	NO	NO	NO	YES	NO	NO	NO	NO	YES	NO	NA	NO	NA	NO	NA	YES	1668.62	NO	NA
20	2313	No	1	S_E	1475	NA	NA	1475	NA	NA	NA	0	0	1	0	0	0	NO	NO	YES	NO	NO	NO	YES	YES	NO	NO	NA	NO	NA	NO	NA	NO	NA	NO	NA
21	5429	No	1	S_E	NA	NA	NA	NA	NA	NA	NA	0	0	1	0	0	0	NO	NO	YES	NO	NO	NO	YES	NO	NO	NO	NA	NO	NA	YES	NA	NO	NA	NO	NA
22	7226	No	2	S_E_S_P	837	NA	NA	837	837	NA	NA	0	0	1	1	0	0	NO	NO	YES	YES	NO	NO	YES	NO	NO	YES	837	NO	NA	NO	NA	NO	NA	NO	NA
23	7491	No	1	S_E	NA	NA	NA	NA	NA	NA	NA	0	0	1	0	0	0	NO	NO	YES	NO	NO	NO	YES	YES	NO	NO	NA	NO	NA	NO	NA	NO	NA	NO	NA
24	5744	No	3	S_E_S_P	0	NA	NA	NA	NA	NA	NA	0	0	1	1	1	0	NO	NO	YES	YES	YES	NO	YES	NO	NO	YES	NA	NO	NA	NO	NA	NO	NA	NO	NA
25	5260	No	2	B_E_S_P	3577.46	NA	NA	NA	3577.46	NA	2663.79	0	0	0	1	0	1	NO	NO	NO	YES	NO	YES	NO	NO	YES	NO	NA	NO	NA	NO	NA	NO	NA	NO	NA
26	3808	No	3	S_E_S_P	0	NA	NA	NA	NA	NA	NA	0	0	1	1	1	0	NO	NO	YES	YES	YES	NO	YES	NO	YES	NO	NA	NO	NA	NO	NA	NO	NA	YES	0
27	3316	No	3	S_E_S_P	2057	NA	NA	2057	2057	799	NA	0	0	1	1	1	0	NO	NO	YES	YES	YES	NO	YES	NO	YES	NO	NA	NO	NA	NO	NA	NO	NA	YES	2057
28	4381	No	2	B_E_S_P	0	NA	NA	NA	NA	NA	NA	0	0	0	1	0	1	NO	NO	NO	YES	NO	YES	NO	NO	YES	NO	NA	NO	NA	NO	NA	NO	NA	NO	NA
29	4896	No	1	S_P	211	NA	NA	NA	211	NA	NA	0	0	0	1	0	0	NO	NO	NO	YES	NO	NO	NO	NO	NO	YES	211	NO	NA	NO	NA	NO	NA	NO	NA
30	4039	No	3	S_E_S_P	1049	NA	NA	1049	1049	1049	NA	0	0	1	1	1	0	NO	NO	YES	YES	YES	NO	YES	NO	NO	YES	1049	NO	NA	NO	NA	NO	NA	NO	NA
31	11389	No	1	S_E	4	NA	NA	4	NA	NA	NA	0	0	1	0	0	0	NO	NO	YES	NO	NO	NO	YES	YES	NO	NO	NA	NO	NA	NO	NA	NO	NA	NO	NA
32	9014	No	1	B_E	NA	NA	NA	NA	NA	NA	NA	1	0	0	0	0	0	YES	NO	NO	NO	NO	NO	NO	NO	NO	NO	NA	NO	NA	NO	NA	NO	NA	NO	NA
33	11113	No	2	S_E_S_P	196	NA	NA	196	NA	84	NA	0	0	1	0	1	0	NO	NO	YES	NO	YES	NO	YES	YES	NO	NO	NA	NO	NA	NO	NA	NO	NA	NO	NA
34	10337	No	2	B_E_S_E	3242.48	2121.48	NA	3242.48	NA	NA	NA	1	0	1	0	0	0	YES	NO	YES	NO	NO	NO	YES	YES	NO	NO	NA	NO	NA	NO	NA	NO	NA	NO	NA
35	9763	No	2	S_E_S_P	3606	NA	NA	3606	1027	NA	NA	0	0	1	1	0	0	NO	NO	YES	YES	NO	NO	YES	YES	YES	NO	NA	NO	NA	NO	NA	NO	NA	NO	NA
36	6831	No	1	B_E	NA	NA	NA	NA	NA	NA	NA	1	0	0	0	0	0	YES	NO	NO	NO	NO	NO	NO	NO	NO	NO	NA	NO	NA	NO	NA	NO	NA	NO	NA
37	2475	No	1	S_P	NA	NA	NA	NA	NA	NA	NA	0	0	0	1	0	0	NO	NO	NO	YES	NO	NO	NO	NO	YES	NO	NA	NO	NA	NO	NA	YES	NA	NO	NA
38	5673	No	1	S_E	695	NA	NA	695	NA	NA	NA	0	0	1	0	0	0	NO	NO	YES	NO	NO	NO	YES	YES	NO	NO	NA	NO	NA	NO	NA	NO	NA	NO	NA
39	2932	No	1	B_E	NA	NA	NA	NA	NA	NA	NA	1	0	0	0	0	0	YES	NO	NO	NO	NO	NO	NO	NO	NO	NO	NA	NO	NA	NO	NA	NO	NA	NO	NA
40	3106	No	1	B_P	496	NA	496	NA	NA	NA	NA	0	1	0	0	0	0	NO	YES	NO	NO	NO	NO	NO	NO	NO	NO	NA	NO	NA	NO	NA	NO	NA	NO	NA
41	4673	No	1	S_E	NA	NA	NA	NA	NA	NA	NA	0	0	1	0	0	0	NO	NO	YES	NO	NO	NO	YES	NO	NO	NO	NA	NO	NA	YES	NA	NO	NA	NO	NA
42	5887	No	3	S_E_S_P	0	NA	NA	NA	NA	NA	NA	0	0	1	1	1	0	NO	NO	YES	YES	YES	NO	YES	NO	YES	YES	NA	NO	NA	NO	NA	NO	NA	NO	NA
43	5721	No	2	S_E_S_P	1188	NA	NA	1188	NA	1188	NA	0	0	1	0	1	0	NO	NO	YES	NO	YES	NO	YES	NO	NO	NO	NA	NO	NA	NO	NA	NO	NA	YES	1188
44	10755	No	2	S_E_S_P	160	NA	NA	160	NA	160	NA	0	0	1	0	1	0	NO	NO	YES	NO	YES	NO	YES	NO	NO	NO	NA	NO	NA	NO	NA	NO	NA	YES	160
45	2067	No	2	S_E_S_P	494	NA	NA	494	494	NA	NA	0	0	1	1	0	0	NO	NO	YES	YES	NO	NO	YES	NO	YES	NO	NA	NO	NA	NO	NA	NO	NA	YES	494
46	2949	No	1	S_E	7	NA	NA	7	NA	NA	NA	0	0	1	0	0	0	NO	NO	YES	NO	NO	NO	YES	NO	NO	NO	NA	NO	NA	YES	7	NO	NA	NO	NA
47	3488	No	1	S_P	366	NA	NA	NA	366	NA	NA	0	0	0	1	0	0	NO	NO	NO	YES	NO	NO	NO	NO	YES	NO	NA	NO	NA	NO	NA	YES	366	NO	NA
48	8051	No	1	B_E	1938	1938	NA	NA	NA	NA	NA	1	0	0	0	0	0	YES	NO	NO	NO	NO	NO	NO	NO	NO	NO	NA	NO	NA	NO	NA	NO	NA	NO	NA
49	3324	No	1	S_E	2200	NA	NA	2200	NA	NA	NA	0	0	1	0	0	0	NO	NO	YES	NO	NO	NO	YES	YES	NO	NO	NA	NO	NA	NO	NA	NO	NA	NO	NA
50	2943	No	1	S_P	NA	NA	NA	NA	NA	NA	NA	0	0	0	1	0	0	NO	NO	NO	YES	NO	NO	NO	NO	NO	YES	NA	NO	NA	NO	NA	NO	NA	NO	NA
51	8763	No	1	B_E	NA	NA	NA	NA	NA	NA	NA	1	0	0	0	0	0	YES	NO	NO	NO	NO	NO	NO	NO	NO	NO	NA	NO	NA	NO	NA	NO	NA	NO	NA
52	2217	No	3	3	NA	NA	NA	182	1029	NA	847	0	0	1	1	0	1	NO	NO	YES	YES	NO	YES	YES	NO	YES	NO	NA	NO	NA	NO	NA	NO	NA	NO	NA
53	5169	No	3	S_E_S_P	168	NA	NA	168	168	168	NA	0	0	1	1	1	0	NO	NO	YES	YES	YES	NO	YES	NO	YES	NO	NA	NO	NA	NO	NA	NO	NA	YES	168
54	8454	Yes	1	S_E	NA	NA	NA	NA	NA	NA	NA	0	0	1	0	0	0	NO	NO	YES	NO	NO	NO	YES	YES	NO	NO	NA	NO	NA	NO	NA	NO	NA	NO	NA
55	596	No	2	S_E_S_P	148	NA	NA	148	148	NA	NA	0	0	1	1	0	0	NO	NO	YES	YES	NO	NO	YES	NO	YES	NO	NA	NO	NA	NO	NA	NO	NA	YES	148
56	3859	No	2	B_E_S_E	2613.11	1060.45	NA	2613.11	NA	NA	NA	1	0	1	0	0	0	YES	NO	YES	NO	NO	NO	YES	YES	NO	NO	NA	NO	NA	NO	NA	NO	NA	NO	NA
57	8798	No	1	S_E	2956	NA	NA	2956	NA	NA	NA	0	0	1	0	0	0	NO	NO	YES	NO	NO	NO	YES	YES	NO	NO	NA	NO	NA	NO	NA	NO	NA	NO	NA
58	6979	No	1	S_E	901.553	NA	NA	901.553	NA	NA	NA	0	0	1	0	0	0	NO	NO	YES	NO	NO	NO	YES	YES	NO	NO	NA	NO	NA	NO	NA	NO	NA	NO	NA
59	2156	No	1	S_E	48	NA	NA	48	NA	NA	NA	0	0	1	0	0	0	NO	NO	YES	NO	NO	NO	YES	NO	NO	NO	NA	NO	NA	YES	48	NO	NA	NO	NA
60	6164	No	3	3	NA	NA	NA	30	NA	NA	NA	1	1	1	0	0	0	YES	YES	YES	NO	NO	NO	YES	NO	NO	NO	NA	NO	NA	NO	NA	NO	NA	NO	NA
61	8116	No	2	B_E_S_E	1674	434	NA	1674	NA	NA	NA	1	0	1	0	0	0	YES	NO	YES	NO	NO	NO	YES	YES	NO	NO	NA	NO	NA	NO	NA	NO	NA	NO	NA
62	325	No	1	S_P	243	NA	NA	NA	243	NA	NA	0	0	0	1	0	0	NO	NO	NO	YES	NO	NO	NO	NO	YES	NO	NA	NO	NA	NO	NA	YES	243	NO	NA
63	8933	No	1	S_E	1132.02	NA	NA	1132.02	NA	NA	NA	0	0	1	0	0	0	NO	NO	YES	NO	NO	NO	YES	NO	NO	NO	NA	NO	NA	YES	1132.02	NO	NA	NO	NA
64	2849	No	3	S_E_S_P	541	NA	NA	541	NA	541	NA	0	0	1	1	1	0	NO	NO	YES	YES	YES	NO	YES	NO	NO	YES	NA	NO	NA	NO	NA	NO	NA	NO	NA
65	11433	No	1	S_E	NA	NA	NA	NA	NA	NA	NA	0	0	1	0	0	0	NO	NO	YES	NO	NO	NO	YES	NO	NO	NO	NA	NO	NA	YES	NA	NO	NA	NO	NA
66	9435	No	1	S_E	0	NA	NA	0	NA	NA	NA	0	0	1	0	0	0	NO	NO	YES	NO	NO	NO	YES	NO	NO	NO	NA	NO	NA	YES	0	NO	NA	NO	NA
67	18040	No	1	S_E	2063	NA	NA	2063	NA	NA	NA	0	0	1	0	0	0	NO	NO	YES	NO	NO	NO	YES	YES	NO	NO	NA	NO	NA	NO	NA	NO	NA	NO	NA
68	8992	No	1	S_P	NA	NA	NA	NA	NA	NA	NA	0	0	0	1	0	0	NO	NO	NO	YES	NO	NO	NO	NO	YES	NO	NA	NO	NA	NO	NA	YES	NA	NO	NA
69	3751	No	2	S_E_S_P	409.065	NA	NA	409.065	409.065	NA	NA	0	0	1	1	0	0	NO	NO	YES	YES	NO	NO	YES	NO	YES	NO	NA	NO	NA	NO	NA	NO	NA	YES	409.065
70	6437	No	2	S_E_B_P	3723.44	NA	3723.44	3723.44	NA	NA	NA	0	1	1	0	0	0	NO	YES	YES	NO	NO	NO	YES	YES	NO	NO	NA	NO	NA	NO	NA	NO	NA	NO	NA
71	7842	No	1	S_P	338	NA	NA	NA	338	NA	NA	0	0	0	1	0	0	NO	NO	NO	YES	NO	NO	NO	NO	NO	YES	338	NO	NA	NO	NA	NO	NA	NO	NA
72	5073	No	1	S_E	3459	NA	NA	3459	NA	NA	NA	0	0	1	0	0	0	NO	NO	YES	NO	NO	NO	YES	YES	NO	NO	NA	NO	NA	NO	NA	NO	NA	NO	NA
73	11935	No	1	S_E	692	NA	NA	692	NA	NA	NA	0	0	1	0	0	0	NO	NO	YES	NO	NO	NO	YES	NO	NO	NO	NA	NO	NA	YES	692	NO	NA	NO	NA
74	5522	No	1	S_E	320.069	NA	NA	320.069	NA	NA	NA	0	0	1	0	0	0	NO	NO	YES	NO	NO	NO	YES	YES	NO	NO	NA	NO	NA	NO	NA	NO	NA	NO	NA
75	9217	No	1	S_E	42	NA	NA	42	NA	NA	NA	0	0	1	0	0	0	NO	NO	YES	NO	NO	NO	YES	YES	NO	NO	NA	NO	NA	NO	NA	NO	NA	NO	NA
76	7547	No	1	B_E	NA	NA	NA	NA	NA	NA	NA	1	0	0	0	0	0	YES	NO	NO	NO	NO	NO	NO	NO	NO	NO	NA	NO	NA	NO	NA	NO	NA	NO	NA
77	6854	No	1	S_E	5	NA	NA	5	NA	NA	NA	0	0	1	0	0	0	NO	NO	YES	NO	NO	NO	YES	NO	NO	NO	NA	NO	NA	YES	5	NO	NA	NO	NA
78	4573	No	2	B_E_B_P	637	637	72	NA	NA	NA	NA	1	1	0	0	0	0	YES	YES	NO	NO	NO	NO	NO	NO	NO	NO	NA	NO	NA	NO	NA	NO	NA	NO	NA
79	975	No	1	S_E	NA	NA	NA	NA	NA	NA	NA	0	0	1	0	0	0	NO	NO	YES	NO	NO	NO	YES	YES	NO	NO	NA	NO	NA	NO	NA	NO	NA	NO	NA
80	1656	No	3	S_E_S_P	0	NA	NA	NA	NA	NA	NA	0	0	1	1	1	0	NO	NO	YES	YES	YES	NO	YES	NO	YES	NO	NA	NO	NA	NO	NA	NO	NA	YES	0
81	6684	No	1	S_E	2	NA	NA	2	NA	NA	NA	0	0	1	0	0	0	NO	NO	YES	NO	NO	NO	YES	NO	NO	NO	NA	NO	NA	YES	2	NO	NA	NO	NA
82	452	No	2	S_E_S_P	57	NA	NA	57	57	NA	NA	0	0	1	1	0	0	NO	NO	YES	YES	NO	NO	YES	NO	YES	NO	NA	NO	NA	NO	NA	NO	NA	YES	57
83	7977	No	1	B_E	NA	NA	NA	NA	NA	NA	NA	1	0	0	0	0	0	YES	NO	NO	NO	NO	NO	NO	NO	NO	NO	NA	NO	NA	NO	NA	NO	NA	NO	NA
84	7078	No	1	S_E	NA	NA	NA	NA	NA	NA	NA	0	0	1	0	0	0	NO	NO	YES	NO	NO	NO	YES	NO	NO	NO	NA	NO	NA	YES	NA	NO	NA	NO	NA
85	3053	No	1	S_E	NA	NA	NA	NA	NA	NA	NA	0	0	1	0	0	0	NO	NO	YES	NO	NO	NO	YES	YES	NO	NO	NA	NO	NA	NO	NA	NO	NA	NO	NA
86	4692	No	4	3	NA	NA	1455	2451	210	2451	NA	0	1	1	1	1	0	NO	YES	YES	YES	YES	NO	YES	YES	NO	YES	210	YES	1455	NO	NA	NO	NA	NO	NA
87	6585	No	1	B_E	NA	NA	NA	NA	NA	NA	NA	1	0	0	0	0	0	YES	NO	NO	NO	NO	NO	NO	NO	NO	NO	NA	NO	NA	NO	NA	NO	NA	NO	NA
88	6277	No	1	B_E	NA	NA	NA	NA	NA	NA	NA	1	0	0	0	0	0	YES	NO	NO	NO	NO	NO	NO	NO	NO	NO	NA	NO	NA	NO	NA	NO	NA	NO	NA
89	4771	No	1	S_E	1237	NA	NA	1237	NA	NA	NA	0	0	1	0	0	0	NO	NO	YES	NO	NO	NO	YES	YES	NO	NO	NA	NO	NA	NO	NA	NO	NA	NO	NA
90	3829	No	1	B_E	2822	2822	NA	NA	NA	NA	NA	1	0	0	0	0	0	YES	NO	NO	NO	NO	NO	NO	NO	NO	NO	NA	NO	NA	NO	NA	NO	NA	NO	NA
91	6797	No	1	B_P	760	NA	760	NA	NA	NA	NA	0	1	0	0	0	0	NO	YES	NO	NO	NO	NO	NO	NO	NO	NO	NA	NO	NA	NO	NA	NO	NA	NO	NA
92	6602	No	2	S_E_S_P	569	NA	NA	569	NA	569	NA	0	0	1	0	1	0	NO	NO	YES	NO	YES	NO	YES	NO	NO	NO	NA	NO	NA	NO	NA	NO	NA	YES	569
93	7681	No	2	S_E_B_P	572	NA	572	439	NA	NA	NA	0	1	1	0	0	0	NO	YES	YES	NO	NO	NO	YES	YES	NO	NO	NA	NO	NA	NO	NA	NO	NA	NO	NA
94	4974	No	3	S_E_S_P	1424.9	NA	NA	1424.9	1424.9	1424.9	NA	0	0	1	1	1	0	NO	NO	YES	YES	YES	NO	YES	YES	YES	NO	NA	NO	NA	NO	NA	NO	NA	NO	NA
95	8731	No	2	S_E_S_P	3744	NA	NA	3744	3743.46	NA	NA	0	0	1	1	0	0	NO	NO	YES	YES	NO	NO	YES	NO	NO	YES	3743.46	NO	NA	NO	NA	NO	NA	NO	NA
96	3211	No	1	S_E	380	NA	NA	380	NA	NA	NA	0	0	1	0	0	0	NO	NO	YES	NO	NO	NO	YES	YES	NO	NO	NA	NO	NA	NO	NA	NO	NA	NO	NA
97	3950	No	1	B_E	2137	2137	NA	NA	NA	NA	NA	1	0	0	0	0	0	YES	NO	NO	NO	NO	NO	NO	NO	NO	NO	NA	NO	NA	NO	NA	NO	NA	NO	NA
98	9661	No	1	S_E	3288	NA	NA	3288	NA	NA	NA	0	0	1	0	0	0	NO	NO	YES	NO	NO	NO	YES	YES	NO	NO	NA	NO	NA	NO	NA	NO	NA	NO	NA
99	8060	No	1	B_E	792	792	NA	NA	NA	NA	NA	1	0	0	0	0	0	YES	NO	NO	NO	NO	NO	NO	NO	NO	NO	NA	NO	NA	NO	NA	NO	NA	NO	NA
100	5124	No	1	S_E	1569	NA	NA	1569	NA	NA	NA	0	0	1	0	0	0	NO	NO	YES	NO	NO	NO	YES	NO	NO	NO	NA	NO	NA	YES	1569	NO	NA	NO	NA
101	3819	No	1	S_E	NA	NA	NA	NA	NA	NA	NA	0	0	1	0	0	0	NO	NO	YES	NO	NO	NO	YES	YES	NO	NO	NA	NO	NA	NO	NA	NO	NA	NO	NA
102	8304	Yes	1	S_P	143	NA	NA	NA	143	NA	NA	0	0	0	1	0	0	NO	NO	NO	YES	NO	NO	NO	NO	NO	YES	143	NO	NA	NO	NA	NO	NA	NO	NA
103	1627	No	1	S_E	418	NA	NA	418	NA	NA	NA	0	0	1	0	0	0	NO	NO	YES	NO	NO	NO	YES	YES	NO	NO	NA	NO	NA	NO	NA	NO	NA	NO	NA
104	6008	No	2	B_E_S_E	1908	657	NA	1908	NA	NA	NA	1	0	1	0	0	0	YES	NO	YES	NO	NO	NO	YES	YES	NO	NO	NA	NO	NA	NO	NA	NO	NA	NO	NA
105	9033	No	1	S_E	304	NA	NA	304	NA	NA	NA	0	0	1	0	0	0	NO	NO	YES	NO	NO	NO	YES	NO	NO	NO	NA	NO	NA	YES	304	NO	NA	NO	NA
106	4284	No	3	S_E_S_P	3552	NA	NA	3552	NA	3552	NA	0	0	1	1	1	0	NO	NO	YES	YES	YES	NO	YES	NO	NO	YES	NA	NO	NA	NO	NA	NO	NA	NO	NA
107	1896	No	2	S_E_S_P	1265	NA	NA	1265	1265	NA	NA	0	0	1	1	0	0	NO	NO	YES	YES	NO	NO	YES	NO	YES	NO	NA	NO	NA	NO	NA	NO	NA	YES	1265
108	2396	No	1	S_E	301	NA	NA	301	NA	NA	NA	0	0	1	0	0	0	NO	NO	YES	NO	NO	NO	YES	YES	NO	NO	NA	NO	NA	NO	NA	NO	NA	NO	NA
109	1410	No	1	S_E	NA	NA	NA	NA	NA	NA	NA	0	0	1	0	0	0	NO	NO	YES	NO	NO	NO	YES	NO	NO	NO	NA	NO	NA	YES	NA	NO	NA	NO	NA
110	3212	No	1	S_E	NA	NA	NA	NA	NA	NA	NA	0	0	1	0	0	0	NO	NO	YES	NO	NO	NO	YES	NO	NO	NO	NA	NO	NA	YES	NA	NO	NA	NO	NA
111	7432	No	1	S_E	266	NA	NA	266	NA	NA	NA	0	0	1	0	0	0	NO	NO	YES	NO	NO	NO	YES	YES	NO	NO	NA	NO	NA	NO	NA	NO	NA	NO	NA
112	5087	No	1	B_E	2489	2489	NA	NA	NA	NA	NA	1	0	0	0	0	0	YES	NO	NO	NO	NO	NO	NO	NO	NO	NO	NA	NO	NA	NO	NA	NO	NA	NO	NA
113	9928	No	3	S_E_S_P	897.216	NA	NA	897.216	897.216	897.216	NA	0	0	1	1	1	0	NO	NO	YES	YES	YES	NO	YES	NO	NO	YES	897.216	NO	NA	NO	NA	NO	NA	NO	NA
114	736	No	2	S_E_S_P	0	NA	NA	NA	NA	NA	NA	0	0	1	1	0	0	NO	NO	YES	YES	NO	NO	YES	NO	YES	NO	NA	NO	NA	NO	NA	NO	NA	YES	0
115	1747	No	2	S_E_S_P	0	NA	NA	NA	NA	NA	NA	0	0	1	0	1	0	NO	NO	YES	NO	YES	NO	YES	NO	NO	NO	NA	NO	NA	NO	NA	NO	NA	YES	0
116	1302	No	1	S_P	0	NA	NA	NA	0	NA	NA	0	0	0	1	0	0	NO	NO	NO	YES	NO	NO	NO	NO	NO	YES	0	NO	NA	NO	NA	NO	NA	NO	NA
117	2132	No	1	S_E	1085	NA	NA	1085	NA	NA	NA	0	0	1	0	0	0	NO	NO	YES	NO	NO	NO	YES	YES	NO	NO	NA	NO	NA	NO	NA	NO	NA	NO	NA
118	6855	No	1	S_E	NA	NA	NA	NA	NA	NA	NA	0	0	1	0	0	0	NO	NO	YES	NO	NO	NO	YES	YES	NO	NO	NA	NO	NA	NO	NA	NO	NA	NO	NA
119	2484	No	1	B_E	NA	NA	NA	NA	NA	NA	NA	1	0	0	0	0	0	YES	NO	NO	NO	NO	NO	NO	NO	NO	NO	NA	NO	NA	NO	NA	NO	NA	NO	NA
120	1040	No	1	S_E	NA	NA	NA	NA	NA	NA	NA	0	0	1	0	0	0	NO	NO	YES	NO	NO	NO	YES	NO	NO	NO	NA	NO	NA	YES	NA	NO	NA	NO	NA
121	4102	No	2	B_E_S_P	914	NA	NA	NA	914	NA	365.999	0	0	0	1	0	1	NO	NO	NO	YES	NO	YES	NO	NO	YES	NO	NA	NO	NA	NO	NA	NO	NA	NO	NA
122	3798	No	1	B_E	3145	3145	NA	NA	NA	NA	NA	1	0	0	0	0	0	YES	NO	NO	NO	NO	NO	NO	NO	NO	NO	NA	NO	NA	NO	NA	NO	NA	NO	NA
123	4973	No	2	S_E_B_P	0	NA	NA	NA	NA	NA	NA	0	1	1	0	0	0	NO	YES	YES	NO	NO	NO	YES	YES	NO	NO	NA	NO	NA	NO	NA	NO	NA	NO	NA
124	681	No	2	S_E_S_P	172	NA	NA	172	172	NA	NA	0	0	1	1	0	0	NO	NO	YES	YES	NO	NO	YES	YES	YES	NO	NA	NO	NA	NO	NA	NO	NA	NO	NA
125	8591	No	3	S_E_S_P	0	NA	NA	NA	NA	NA	NA	0	0	1	1	1	0	NO	NO	YES	YES	YES	NO	YES	NO	NO	YES	NA	NO	NA	NO	NA	NO	NA	NO	NA
126	2818	No	1	S_P	1405	NA	NA	NA	1405	NA	NA	0	0	0	1	0	0	NO	NO	NO	YES	NO	NO	NO	NO	YES	YES	1091	NO	NA	NO	NA	NO	NA	NO	NA
127	775	No	1	S_E	381	NA	NA	381	NA	NA	NA	0	0	1	0	0	0	NO	NO	YES	NO	NO	NO	YES	YES	NO	NO	NA	NO	NA	NO	NA	NO	NA	NO	NA
128	2853	No	3	S_E_S_P	0	NA	NA	NA	NA	NA	NA	0	0	1	1	1	0	NO	NO	YES	YES	YES	NO	YES	NO	YES	NO	NA	NO	NA	NO	NA	NO	NA	YES	0
129	2512	No	1	B_E	NA	NA	NA	NA	NA	NA	NA	1	0	0	0	0	0	YES	NO	NO	NO	NO	NO	NO	NO	NO	NO	NA	NO	NA	NO	NA	NO	NA	NO	NA
130	7777	No	1	S_E	NA	NA	NA	NA	NA	NA	NA	0	0	1	0	0	0	NO	NO	YES	NO	NO	NO	YES	YES	NO	NO	NA	NO	NA	NO	NA	NO	NA	NO	NA
131	2244	No	3	S_E_S_P	0	NA	NA	NA	NA	NA	NA	0	0	1	1	1	0	NO	NO	YES	YES	YES	NO	YES	NO	YES	YES	NA	NO	NA	NO	NA	NO	NA	NO	NA
132	6923	No	3	S_E_S_P	1994	NA	NA	1994	1994	1994	NA	0	0	1	1	1	0	NO	NO	YES	YES	YES	NO	YES	YES	YES	YES	NA	YES	NA	NO	NA	NO	NA	NO	NA
133	3189	No	1	B_P	552	NA	552	NA	NA	NA	NA	0	1	0	0	0	0	NO	YES	NO	NO	NO	NO	NO	NO	NO	NO	NA	NO	NA	NO	NA	NO	NA	NO	NA
134	5034	No	3	S_E_S_P	4272.28	NA	NA	4272.28	4272.28	4272.28	NA	0	0	1	1	1	0	NO	NO	YES	YES	YES	NO	YES	NO	YES	NO	NA	NO	NA	NO	NA	NO	NA	YES	4272.28
135	10789	No	1	S_E	2332.34	NA	NA	2332.34	NA	NA	NA	0	0	1	0	0	0	NO	NO	YES	NO	NO	NO	YES	YES	NO	NO	NA	NO	NA	NO	NA	NO	NA	NO	NA
136	2699	No	3	S_E_S_P	1004.1	NA	NA	1004.1	1004.1	1004.1	NA	0	0	1	1	1	0	NO	NO	YES	YES	YES	NO	YES	NO	NO	YES	1004.1	NO	NA	NO	NA	NO	NA	NO	NA
137	6773	No	1	S_E	NA	NA	NA	NA	NA	NA	NA	0	0	1	0	0	0	NO	NO	YES	NO	NO	NO	YES	YES	NO	NO	NA	NO	NA	NO	NA	NO	NA	NO	NA
138	4353	No	2	S_E_S_P	0	NA	NA	NA	NA	NA	NA	0	0	1	0	1	0	NO	NO	YES	NO	YES	NO	YES	NO	NO	NO	NA	NO	NA	NO	NA	NO	NA	YES	0
139	7190	No	2	S_E_S_P	1207	NA	NA	1207	NA	1207	NA	0	0	1	0	1	0	NO	NO	YES	NO	YES	NO	YES	NO	NO	NO	NA	NO	NA	NO	NA	NO	NA	YES	1207
140	3940	No	2	B_E_S_P	301	NA	NA	NA	301	NA	301	0	0	0	1	0	1	NO	NO	NO	YES	NO	YES	NO	NO	YES	NO	NA	NO	NA	NO	NA	NO	NA	NO	NA
141	3120	No	3	3	NA	1045	1494	2245	NA	NA	NA	1	1	1	0	0	0	YES	YES	YES	NO	NO	NO	YES	YES	NO	NO	NA	NO	NA	NO	NA	NO	NA	NO	NA
142	1414	No	1	S_P	29	NA	NA	NA	29	NA	NA	0	0	0	1	0	0	NO	NO	NO	YES	NO	NO	NO	NO	NO	YES	29	NO	NA	NO	NA	NO	NA	NO	NA
143	7695	No	1	S_E	798	NA	NA	798	NA	NA	NA	0	0	1	0	0	0	NO	NO	YES	NO	NO	NO	YES	YES	NO	NO	NA	NO	NA	NO	NA	NO	NA	NO	NA
144	12914	No	1	S_E	1947	NA	NA	1947	NA	NA	NA	0	0	1	0	0	0	NO	NO	YES	NO	NO	NO	YES	YES	NO	NO	NA	NO	NA	NO	NA	NO	NA	NO	NA
145	3750	No	3	3	NA	NA	NA	NA	2991.44	NA	49	0	0	1	1	0	1	NO	NO	YES	YES	NO	YES	YES	NO	YES	NO	NA	NO	NA	NO	NA	NO	NA	NO	NA
146	713	No	3	S_E_S_P	695	NA	NA	695	695	695	NA	0	0	1	1	1	0	NO	NO	YES	YES	YES	NO	YES	NO	YES	NO	NA	NO	NA	NO	NA	NO	NA	YES	695
147	1768	No	2	S_E_S_P	0	NA	NA	NA	NA	NA	NA	0	0	1	1	0	0	NO	NO	YES	YES	NO	NO	YES	NO	YES	NO	NA	NO	NA	NO	NA	NO	NA	YES	0
148	7132	No	2	S_E_S_P	3629	NA	NA	3629	3629	NA	NA	0	0	1	1	0	0	NO	NO	YES	YES	NO	NO	YES	YES	NO	YES	3629	YES	3629	NO	NA	NO	NA	NO	NA
149	5373	No	2	B_E_S_E	0	NA	NA	NA	NA	NA	NA	1	0	1	0	0	0	YES	NO	YES	NO	NO	NO	YES	YES	NO	NO	NA	NO	NA	NO	NA	NO	NA	NO	NA
150	8444	No	1	S_E	NA	NA	NA	NA	NA	NA	NA	0	0	1	0	0	0	NO	NO	YES	NO	NO	NO	YES	YES	NO	NO	NA	NO	NA	NO	NA	NO	NA	NO	NA
151	7950	No	1	S_E	NA	NA	NA	NA	NA	NA	NA	0	0	1	0	0	0	NO	NO	YES	NO	NO	NO	YES	NO	NO	NO	NA	NO	NA	YES	NA	NO	NA	NO	NA
152	9442	No	1	S_E	NA	NA	NA	NA	NA	NA	NA	0	0	1	0	0	0	NO	NO	YES	NO	NO	NO	NO	YES	NO	NO	NA	NO	NA	NO	NA	NO	NA	NO	NA
153	7600	No	3	S_E_S_P	0	NA	NA	NA	NA	NA	NA	0	0	1	1	1	0	NO	NO	YES	YES	YES	NO	YES	NO	YES	NO	NA	NO	NA	NO	NA	NO	NA	YES	0
154	9934	No	1	S_E	NA	NA	NA	NA	NA	NA	NA	0	0	1	0	0	0	NO	NO	YES	NO	NO	NO	YES	YES	NO	NO	NA	NO	NA	NO	NA	NO	NA	NO	NA
155	6868	No	1	B_E	1929.6	1929.6	NA	NA	NA	NA	NA	1	0	0	0	0	0	YES	NO	NO	NO	NO	NO	NO	NO	NO	NO	NA	NO	NA	NO	NA	NO	NA	NO	NA
156	5890	No	1	B_E	2130	2130	NA	NA	NA	NA	NA	1	0	0	0	0	0	YES	NO	NO	NO	NO	NO	NO	NO	NO	NO	NA	NO	NA	NO	NA	NO	NA	NO	NA
157	9538	No	2	S_E_S_P	0	NA	NA	NA	NA	NA	NA	0	0	1	0	1	0	NO	NO	YES	NO	YES	NO	YES	NO	NO	NO	NA	NO	NA	NO	NA	NO	NA	YES	0
158	3382	No	3	S_E_S_P	0	NA	NA	NA	NA	NA	NA	0	0	1	1	1	0	NO	NO	YES	YES	YES	NO	YES	NO	NO	YES	NA	NO	NA	NO	NA	NO	NA	NO	NA
159	1770	No	1	B_E	NA	NA	NA	NA	NA	NA	NA	1	0	0	0	0	0	YES	NO	NO	NO	NO	NO	NO	NO	NO	NO	NA	NO	NA	NO	NA	NO	NA	NO	NA
160	18251	No	1	B_E	NA	NA	NA	NA	NA	NA	NA	1	0	0	0	0	0	YES	NO	NO	NO	NO	NO	NO	NO	NO	NO	NA	NO	NA	NO	NA	NO	NA	NO	NA
161	3950	No	1	S_E	NA	NA	NA	NA	NA	NA	NA	0	0	1	0	0	0	NO	NO	YES	NO	NO	NO	YES	NO	NO	NO	NA	NO	NA	YES	NA	NO	NA	NO	NA
162	9497	No	1	S_E	3868	NA	NA	3868	NA	NA	NA	0	0	1	0	0	0	NO	NO	YES	NO	NO	NO	YES	YES	NO	NO	NA	NO	NA	NO	NA	NO	NA	NO	NA
163	9963	No	1	S_E	NA	NA	NA	NA	NA	NA	NA	0	0	1	0	0	0	NO	NO	YES	NO	NO	NO	YES	YES	NO	NO	NA	NO	NA	NO	NA	NO	NA	NO	NA
164	4465	No	1	S_E	NA	NA	NA	NA	NA	NA	NA	0	0	1	0	0	0	NO	NO	YES	NO	NO	NO	YES	NO	NO	NO	NA	NO	NA	YES	NA	NO	NA	NO	NA
165	969	No	2	S_E_S_P	492	NA	NA	492	NA	372	NA	0	0	1	0	1	0	NO	NO	YES	NO	YES	NO	YES	NO	NO	NO	NA	NO	NA	NO	NA	NO	NA	YES	492
166	494	No	2	S_E_S_P	434	NA	NA	434	434	NA	NA	0	0	1	1	0	0	NO	NO	YES	YES	NO	NO	YES	NO	YES	NO	NA	NO	NA	NO	NA	NO	NA	YES	434
167	5030	No	4	3	NA	NA	1401	1469	1469	1469	NA	0	1	1	1	1	0	NO	YES	YES	YES	YES	NO	YES	NO	YES	NO	NA	NO	NA	NO	NA	NO	NA	NO	NA
168	3886	No	4	3	NA	910	NA	1687	3787	NA	2173	1	0	1	1	0	1	YES	NO	YES	YES	NO	YES	YES	NO	YES	NO	NA	NO	NA	NO	NA	NO	NA	NO	NA
169	4862	No	2	B_E_S_P	0	NA	NA	NA	NA	NA	NA	0	0	0	1	0	1	NO	NO	NO	YES	NO	YES	NO	NO	YES	NO	NA	NO	NA	NO	NA	NO	NA	NO	NA
170	10517	No	1	S_E	3058	NA	NA	3058	NA	NA	NA	0	0	1	0	0	0	NO	NO	YES	NO	NO	NO	NO	YES	NO	NO	NA	NO	NA	NO	NA	NO	NA	NO	NA
171	3088	No	1	S_E	672	NA	NA	672	NA	NA	NA	0	0	1	0	0	0	NO	NO	YES	NO	NO	NO	YES	NO	NO	NO	NA	NO	NA	YES	672	NO	NA	NO	NA
172	8890	No	2	B_E_S_P	0	NA	NA	NA	NA	NA	NA	1	0	0	1	0	0	YES	NO	NO	YES	NO	NO	NO	NO	NO	YES	NA	NO	NA	NO	NA	NO	NA	NO	NA
173	1592	No	3	S_E_S_P	1576.64	NA	NA	1576.64	1576.64	1030.64	NA	0	0	1	1	1	0	NO	NO	YES	YES	YES	NO	YES	NO	YES	NO	NA	NO	NA	NO	NA	NO	NA	YES	1576.64
174	2613	No	5	3	NA	NA	NA	NA	NA	NA	NA	1	1	1	1	1	0	YES	YES	YES	YES	YES	NO	YES	NO	YES	NO	NA	NO	NA	NO	NA	NO	NA	NO	NA
175	2510	No	1	B_E	844	844	NA	NA	NA	NA	NA	1	0	0	0	0	0	YES	NO	NO	NO	NO	NO	NO	NO	NO	NO	NA	NO	NA	NO	NA	NO	NA	NO	NA
176	6265	No	1	S_E	NA	NA	NA	NA	NA	NA	NA	0	0	1	0	0	0	NO	NO	YES	NO	NO	NO	NO	YES	NO	NO	NA	NO	NA	NO	NA	NO	NA	NO	NA
177	7314	No	4	3	NA	474	NA	840	1314	840	NA	1	0	1	1	1	0	YES	NO	YES	YES	YES	NO	YES	NO	YES	YES	474	NO	NA	NO	NA	NO	NA	NO	NA
178	6752	No	1	S_E	21	NA	NA	21	NA	NA	NA	0	0	1	0	0	0	NO	NO	YES	NO	NO	NO	YES	YES	NO	NO	NA	NO	NA	NO	NA	NO	NA	NO	NA
179	947	No	2	B_E_B_P	0	NA	NA	NA	NA	NA	NA	1	1	0	0	0	0	YES	YES	NO	NO	NO	NO	NO	NO	NO	NO	NA	NO	NA	NO	NA	NO	NA	NO	NA
180	432	No	2	S_E_S_P	0	NA	NA	NA	NA	NA	NA	0	0	1	1	0	0	NO	NO	YES	YES	NO	NO	YES	NO	YES	NO	NA	NO	NA	NO	NA	NO	NA	YES	0
181	5398	No	3	S_E_S_P	30	NA	NA	30	30	30	NA	0	0	1	1	1	0	NO	NO	YES	YES	YES	NO	YES	NO	NO	YES	30	NO	NA	NO	NA	NO	NA	NO	NA
182	2365	No	1	B_E	NA	NA	NA	NA	NA	NA	NA	1	0	0	0	0	0	YES	NO	NO	NO	NO	NO	NO	NO	NO	NO	NA	NO	NA	NO	NA	NO	NA	NO	NA
183	6092	No	2	S_E_S_P	1960	NA	NA	1960	NA	1960	NA	0	0	1	0	1	0	NO	NO	YES	NO	YES	NO	YES	NO	NO	NO	NA	NO	NA	NO	NA	NO	NA	YES	1960
184	12283	No	1	S_E	7	NA	NA	7	NA	NA	NA	0	0	1	0	0	0	NO	NO	YES	NO	NO	NO	YES	NO	NO	NO	NA	NO	NA	YES	7	NO	NA	NO	NA
185	9858	No	2	B_E_S_P	0	NA	NA	NA	NA	NA	NA	0	0	0	1	0	1	NO	NO	NO	YES	NO	YES	NO	NO	YES	NO	NA	NO	NA	NO	NA	NO	NA	NO	NA
186	6217	No	3	3	NA	NA	748	399	399	NA	NA	0	1	1	1	0	0	NO	YES	YES	YES	NO	NO	YES	NO	NO	YES	399	NO	NA	NO	NA	NO	NA	NO	NA
187	5214	No	1	S_E	NA	NA	NA	NA	NA	NA	NA	0	0	1	0	0	0	NO	NO	YES	NO	NO	NO	YES	YES	NO	NO	NA	NO	NA	NO	NA	NO	NA	NO	NA
188	1290	No	2	S_E_S_P	383	NA	NA	383	NA	383	NA	0	0	1	0	1	0	NO	NO	YES	NO	YES	NO	YES	NO	NO	NO	NA	NO	NA	NO	NA	NO	NA	YES	383
189	3497	No	1	S_E	NA	NA	NA	NA	NA	NA	NA	0	0	1	0	0	0	NO	NO	YES	NO	NO	NO	YES	NO	NO	NO	NA	NO	NA	YES	NA	NO	NA	NO	NA
190	2637	No	2	B_E_B_P	0	NA	NA	NA	NA	NA	NA	1	1	0	0	0	0	YES	YES	NO	NO	NO	NO	NO	NO	NO	NO	NA	NO	NA	NO	NA	NO	NA	NO	NA
191	4900	No	3	3	NA	NA	NA	NA	NA	NA	NA	1	0	1	1	0	0	YES	NO	YES	YES	NO	NO	YES	NO	YES	NO	NA	NO	NA	NO	NA	NO	NA	NO	NA
192	6348	No	3	3	NA	2018	1627	NA	NA	868	NA	1	1	0	0	1	0	YES	YES	NO	NO	YES	NO	NO	NO	NO	NO	NA	NO	NA	NO	NA	NO	NA	NO	NA
193	5439	No	1	S_E	3369	NA	NA	3369	NA	NA	NA	0	0	1	0	0	0	NO	NO	YES	NO	NO	NO	YES	YES	NO	NO	NA	NO	NA	NO	NA	NO	NA	NO	NA
194	738	No	2	S_E_S_P	0	NA	NA	NA	NA	NA	NA	0	0	1	1	0	0	NO	NO	YES	YES	NO	NO	YES	NO	YES	NO	NA	NO	NA	NO	NA	NO	NA	YES	0
195	7320	No	2	S_E_B_P	0	NA	NA	NA	NA	NA	NA	0	1	1	0	0	0	NO	YES	YES	NO	NO	NO	YES	YES	NO	NO	NA	NO	NA	NO	NA	NO	NA	NO	NA
196	3945	No	2	B_E_S_P	0	NA	NA	NA	NA	NA	NA	0	0	0	1	0	1	NO	NO	NO	YES	NO	YES	NO	NO	YES	NO	NA	NO	NA	NO	NA	NO	NA	NO	NA
197	6761	Yes	1	S_E	NA	NA	NA	NA	NA	NA	NA	0	0	1	0	0	0	NO	NO	YES	NO	NO	NO	YES	NO	NO	NO	NA	NO	NA	YES	NA	NO	NA	NO	NA
198	1009	No	2	S_E_S_P	261	NA	NA	261	261	NA	NA	0	0	1	1	0	0	NO	NO	YES	YES	NO	NO	YES	NO	YES	NO	NA	NO	NA	NO	NA	NO	NA	YES	261
199	5234	No	2	S_E_S_P	119	NA	NA	119	119	NA	NA	0	0	1	1	0	0	NO	NO	YES	YES	NO	NO	YES	NO	YES	NO	NA	NO	NA	NO	NA	NO	NA	YES	119
200	3190	No	3	S_E_S_P	0	NA	NA	NA	NA	NA	NA	0	0	1	1	1	0	NO	NO	YES	YES	YES	NO	YES	NO	YES	NO	NA	NO	NA	NO	NA	NO	NA	YES	0
201	2719	No	2	S_E_S_P	0	NA	NA	NA	NA	NA	NA	0	0	1	1	0	0	NO	NO	YES	YES	NO	NO	YES	NO	YES	NO	NA	NO	NA	NO	NA	NO	NA	YES	0
202	908	No	3	S_E_S_P	0	NA	NA	NA	NA	NA	NA	0	0	1	1	1	0	NO	NO	YES	YES	YES	NO	YES	NO	YES	NO	NA	NO	NA	NO	NA	NO	NA	YES	0
203	9409	No	1	S_E	740	NA	NA	740	NA	NA	NA	0	0	1	0	0	0	NO	NO	YES	NO	NO	NO	NO	YES	NO	NO	NA	NO	NA	NO	NA	NO	NA	NO	NA
204	3465	No	1	S_P	NA	NA	NA	NA	NA	NA	NA	0	0	0	1	0	0	NO	NO	NO	YES	NO	NO	NO	NO	NO	YES	NA	NO	NA	NO	NA	NO	NA	NO	NA
205	1720	No	1	S_P	NA	NA	NA	NA	NA	NA	NA	0	0	0	1	0	0	NO	NO	NO	YES	NO	NO	NO	NO	YES	YES	NA	NO	NA	NO	NA	NO	NA	NO	NA
206	5636	No	1	S_E	2	NA	NA	2	NA	NA	NA	0	0	1	0	0	0	NO	NO	YES	NO	NO	NO	YES	NO	NO	NO	NA	NO	NA	YES	2	NO	NA	NO	NA
207	16599	No	3	S_E_S_P	605	NA	NA	605	605	605	NA	0	0	1	1	1	0	NO	NO	YES	YES	YES	NO	YES	NO	YES	NO	NA	NO	NA	NO	NA	NO	NA	YES	605
208	3336	No	3	S_E_S_P	3318.36	NA	NA	3318.36	2707.74	2767.36	NA	0	0	1	1	1	0	NO	NO	YES	YES	YES	NO	YES	NO	NO	YES	2707.74	NO	NA	NO	NA	NO	NA	NO	NA
209	4196	No	1	S_E_S_P	1421	NA	NA	NA	NA	1421	NA	0	0	0	0	1	0	NO	NO	NO	NO	YES	NO	NO	NO	NO	NO	NA	NO	NA	NO	NA	NO	NA	YES	1421
210	12099	No	1	S_E	253	NA	NA	253	NA	NA	NA	0	0	1	0	0	0	NO	NO	YES	NO	NO	NO	YES	NO	NO	NO	NA	NO	NA	YES	253	NO	NA	NO	NA
211	1551	No	2	S_E_S_P	1408.43	NA	NA	360	1408.43	NA	NA	0	0	1	1	0	0	NO	NO	YES	YES	NO	NO	YES	NO	YES	NO	NA	NO	NA	NO	NA	NO	NA	YES	1408.43
212	903	No	3	S_E_S_P	0	NA	NA	NA	NA	NA	NA	0	0	1	1	1	0	NO	NO	YES	YES	YES	NO	YES	NO	YES	NO	NA	NO	NA	NO	NA	NO	NA	YES	0
213	3211	No	3	S_E_S_P	2930	NA	NA	2930	2930	2889	NA	0	0	1	1	1	0	NO	NO	YES	YES	YES	NO	YES	NO	YES	NO	NA	NO	NA	NO	NA	NO	NA	YES	2930
214	2671	No	1	B_E	660	660	NA	NA	NA	NA	NA	1	0	0	0	0	0	YES	NO	NO	NO	NO	NO	NO	NO	NO	NO	NA	NO	NA	NO	NA	NO	NA	NO	NA
215	3454	No	2	S_E_S_P	693	NA	NA	693	NA	298	NA	0	0	1	0	1	0	NO	NO	YES	NO	YES	NO	YES	NO	NO	NO	NA	NO	NA	NO	NA	NO	NA	YES	693
216	1360	No	1	S_P	NA	NA	NA	NA	NA	NA	NA	0	0	0	1	0	0	NO	NO	NO	YES	NO	NO	NO	NO	YES	NO	NA	NO	NA	NO	NA	YES	NA	NO	NA
217	1295	No	2	S_E_S_P	0	NA	NA	NA	NA	NA	NA	0	0	1	1	0	0	NO	NO	YES	YES	NO	NO	YES	NO	YES	NO	NA	NO	NA	NO	NA	NO	NA	YES	0
218	3346	No	3	3	NA	NA	735	1258	NA	418	NA	0	1	1	0	1	0	NO	YES	YES	NO	YES	NO	YES	NO	NO	NO	NA	NO	NA	NO	NA	NO	NA	NO	NA
219	7642	No	1	S_E	NA	NA	NA	NA	NA	NA	NA	0	0	1	0	0	0	NO	NO	YES	NO	NO	NO	YES	YES	NO	NO	NA	NO	NA	NO	NA	NO	NA	NO	NA
220	418	No	2	S_E_S_P	404	NA	NA	404	404	NA	NA	0	0	1	1	0	0	NO	NO	YES	YES	NO	NO	YES	NO	YES	NO	NA	NO	NA	NO	NA	NO	NA	YES	404
221	762	No	2	S_E_S_P	0	NA	NA	NA	NA	NA	NA	0	0	1	1	0	0	NO	NO	YES	YES	NO	NO	YES	NO	YES	NO	NA	NO	NA	NO	NA	NO	NA	YES	0
222	8177	No	3	3	NA	1482	NA	1482	1482	NA	NA	1	0	1	1	0	0	YES	NO	YES	YES	NO	NO	YES	NO	YES	NO	NA	NO	NA	NO	NA	NO	NA	NO	NA
223	3703	No	2	S_E_S_P	0	NA	NA	NA	NA	NA	NA	0	0	1	1	0	0	NO	NO	YES	YES	NO	NO	YES	NO	YES	NO	NA	NO	NA	NO	NA	NO	NA	YES	0
224	6202	No	1	S_E	597	NA	NA	597	NA	NA	NA	0	0	1	0	0	0	NO	NO	YES	NO	NO	NO	YES	YES	NO	NO	NA	NO	NA	NO	NA	NO	NA	NO	NA
225	4994	No	1	B_E	2079	2079	NA	NA	NA	NA	NA	1	0	0	0	0	0	YES	NO	NO	NO	NO	NO	NO	NO	NO	NO	NA	NO	NA	NO	NA	NO	NA	NO	NA
226	5861	No	1	S_E	NA	NA	NA	NA	NA	NA	NA	0	0	1	0	0	0	NO	NO	YES	NO	NO	NO	YES	NO	NO	NO	NA	NO	NA	YES	NA	NO	NA	NO	NA
227	6511	No	2	S_E_S_P	1758	NA	NA	1758	NA	1758	NA	0	0	1	0	1	0	NO	NO	YES	NO	YES	NO	YES	NO	NO	NO	NA	NO	NA	NO	NA	NO	NA	YES	1758
228	3292	No	3	3	NA	NA	NA	NA	2251	2435	1964	0	0	0	1	1	1	NO	NO	NO	YES	YES	YES	NO	NO	YES	NO	NA	NO	NA	NO	NA	NO	NA	NO	NA
229	11732	No	2	S_E_S_P	326	NA	NA	326	NA	326	NA	0	0	1	0	1	0	NO	NO	YES	NO	YES	NO	YES	NO	NO	NO	NA	NO	NA	NO	NA	NO	NA	YES	326
230	8244	No	1	B_E	458	458	NA	NA	NA	NA	NA	1	0	0	0	0	0	YES	NO	NO	NO	NO	NO	NO	NO	NO	NO	NA	NO	NA	NO	NA	NO	NA	NO	NA
231	3439	No	1	B_P	1511	NA	1511	NA	NA	NA	NA	0	1	0	0	0	0	NO	YES	NO	NO	NO	NO	NO	NO	NO	NO	NA	NO	NA	NO	NA	NO	NA	NO	NA
232	6577	No	1	S_E	NA	NA	NA	NA	NA	NA	NA	0	0	1	0	0	0	NO	NO	YES	NO	NO	NO	YES	YES	NO	NO	NA	NO	NA	NO	NA	NO	NA	NO	NA
233	7490	No	2	S_E_S_P	424	NA	NA	424	424	NA	NA	0	0	1	1	0	0	NO	NO	YES	YES	NO	NO	YES	YES	NO	YES	424	YES	424	NO	NA	NO	NA	NO	NA
234	3684	No	1	B_E	289	289	NA	NA	NA	NA	NA	1	0	0	0	0	0	YES	NO	NO	NO	NO	NO	NO	NO	NO	NO	NA	NO	NA	NO	NA	NO	NA	NO	NA
235	4364	No	1	S_E_S_P	2722	NA	NA	NA	NA	2722	NA	0	0	0	0	1	0	NO	NO	NO	NO	YES	NO	NO	NO	NO	NO	NA	NO	NA	NO	NA	NO	NA	YES	2722
236	4916	No	1	B_E	NA	NA	NA	NA	NA	NA	NA	1	0	0	0	0	0	YES	NO	NO	NO	NO	NO	NO	NO	NO	NO	NA	NO	NA	NO	NA	NO	NA	NO	NA
237	9519	No	3	S_E_S_P	3628.72	NA	NA	3628.72	1925.2	1057	NA	0	0	1	1	1	0	NO	NO	YES	YES	YES	NO	YES	YES	NO	YES	1925.2	YES	1925.2	NO	NA	NO	NA	NO	NA
238	5001	No	3	S_E_S_P	0	NA	NA	NA	NA	NA	NA	0	0	1	1	1	0	NO	NO	YES	YES	YES	NO	YES	NO	YES	NO	NA	NO	NA	NO	NA	NO	NA	YES	0
239	6598	No	2	S_E_S_P	1869	NA	NA	1869	NA	1869	NA	0	0	1	0	1	0	NO	NO	YES	NO	YES	NO	YES	NO	NO	NO	NA	NO	NA	NO	NA	NO	NA	YES	1869
240	10580	No	2	S_E_S_P	301	NA	NA	301	301	NA	NA	0	0	1	1	0	0	NO	NO	YES	YES	NO	NO	YES	YES	NO	YES	301	YES	301	NO	NA	NO	NA	NO	NA
241	2808	No	1	S_E	2143	NA	NA	2143	NA	NA	NA	0	0	1	0	0	0	NO	NO	YES	NO	NO	NO	YES	NO	NO	NO	NA	NO	NA	YES	2143	NO	NA	NO	NA
242	11589	No	1	S_P	NA	NA	NA	NA	NA	NA	NA	0	0	0	1	0	0	NO	NO	NO	YES	NO	NO	NO	NO	NO	YES	NA	NO	NA	NO	NA	NO	NA	NO	NA
243	607	No	1	S_P	NA	NA	NA	NA	NA	NA	NA	0	0	0	1	0	0	NO	NO	NO	YES	NO	NO	NO	NO	YES	NO	NA	NO	NA	NO	NA	YES	NA	NO	NA
244	5851	No	1	S_E	NA	NA	NA	NA	NA	NA	NA	0	0	1	0	0	0	NO	NO	YES	NO	NO	NO	YES	NO	NO	NO	NA	NO	NA	YES	NA	NO	NA	NO	NA
245	4502	No	3	3	NA	3206	3206	NA	NA	NA	NA	1	1	1	0	0	0	YES	YES	YES	NO	NO	NO	YES	NO	NO	NO	NA	NO	NA	NO	NA	NO	NA	NO	NA
246	13439	No	1	S_E	497	NA	NA	497	NA	NA	NA	0	0	1	0	0	0	NO	NO	YES	NO	NO	NO	YES	YES	NO	NO	NA	NO	NA	NO	NA	NO	NA	NO	NA
247	3091	No	1	S_P	NA	NA	NA	NA	NA	NA	NA	0	0	0	1	0	0	NO	NO	NO	YES	NO	NO	NO	NO	NO	YES	NA	NO	NA	NO	NA	NO	NA	NO	NA
248	4843	No	1	B_P	3486	NA	3486	NA	NA	NA	NA	0	1	0	0	0	0	NO	YES	NO	NO	NO	NO	NO	NO	NO	NO	NA	NO	NA	NO	NA	NO	NA	NO	NA
249	4029	No	1	S_E	NA	NA	NA	NA	NA	NA	NA	0	0	1	0	0	0	NO	NO	YES	NO	NO	NO	YES	NO	NO	NO	NA	NO	NA	YES	NA	NO	NA	NO	NA
250	252	No	2	S_E_S_P	0	NA	NA	NA	NA	NA	NA	0	0	0	1	1	0	NO	NO	NO	YES	YES	NO	NO	NO	YES	NO	NA	NO	NA	NO	NA	NO	NA	YES	0
251	8407	No	1	S_E	NA	NA	NA	NA	NA	NA	NA	0	0	1	0	0	0	NO	NO	YES	NO	NO	NO	YES	YES	NO	NO	NA	NO	NA	NO	NA	NO	NA	NO	NA
252	3768	No	1	B_E	3120	3120	NA	NA	NA	NA	NA	1	0	0	0	0	0	YES	NO	NO	NO	NO	NO	NO	NO	NO	NO	NA	NO	NA	NO	NA	NO	NA	NO	NA
253	5344	No	1	S_E	3355	NA	NA	3355	NA	NA	NA	0	0	1	0	0	0	NO	NO	YES	NO	NO	NO	YES	YES	NO	NO	NA	NO	NA	NO	NA	NO	NA	NO	NA
254	6083	No	5	3	NA	NA	NA	317	672	317	32	1	0	1	1	1	1	YES	NO	YES	YES	YES	YES	YES	NO	YES	NO	NA	NO	NA	NO	NA	NO	NA	NO	NA
255	11383	No	2	B_E_S_E	3259	3259	NA	1225	NA	NA	NA	1	0	1	0	0	0	YES	NO	YES	NO	NO	NO	NO	YES	NO	NO	NA	NO	NA	NO	NA	NO	NA	NO	NA
256	7332	No	1	S_E	387	NA	NA	387	NA	NA	NA	0	0	1	0	0	0	NO	NO	YES	NO	NO	NO	YES	NO	NO	NO	NA	NO	NA	YES	387	NO	NA	NO	NA
257	7034	No	1	S_E	NA	NA	NA	NA	NA	NA	NA	0	0	1	0	0	0	NO	NO	YES	NO	NO	NO	YES	NO	NO	NO	NA	NO	NA	YES	NA	NO	NA	NO	NA
258	6158	No	1	S_E	NA	NA	NA	NA	NA	NA	NA	0	0	1	0	0	0	NO	NO	YES	NO	NO	NO	YES	YES	NO	NO	NA	NO	NA	NO	NA	NO	NA	NO	NA
259	6426	No	2	B_E_S_E	11.4542	NA	NA	11.4542	NA	NA	NA	1	0	1	0	0	0	YES	NO	YES	NO	NO	NO	YES	NO	NO	NO	NA	NO	NA	NO	NA	NO	NA	NO	NA
260	4798	No	2	S_E_B_P	3110.58	NA	2423.58	3110.58	NA	NA	NA	0	1	1	0	0	0	NO	YES	YES	NO	NO	NO	YES	YES	NO	NO	NA	NO	NA	NO	NA	NO	NA	NO	NA
261	5597	No	1	S_E	2017	NA	NA	2017	NA	NA	NA	0	0	1	0	0	0	NO	NO	YES	NO	NO	NO	YES	YES	NO	NO	NA	NO	NA	NO	NA	NO	NA	NO	NA
262	4528	No	2	S_E_S_P	2317	NA	NA	2317	NA	2317	NA	0	0	1	0	1	0	NO	NO	YES	NO	YES	NO	YES	NO	NO	NO	NA	NO	NA	NO	NA	NO	NA	YES	2317
263	7382	No	1	S_E	695	NA	NA	695	NA	NA	NA	0	0	1	0	0	0	NO	NO	YES	NO	NO	NO	YES	YES	NO	NO	NA	NO	NA	NO	NA	NO	NA	NO	NA
264	7437	No	3	3	NA	91	NA	2587.45	551	NA	NA	1	0	1	1	0	0	YES	NO	YES	YES	NO	NO	YES	NO	YES	NO	NA	NO	NA	NO	NA	NO	NA	NO	NA
265	1119	No	1	S_P	NA	NA	NA	NA	NA	NA	NA	0	0	0	1	0	0	NO	NO	NO	YES	NO	NO	NO	NO	NO	YES	NA	NO	NA	NO	NA	NO	NA	NO	NA
266	2322	No	1	S_P	263	NA	NA	NA	263	NA	NA	0	0	0	1	0	0	NO	NO	NO	YES	NO	NO	NO	NO	YES	NO	NA	NO	NA	NO	NA	YES	263	NO	NA
267	2497	No	1	S_E	27	NA	NA	27	NA	NA	NA	0	0	1	0	0	0	NO	NO	YES	NO	NO	NO	YES	NO	NO	NO	NA	NO	NA	YES	27	NO	NA	NO	NA
268	10829	No	1	S_E	NA	NA	NA	NA	NA	NA	NA	0	0	1	0	0	0	NO	NO	YES	NO	NO	NO	YES	YES	NO	NO	NA	NO	NA	NO	NA	NO	NA	NO	NA
269	3691	No	1	B_P	60	NA	60	NA	NA	NA	NA	0	1	0	0	0	0	NO	YES	NO	NO	NO	NO	NO	NO	NO	NO	NA	NO	NA	NO	NA	NO	NA	NO	NA
270	11276	No	1	S_E	NA	NA	NA	NA	NA	NA	NA	0	0	1	0	0	0	NO	NO	YES	NO	NO	NO	YES	YES	NO	NO	NA	NO	NA	NO	NA	NO	NA	NO	NA
271	5217	No	3	S_E_S_P	1470.62	NA	NA	1470.62	1470.62	1470.62	NA	0	0	1	1	1	0	NO	NO	YES	YES	YES	NO	YES	NO	YES	NO	NA	NO	NA	NO	NA	NO	NA	YES	1470.62
272	10507	No	1	S_P	NA	NA	NA	NA	NA	NA	NA	0	0	0	1	0	0	NO	NO	NO	YES	NO	NO	NO	NO	NO	YES	NA	NO	NA	NO	NA	NO	NA	NO	NA
273	6064	No	1	S_E	NA	NA	NA	NA	NA	NA	NA	0	0	1	0	0	0	NO	NO	YES	NO	NO	NO	YES	YES	NO	NO	NA	NO	NA	NO	NA	NO	NA	NO	NA
274	2351	No	3	S_E_S_P	371	NA	NA	371	371	371	NA	0	0	1	1	1	0	NO	NO	YES	YES	YES	NO	YES	NO	YES	NO	NA	NO	NA	NO	NA	NO	NA	YES	371
275	13503	No	1	S_E	631	NA	NA	631	NA	NA	NA	0	0	1	0	0	0	NO	NO	YES	NO	NO	NO	YES	YES	NO	NO	NA	NO	NA	NO	NA	NO	NA	NO	NA
276	7081	No	3	S_E_S_P	0	NA	NA	NA	NA	NA	NA	0	0	1	1	1	0	NO	NO	YES	YES	YES	NO	YES	NO	YES	NO	NA	NO	NA	NO	NA	NO	NA	YES	0
277	6588	No	1	S_E	4711	NA	NA	4711	NA	NA	NA	0	0	1	0	0	0	NO	NO	YES	NO	NO	NO	YES	YES	NO	NO	NA	NO	NA	NO	NA	NO	NA	NO	NA
278	2605	No	2	S_E_S_P	160	NA	NA	160	NA	160	NA	0	0	1	0	1	0	NO	NO	YES	NO	YES	NO	YES	NO	NO	NO	NA	NO	NA	NO	NA	NO	NA	YES	160
279	11472	No	1	S_E	3759	NA	NA	3759	NA	NA	NA	0	0	1	0	0	0	NO	NO	YES	NO	NO	NO	YES	YES	NO	NO	NA	NO	NA	NO	NA	NO	NA	NO	NA
280	8671	No	1	S_E	2995	NA	NA	2995	NA	NA	NA	0	0	1	0	0	0	NO	NO	YES	NO	NO	NO	YES	YES	NO	NO	NA	NO	NA	NO	NA	NO	NA	NO	NA
281	9322	No	1	S_E	174	NA	NA	174	NA	NA	NA	0	0	1	0	0	0	NO	NO	YES	NO	NO	NO	YES	YES	NO	NO	NA	NO	NA	NO	NA	NO	NA	NO	NA
282	10768	No	1	S_E	NA	NA	NA	NA	NA	NA	NA	0	0	1	0	0	0	NO	NO	YES	NO	NO	NO	YES	YES	NO	NO	NA	NO	NA	NO	NA	NO	NA	NO	NA
283	2169	No	2	S_E_S_P	0	NA	NA	NA	NA	NA	NA	0	0	1	0	1	0	NO	NO	YES	NO	YES	NO	YES	NO	NO	NO	NA	NO	NA	NO	NA	NO	NA	YES	0
284	13756	No	1	S_E	NA	NA	NA	NA	NA	NA	NA	0	0	1	0	0	0	NO	NO	YES	NO	NO	NO	YES	NO	NO	NO	NA	NO	NA	YES	NA	NO	NA	NO	NA
285	2267	No	2	S_E_S_P	1398	NA	NA	1398	1398	NA	NA	0	0	1	1	0	0	NO	NO	YES	YES	NO	NO	YES	NO	YES	NO	NA	NO	NA	NO	NA	NO	NA	YES	1398
286	1296	No	2	S_E_S_P	336	NA	NA	336	336	NA	NA	0	0	1	1	0	0	NO	NO	YES	YES	NO	NO	YES	NO	YES	NO	NA	NO	NA	NO	NA	NO	NA	YES	336
287	3936	No	2	B_E_S_P	0	NA	NA	NA	NA	NA	NA	0	0	0	1	0	1	NO	NO	NO	YES	NO	YES	NO	NO	YES	NO	NA	NO	NA	NO	NA	NO	NA	NO	NA
288	2921	No	1	B_P	294	NA	294	NA	NA	NA	NA	0	1	0	0	0	0	NO	YES	NO	NO	NO	NO	NO	NO	NO	NO	NA	NO	NA	NO	NA	NO	NA	NO	NA
289	2149	No	2	S_E_S_P	0	NA	NA	NA	NA	NA	NA	0	0	1	1	0	0	NO	NO	YES	YES	NO	NO	YES	NO	YES	NO	NA	NO	NA	NO	NA	NO	NA	YES	0
290	11237	No	2	S_E_S_P	3157	NA	NA	3157	3157	NA	NA	0	0	1	1	0	0	NO	NO	YES	YES	NO	NO	YES	YES	NO	YES	3157	YES	3157	NO	NA	NO	NA	NO	NA
291	6396	No	3	S_E_S_P	0	NA	NA	NA	NA	NA	NA	0	0	1	1	1	0	NO	NO	YES	YES	YES	NO	YES	NO	YES	YES	NA	NO	NA	NO	NA	NO	NA	NO	NA
292	1139	No	1	B_E	NA	NA	NA	NA	NA	NA	NA	1	0	0	0	0	0	YES	NO	NO	NO	NO	NO	NO	NO	NO	NO	NA	NO	NA	NO	NA	NO	NA	NO	NA
293	4326	No	1	B_E	30	30	NA	NA	NA	NA	NA	1	0	0	0	0	0	YES	NO	NO	NO	NO	NO	NO	NO	NO	NO	NA	NO	NA	NO	NA	NO	NA	NO	NA
294	3974	Yes	1	S_E	370	NA	NA	370	NA	NA	NA	0	0	1	0	0	0	NO	NO	YES	NO	NO	NO	YES	NO	NO	NO	NA	NO	NA	YES	370	NO	NA	NO	NA
295	5640	No	1	B_E	3145	3145	NA	NA	NA	NA	NA	1	0	0	0	0	0	YES	NO	NO	NO	NO	NO	NO	NO	NO	NO	NA	NO	NA	NO	NA	NO	NA	NO	NA
296	5402	No	1	S_E	26	NA	NA	26	NA	NA	NA	0	0	1	0	0	0	NO	NO	YES	NO	NO	NO	YES	NO	NO	NO	NA	NO	NA	YES	26	NO	NA	NO	NA
297	2918	No	1	S_P	NA	NA	NA	NA	NA	NA	NA	0	0	0	1	0	0	NO	NO	NO	YES	NO	NO	NO	NO	YES	NO	NA	NO	NA	NO	NA	YES	NA	NO	NA
298	4062	No	2	S_E_S_P	28	NA	NA	28	28	NA	NA	0	0	1	1	0	0	NO	NO	YES	YES	NO	NO	YES	NO	YES	NO	NA	NO	NA	NO	NA	NO	NA	YES	28
299	1846	No	1	B_E	NA	NA	NA	NA	NA	NA	NA	1	0	0	0	0	0	YES	NO	NO	NO	NO	NO	NO	NO	NO	NO	NA	NO	NA	NO	NA	NO	NA	NO	NA
300	6236	Yes	2	S_E_B_P	2697	NA	2618	2697	NA	NA	NA	0	1	1	0	0	0	NO	YES	YES	NO	NO	NO	YES	YES	NO	NO	NA	NO	NA	NO	NA	NO	NA	NO	NA
301	2052	No	1	S_E	1068	NA	NA	1068	NA	NA	NA	0	0	1	0	0	0	NO	NO	YES	NO	NO	NO	YES	YES	NO	NO	NA	NO	NA	NO	NA	NO	NA	NO	NA
302	2858	No	2	S_E_S_P	1128	NA	NA	1128	NA	1128	NA	0	0	1	0	1	0	NO	NO	YES	NO	YES	NO	YES	NO	NO	NO	NA	NO	NA	NO	NA	NO	NA	YES	1128
303	8472	No	1	B_E	NA	NA	NA	NA	NA	NA	NA	1	0	0	0	0	0	YES	NO	NO	NO	NO	NO	NO	NO	NO	NO	NA	NO	NA	NO	NA	NO	NA	NO	NA
304	14262	No	1	S_E	1532.01	NA	NA	1532.01	NA	NA	NA	0	0	1	0	0	0	NO	NO	YES	NO	NO	NO	YES	YES	NO	NO	NA	NO	NA	NO	NA	NO	NA	NO	NA
305	4077	No	1	B_E	NA	NA	NA	NA	NA	NA	NA	1	0	0	0	0	0	YES	NO	NO	NO	NO	NO	NO	NO	NO	NO	NA	NO	NA	NO	NA	NO	NA	NO	NA
306	648	No	2	S_E_S_P	0	NA	NA	NA	NA	NA	NA	0	0	1	1	0	0	NO	NO	YES	YES	NO	NO	YES	NO	YES	NO	NA	NO	NA	NO	NA	NO	NA	YES	0
307	1423	No	2	S_E_S_P	519.394	NA	NA	519.394	519.394	NA	NA	0	0	1	1	0	0	NO	NO	YES	YES	NO	NO	YES	NO	YES	NO	NA	NO	NA	NO	NA	NO	NA	YES	519.394
308	9324	No	1	S_P	434	NA	NA	NA	434	NA	NA	0	0	0	1	0	0	NO	NO	NO	YES	NO	NO	NO	NO	YES	NO	NA	NO	NA	NO	NA	YES	434	NO	NA
309	5246	No	1	S_P	627	NA	NA	NA	627	NA	NA	0	0	0	1	0	0	NO	NO	NO	YES	NO	NO	NO	NO	NO	YES	627	NO	NA	NO	NA	NO	NA	NO	NA
310	6285	No	2	S_E_S_P	0	NA	NA	NA	NA	NA	NA	0	0	1	1	0	0	NO	NO	YES	YES	NO	NO	YES	YES	NO	YES	NA	YES	NA	NO	NA	NO	NA	NO	NA
311	1463	No	1	B_E	NA	NA	NA	NA	NA	NA	NA	1	0	0	0	0	0	YES	NO	NO	NO	NO	NO	NO	NO	NO	NO	NA	NO	NA	NO	NA	NO	NA	NO	NA
312	9282	No	2	S_E_S_P	755	NA	NA	755	NA	755	NA	0	0	1	0	1	0	NO	NO	YES	NO	YES	NO	YES	NO	NO	NO	NA	NO	NA	NO	NA	NO	NA	YES	755
313	13040	No	1	S_E	NA	NA	NA	NA	NA	NA	NA	0	0	1	0	0	0	NO	NO	YES	NO	NO	NO	YES	NO	NO	NO	NA	NO	NA	YES	NA	NO	NA	NO	NA
314	7107	No	2	B_E_S_P	0	NA	NA	NA	NA	NA	NA	0	0	0	1	0	1	NO	NO	NO	YES	NO	YES	NO	NO	YES	NO	NA	NO	NA	NO	NA	NO	NA	NO	NA
315	3350	No	1	S_E	728	NA	NA	728	NA	NA	NA	0	0	1	0	0	0	NO	NO	YES	NO	NO	NO	YES	YES	NO	NO	NA	NO	NA	NO	NA	NO	NA	NO	NA
316	5174	No	1	S_P	NA	NA	NA	NA	NA	NA	NA	0	0	0	1	0	0	NO	NO	NO	YES	NO	NO	NO	NO	NO	YES	NA	NO	NA	NO	NA	NO	NA	NO	NA
317	4940	No	1	S_E	NA	NA	NA	NA	NA	NA	NA	0	0	1	0	0	0	NO	NO	YES	NO	NO	NO	YES	NO	NO	NO	NA	NO	NA	YES	NA	NO	NA	NO	NA
318	3249	No	2	S_E_S_P	207	NA	NA	207	NA	207	NA	0	0	1	0	1	0	NO	NO	YES	NO	YES	NO	YES	NO	NO	NO	NA	NO	NA	NO	NA	NO	NA	YES	207
319	8468	No	2	S_E_B_P	0	NA	NA	NA	NA	NA	NA	0	1	1	0	0	0	NO	YES	YES	NO	NO	NO	YES	NO	NO	NO	NA	NO	NA	NO	NA	NO	NA	NO	NA
320	7723	No	1	S_E	4375	NA	NA	4375	NA	NA	NA	0	0	1	0	0	0	NO	NO	YES	NO	NO	NO	YES	YES	NO	NO	NA	NO	NA	NO	NA	NO	NA	NO	NA
321	5248	No	1	S_E	256	NA	NA	256	NA	NA	NA	0	0	1	0	0	0	NO	NO	YES	NO	NO	NO	YES	NO	NO	NO	NA	NO	NA	YES	256	NO	NA	NO	NA
322	2916	No	4	3	NA	NA	NA	NA	NA	NA	NA	1	1	0	1	0	1	YES	YES	NO	YES	NO	YES	NO	NO	YES	NO	NA	NO	NA	NO	NA	NO	NA	NO	NA
323	5177	No	2	S_E_S_P	777	NA	NA	777	NA	777	NA	0	0	1	0	1	0	NO	NO	YES	NO	YES	NO	YES	NO	NO	NO	NA	NO	NA	NO	NA	NO	NA	YES	777
324	5574	No	2	S_E_B_P	0	NA	NA	NA	NA	NA	NA	0	1	1	0	0	0	NO	YES	YES	NO	NO	NO	YES	YES	NO	NO	NA	NO	NA	NO	NA	NO	NA	NO	NA
325	5629	No	1	S_E	35	NA	NA	35	NA	NA	NA	0	0	1	0	0	0	NO	NO	YES	NO	NO	NO	YES	YES	NO	NO	NA	NO	NA	NO	NA	NO	NA	NO	NA
326	1503	No	1	B_E	335	335	NA	NA	NA	NA	NA	1	0	0	0	0	0	YES	NO	NO	NO	NO	NO	NO	NO	NO	NO	NA	NO	NA	NO	NA	NO	NA	NO	NA
327	3138	No	2	S_E_S_P	519	NA	NA	519	NA	519	NA	0	0	1	0	1	0	NO	NO	YES	NO	YES	NO	YES	NO	NO	NO	NA	NO	NA	NO	NA	NO	NA	YES	519
328	8677	No	2	S_E_S_P	0	NA	NA	NA	NA	NA	NA	0	0	1	0	1	0	NO	NO	YES	NO	YES	NO	YES	NO	NO	NO	NA	NO	NA	NO	NA	NO	NA	YES	0
329	7674	No	3	S_E_S_P	0	NA	NA	NA	NA	NA	NA	0	0	1	1	1	0	NO	NO	YES	YES	YES	NO	YES	NO	YES	NO	NA	NO	NA	NO	NA	NO	NA	YES	0
330	9378	No	1	S_E	380.824	NA	NA	380.824	NA	NA	NA	0	0	1	0	0	0	NO	NO	YES	NO	NO	NO	YES	YES	NO	NO	NA	NO	NA	NO	NA	NO	NA	NO	NA
331	4767	No	1	B_P	155	NA	155	NA	NA	NA	NA	0	1	0	0	0	0	NO	YES	NO	NO	NO	NO	NO	NO	NO	NO	NA	NO	NA	NO	NA	NO	NA	NO	NA
332	7324	No	1	S_P	594.557	NA	NA	NA	594.557	NA	NA	0	0	0	1	0	0	NO	NO	NO	YES	NO	NO	NO	NO	NO	YES	594.557	NO	NA	NO	NA	NO	NA	NO	NA
333	3430	No	2	S_E_S_P	429	NA	NA	429	NA	429	NA	0	0	1	0	1	0	NO	NO	YES	NO	YES	NO	YES	NO	NO	NO	NA	NO	NA	NO	NA	NO	NA	YES	429
334	2011	No	3	S_E_S_P	0	NA	NA	NA	NA	NA	NA	0	0	1	1	1	0	NO	NO	YES	YES	YES	NO	YES	NO	NO	YES	NA	NO	NA	NO	NA	NO	NA	NO	NA
335	5771	No	3	3	NA	NA	NA	NA	NA	NA	NA	1	0	1	1	0	0	YES	NO	YES	YES	NO	NO	YES	NO	YES	NO	NA	NO	NA	NO	NA	NO	NA	NO	NA
336	9538	Yes	1	S_E	385	NA	NA	385	NA	NA	NA	0	0	1	0	0	0	NO	NO	YES	NO	NO	NO	YES	NO	NO	NO	NA	NO	NA	YES	385	NO	NA	NO	NA
337	452	No	2	S_E_S_P	441	NA	NA	441	441	NA	NA	0	0	1	1	0	0	NO	NO	YES	YES	NO	NO	YES	NO	YES	NO	NA	NO	NA	NO	NA	NO	NA	YES	441
338	6737	No	3	S_E_S_P	3464	NA	NA	154	3464	154	NA	0	0	1	1	1	0	NO	NO	YES	YES	YES	NO	YES	NO	YES	NO	NA	NO	NA	NO	NA	NO	NA	YES	3464
339	4561	No	3	S_E_S_P	60	NA	NA	60	60	60	NA	0	0	1	1	1	0	NO	NO	YES	YES	YES	NO	YES	NO	NO	YES	60	NO	NA	NO	NA	NO	NA	NO	NA
340	4986	No	3	S_E_S_P	760.99	NA	NA	760.99	760.99	760.99	NA	0	0	1	1	1	0	NO	NO	YES	YES	YES	NO	YES	NO	NO	YES	760.99	NO	NA	NO	NA	NO	NA	NO	NA
341	2654	No	1	S_E	106	NA	NA	106	NA	NA	NA	0	0	1	0	0	0	NO	NO	YES	NO	NO	NO	YES	NO	NO	NO	NA	NO	NA	YES	106	NO	NA	NO	NA
342	4153	No	3	3	NA	NA	NA	528	1077	NA	350	0	0	1	1	0	1	NO	NO	YES	YES	NO	YES	YES	NO	YES	NO	NA	NO	NA	NO	NA	NO	NA	NO	NA
343	2877	No	1	S_E	NA	NA	NA	NA	NA	NA	NA	0	0	1	0	0	0	NO	NO	YES	NO	NO	NO	YES	YES	NO	NO	NA	NO	NA	NO	NA	NO	NA	NO	NA
344	2415	No	3	3	NA	NA	NA	NA	1210.22	NA	965.051	0	0	1	1	0	1	NO	NO	YES	YES	NO	YES	YES	NO	YES	NO	NA	NO	NA	NO	NA	NO	NA	NO	NA
345	11367	No	1	S_E	NA	NA	NA	NA	NA	NA	NA	0	0	1	0	0	0	NO	NO	YES	NO	NO	NO	YES	YES	NO	NO	NA	NO	NA	NO	NA	NO	NA	NO	NA
346	2806	No	1	S_E	NA	NA	NA	NA	NA	NA	NA	0	0	1	0	0	0	NO	NO	YES	NO	NO	NO	YES	YES	NO	NO	NA	NO	NA	NO	NA	NO	NA	NO	NA
347	762	No	2	S_E_S_P	356	NA	NA	356	356	NA	NA	0	0	1	1	0	0	NO	NO	YES	YES	NO	NO	YES	NO	YES	NO	NA	NO	NA	NO	NA	NO	NA	YES	356
348	4097	No	1	S_E	NA	NA	NA	NA	NA	NA	NA	0	0	1	0	0	0	NO	NO	YES	NO	NO	NO	YES	YES	NO	NO	NA	NO	NA	NO	NA	NO	NA	NO	NA
349	8924	No	1	S_P	NA	NA	NA	NA	NA	NA	NA	0	0	0	1	0	0	NO	NO	NO	YES	NO	NO	NO	NO	NO	YES	NA	NO	NA	NO	NA	NO	NA	NO	NA
350	1178	No	1	S_E	178	NA	NA	178	NA	NA	NA	0	0	1	0	0	0	NO	NO	YES	NO	NO	NO	YES	NO	NO	NO	NA	NO	NA	YES	178	NO	NA	NO	NA
351	5078	No	1	B_E_S_P	295	NA	NA	NA	NA	NA	295	0	0	0	0	0	1	NO	NO	NO	NO	NO	YES	NO	NO	NO	NO	NA	NO	NA	NO	NA	NO	NA	NO	NA
352	6812	No	1	B_E	NA	NA	NA	NA	NA	NA	NA	1	0	0	0	0	0	YES	NO	NO	NO	NO	NO	NO	NO	NO	NO	NA	NO	NA	NO	NA	NO	NA	NO	NA
353	1723	No	1	S_E	1230.51	NA	NA	1230.51	NA	NA	NA	0	0	1	0	0	0	NO	NO	YES	NO	NO	NO	YES	YES	NO	NO	NA	NO	NA	NO	NA	NO	NA	NO	NA
354	2516	No	1	B_P	891.382	NA	891.382	NA	NA	NA	NA	0	1	0	0	0	0	NO	YES	NO	NO	NO	NO	NO	NO	NO	NO	NA	NO	NA	NO	NA	NO	NA	NO	NA
355	5662	No	2	S_E_S_P	399	NA	NA	399	NA	399	NA	0	0	1	0	1	0	NO	NO	YES	NO	YES	NO	YES	NO	NO	NO	NA	NO	NA	NO	NA	NO	NA	YES	399
356	7060	No	1	S_E	1288	NA	NA	1288	NA	NA	NA	0	0	1	0	0	0	NO	NO	YES	NO	NO	NO	YES	YES	NO	NO	NA	NO	NA	NO	NA	NO	NA	NO	NA
357	9289	No	2	B_E_B_P	1458.75	1458.75	1458.75	NA	NA	NA	NA	1	1	0	0	0	0	YES	YES	NO	NO	NO	NO	NO	NO	NO	NO	NA	NO	NA	NO	NA	NO	NA	NO	NA
358	2043	No	1	S_E	NA	NA	NA	NA	NA	NA	NA	0	0	1	0	0	0	NO	NO	YES	NO	NO	NO	YES	NO	NO	NO	NA	NO	NA	YES	NA	NO	NA	NO	NA
359	8049	No	1	S_E	NA	NA	NA	NA	NA	NA	NA	0	0	1	0	0	0	NO	NO	YES	NO	NO	NO	YES	YES	NO	NO	NA	NO	NA	NO	NA	NO	NA	NO	NA
360	6005	No	1	S_E	1574	NA	NA	1574	NA	NA	NA	0	0	1	0	0	0	NO	NO	YES	NO	NO	NO	YES	YES	NO	NO	NA	NO	NA	NO	NA	NO	NA	NO	NA
361	10298	No	1	S_E	NA	NA	NA	NA	NA	NA	NA	0	0	1	0	0	0	NO	NO	YES	NO	NO	NO	YES	YES	NO	NO	NA	NO	NA	NO	NA	NO	NA	NO	NA
362	2675	No	1	S_E	NA	NA	NA	NA	NA	NA	NA	0	0	1	0	0	0	NO	NO	YES	NO	NO	NO	YES	YES	NO	NO	NA	NO	NA	NO	NA	NO	NA	NO	NA
363	7887	No	1	S_E	116	NA	NA	116	NA	NA	NA	0	0	1	0	0	0	NO	NO	YES	NO	NO	NO	YES	NO	NO	NO	NA	NO	NA	YES	116	NO	NA	NO	NA
364	1128	No	1	S_E	NA	NA	NA	NA	NA	NA	NA	0	0	1	0	0	0	NO	NO	YES	NO	NO	NO	YES	NO	NO	NO	NA	NO	NA	YES	NA	NO	NA	NO	NA
365	7602	No	3	S_E_S_P	0	NA	NA	NA	NA	NA	NA	0	0	1	1	1	0	NO	NO	YES	YES	YES	NO	YES	NO	NO	YES	NA	NO	NA	NO	NA	NO	NA	NO	NA
366	640	No	2	S_E_S_P	404	NA	NA	404	404	NA	NA	0	0	1	1	0	0	NO	NO	YES	YES	NO	NO	YES	NO	YES	NO	NA	NO	NA	NO	NA	NO	NA	YES	404
367	7159	No	1	S_P	NA	NA	NA	NA	NA	NA	NA	0	0	0	1	0	0	NO	NO	NO	YES	NO	NO	NO	NO	YES	NO	NA	NO	NA	NO	NA	YES	NA	NO	NA
368	4036	No	2	B_E_B_P	1882	0	1882	NA	NA	NA	NA	1	1	0	0	0	0	YES	YES	NO	NO	NO	NO	NO	NO	NO	NO	NA	NO	NA	NO	NA	NO	NA	NO	NA
369	5192	No	1	S_E	NA	NA	NA	NA	NA	NA	NA	0	0	1	0	0	0	NO	NO	YES	NO	NO	NO	YES	NO	NO	NO	NA	NO	NA	YES	NA	NO	NA	NO	NA
370	6667	No	3	S_E_S_P	0	NA	NA	NA	NA	NA	NA	0	0	1	1	1	0	NO	NO	YES	YES	YES	NO	YES	NO	NO	YES	NA	NO	NA	NO	NA	NO	NA	NO	NA
371	5817	No	3	S_E_S_P	0	NA	NA	NA	NA	NA	NA	0	0	1	1	1	0	NO	NO	YES	YES	YES	NO	YES	NO	YES	NO	NA	NO	NA	NO	NA	NO	NA	YES	0
372	356	No	1	S_P	28	NA	NA	NA	28	NA	NA	0	0	0	1	0	0	NO	NO	NO	YES	NO	NO	NO	NO	NO	YES	28	NO	NA	NO	NA	NO	NA	NO	NA
373	7245	No	1	B_E	NA	NA	NA	NA	NA	NA	NA	1	0	0	0	0	0	YES	NO	NO	NO	NO	NO	NO	NO	NO	NO	NA	NO	NA	NO	NA	NO	NA	NO	NA
374	6585	No	3	S_E_S_P	2023.99	NA	NA	2023.99	2023.99	2023.99	NA	0	0	1	1	1	0	NO	NO	YES	YES	YES	NO	YES	NO	NO	YES	2023.99	NO	NA	NO	NA	NO	NA	NO	NA
375	527	No	1	S_P	438	NA	NA	NA	438	NA	NA	0	0	0	1	0	0	NO	NO	NO	YES	NO	NO	NO	NO	YES	NO	NA	NO	NA	NO	NA	YES	438	NO	NA
376	10582	No	2	S_E_S_P	989	NA	NA	989	NA	989	NA	0	0	1	0	1	0	NO	NO	YES	NO	YES	NO	YES	NO	NO	NO	NA	NO	NA	NO	NA	NO	NA	YES	989
377	3367	No	1	S_E	1138	NA	NA	1138	NA	NA	NA	0	0	1	0	0	0	NO	NO	YES	NO	NO	NO	YES	YES	NO	NO	NA	NO	NA	NO	NA	NO	NA	NO	NA
378	2615	No	3	3	NA	2065	1062	NA	370	NA	NA	1	1	0	1	0	0	YES	YES	NO	YES	NO	NO	NO	NO	YES	NO	NA	NO	NA	NO	NA	NO	NA	NO	NA
379	11663	No	1	S_E	NA	NA	NA	NA	NA	NA	NA	0	0	1	0	0	0	NO	NO	YES	NO	NO	NO	YES	NO	NO	NO	NA	NO	NA	YES	NA	NO	NA	NO	NA
380	5235	No	4	3	NA	NA	NA	382	1140	382	1140	0	0	1	1	1	1	NO	NO	YES	YES	YES	YES	YES	NO	YES	NO	NA	NO	NA	NO	NA	NO	NA	NO	NA
381	5693	No	2	S_E_S_P	0	NA	NA	NA	NA	NA	NA	0	0	1	0	1	0	NO	NO	YES	NO	YES	NO	YES	NO	NO	NO	NA	NO	NA	NO	NA	NO	NA	YES	0
382	6103	No	2	B_E_B_P	1206	1206	1206	NA	NA	NA	NA	1	1	0	0	0	0	YES	YES	NO	NO	NO	NO	NO	NO	NO	NO	NA	NO	NA	NO	NA	NO	NA	NO	NA
383	5919	No	1	B_E	2313	2313	NA	NA	NA	NA	NA	1	0	0	0	0	0	YES	NO	NO	NO	NO	NO	NO	NO	NO	NO	NA	NO	NA	NO	NA	NO	NA	NO	NA
384	4565	No	3	S_E_S_P	1604	NA	NA	NA	NA	1604	NA	0	0	1	1	1	0	NO	NO	YES	YES	YES	NO	YES	NO	YES	NO	NA	NO	NA	NO	NA	NO	NA	YES	1604
385	1180	No	2	S_E_S_P	945	NA	NA	945	406.999	NA	NA	0	0	1	1	0	0	NO	NO	YES	YES	NO	NO	YES	YES	YES	NO	NA	NO	NA	NO	NA	NO	NA	NO	NA
386	7729	No	4	3	NA	2757	NA	2904	2757	1992	NA	1	0	1	1	1	0	YES	NO	YES	YES	YES	NO	YES	YES	YES	YES	765	YES	765	NO	NA	NO	NA	NO	NA
387	4385	No	3	S_E_S_P	0	NA	NA	NA	NA	NA	NA	0	0	1	1	1	0	NO	NO	YES	YES	YES	NO	YES	NO	NO	YES	NA	NO	NA	NO	NA	NO	NA	NO	NA
388	3886	No	1	S_E	NA	NA	NA	NA	NA	NA	NA	0	0	1	0	0	0	NO	NO	YES	NO	NO	NO	YES	YES	NO	NO	NA	NO	NA	NO	NA	NO	NA	NO	NA
389	3559	No	4	3	NA	NA	NA	993	1721	447	1093	0	0	1	1	1	1	NO	NO	YES	YES	YES	YES	YES	NO	YES	NO	NA	NO	NA	NO	NA	NO	NA	NO	NA
390	5810	No	1	B_E	724	724	NA	NA	NA	NA	NA	1	0	0	0	0	0	YES	NO	NO	NO	NO	NO	NO	NO	NO	NO	NA	NO	NA	NO	NA	NO	NA	NO	NA
391	1522	No	1	S_E	492	NA	NA	492	NA	NA	NA	0	0	1	0	0	0	NO	NO	YES	NO	NO	NO	YES	NO	NO	NO	NA	NO	NA	YES	492	NO	NA	NO	NA
392	8291	No	1	S_E	507.986	NA	NA	507.986	NA	NA	NA	0	0	1	0	0	0	NO	NO	YES	NO	NO	NO	YES	YES	NO	NO	NA	NO	NA	NO	NA	NO	NA	NO	NA
393	5071	No	3	S_E_S_P	2832	NA	NA	2832	360.003	2832	NA	0	0	1	1	1	0	NO	NO	YES	YES	YES	NO	YES	NO	NO	YES	360.003	NO	NA	NO	NA	NO	NA	NO	NA
394	10739	No	1	S_E	NA	NA	NA	NA	NA	NA	NA	0	0	1	0	0	0	NO	NO	YES	NO	NO	NO	YES	YES	NO	NO	NA	NO	NA	NO	NA	NO	NA	NO	NA
395	4452	No	3	S_E_S_P	0	NA	NA	NA	NA	NA	NA	0	0	1	1	1	0	NO	NO	YES	YES	YES	NO	YES	YES	NO	YES	NA	YES	NA	NO	NA	NO	NA	NO	NA
396	4293	No	1	S_E	6.99999	NA	NA	6.99999	NA	NA	NA	0	0	1	0	0	0	NO	NO	YES	NO	NO	NO	YES	NO	NO	NO	NA	NO	NA	YES	6.99999	NO	NA	NO	NA
397	8797	No	1	S_E	444	NA	NA	444	NA	NA	NA	0	0	1	0	0	0	NO	NO	YES	NO	NO	NO	YES	YES	NO	NO	NA	NO	NA	NO	NA	NO	NA	NO	NA
398	3559	No	2	S_E_S_P	419	NA	NA	419	NA	419	NA	0	0	1	0	1	0	NO	NO	YES	NO	YES	NO	YES	NO	NO	NO	NA	NO	NA	NO	NA	NO	NA	YES	419
399	8395	No	1	S_E	NA	NA	NA	NA	NA	NA	NA	0	0	1	0	0	0	NO	NO	YES	NO	NO	NO	YES	YES	NO	NO	NA	NO	NA	NO	NA	NO	NA	NO	NA
400	5450	No	1	S_P	NA	NA	NA	NA	NA	NA	NA	0	0	0	1	0	0	NO	NO	NO	YES	NO	NO	NO	NO	NO	YES	NA	NO	NA	NO	NA	NO	NA	NO	NA
401	11225	No	1	S_E	274	NA	NA	274	NA	NA	NA	0	0	1	0	0	0	NO	NO	YES	NO	NO	NO	YES	NO	NO	NO	NA	NO	NA	YES	274	NO	NA	NO	NA
402	4482	No	3	S_E_S_P	0	NA	NA	NA	NA	NA	NA	0	0	1	1	1	0	NO	NO	YES	YES	YES	NO	YES	NO	NO	YES	NA	NO	NA	NO	NA	NO	NA	NO	NA
403	10077	No	4	3	NA	NA	NA	2789.41	NA	2789.41	NA	1	0	1	1	1	0	YES	NO	YES	YES	YES	NO	YES	NO	NO	YES	NA	NO	NA	NO	NA	NO	NA	NO	NA
404	6445	No	2	B_E_S_P	0	NA	NA	NA	NA	NA	NA	0	0	0	1	0	1	NO	NO	NO	YES	NO	YES	NO	NO	YES	NO	NA	NO	NA	NO	NA	NO	NA	NO	NA
405	3473	No	1	B_P	NA	NA	NA	NA	NA	NA	NA	0	1	0	0	0	0	NO	YES	NO	NO	NO	NO	NO	NO	NO	NO	NA	NO	NA	NO	NA	NO	NA	NO	NA
406	8140	No	1	S_E	3511	NA	NA	3511	NA	NA	NA	0	0	1	0	0	0	NO	NO	YES	NO	NO	NO	YES	NO	NO	NO	NA	NO	NA	YES	3511	NO	NA	NO	NA
407	2673	No	2	S_E_S_P	0	NA	NA	NA	NA	NA	NA	0	0	1	1	0	0	NO	NO	YES	YES	NO	NO	YES	NO	YES	NO	NA	NO	NA	NO	NA	NO	NA	YES	0
408	6726	No	1	S_E	NA	NA	NA	NA	NA	NA	NA	0	0	1	0	0	0	NO	NO	YES	NO	NO	NO	YES	YES	NO	NO	NA	NO	NA	NO	NA	NO	NA	NO	NA
409	314	No	2	S_E_S_P	184	NA	NA	184	184	NA	NA	0	0	1	1	0	0	NO	NO	YES	YES	NO	NO	YES	NO	YES	NO	NA	NO	NA	NO	NA	NO	NA	YES	184
410	3574	No	1	S_E	1528.26	NA	NA	1528.26	NA	NA	NA	0	0	1	0	0	0	NO	NO	YES	NO	NO	NO	YES	NO	NO	NO	NA	NO	NA	YES	1528.26	NO	NA	NO	NA
411	4072	No	2	B_E_S_P	415	NA	NA	NA	415	NA	415	0	0	0	1	0	1	NO	NO	NO	YES	NO	YES	NO	NO	YES	NO	NA	NO	NA	NO	NA	NO	NA	NO	NA
412	8977	No	1	S_E	573	NA	NA	573	NA	NA	NA	0	0	1	0	0	0	NO	NO	YES	NO	NO	NO	YES	YES	NO	NO	NA	NO	NA	NO	NA	NO	NA	NO	NA
413	8084	No	3	S_E_S_P	0	NA	NA	NA	NA	NA	NA	0	0	1	1	1	0	NO	NO	YES	YES	YES	NO	YES	NO	NO	YES	NA	NO	NA	NO	NA	NO	NA	NO	NA
414	9221	No	2	B_E_S_P	4018	4018	NA	NA	1848	NA	NA	1	0	0	1	0	0	YES	NO	NO	YES	NO	NO	NO	NO	NO	YES	1848	NO	NA	NO	NA	NO	NA	NO	NA
415	738	No	2	S_E_S_P	0	NA	NA	NA	NA	NA	NA	0	0	1	1	0	0	NO	NO	YES	YES	NO	NO	YES	NO	YES	NO	NA	NO	NA	NO	NA	NO	NA	YES	0
416	3948	No	1	S_P	3533	NA	NA	NA	3533	NA	NA	0	0	0	1	0	0	NO	NO	NO	YES	NO	NO	NO	NO	YES	YES	3533	NO	NA	NO	NA	NO	NA	NO	NA
417	1431	No	2	S_E_S_P	762.596	NA	NA	762.596	762.596	NA	NA	0	0	1	1	0	0	NO	NO	YES	YES	NO	NO	YES	NO	YES	NO	NA	NO	NA	NO	NA	NO	NA	YES	762.596
418	6901	No	2	S_E_S_P	4404	NA	NA	4404	NA	3794	NA	0	0	1	0	1	0	NO	NO	YES	NO	YES	NO	YES	NO	NO	NO	NA	NO	NA	NO	NA	NO	NA	YES	4404
419	7812	No	1	B_E	275	275	NA	NA	NA	NA	NA	1	0	0	0	0	0	YES	NO	NO	NO	NO	NO	NO	NO	NO	NO	NA	NO	NA	NO	NA	NO	NA	NO	NA
420	8651	No	1	B_E	NA	NA	NA	NA	NA	NA	NA	1	0	0	0	0	0	YES	NO	NO	NO	NO	NO	NO	NO	NO	NO	NA	NO	NA	NO	NA	NO	NA	NO	NA
421	243	No	2	S_E_S_P	0	NA	NA	NA	NA	NA	NA	0	0	1	1	0	0	NO	NO	YES	YES	NO	NO	YES	NO	YES	NO	NA	NO	NA	NO	NA	NO	NA	YES	0
422	10737	No	1	S_E	1160.64	NA	NA	1160.64	NA	NA	NA	0	0	1	0	0	0	NO	NO	YES	NO	NO	NO	YES	YES	NO	NO	NA	NO	NA	NO	NA	NO	NA	NO	NA
423	6425	No	3	S_E_S_P	1484.63	NA	NA	1484.63	NA	1328.63	NA	0	0	1	1	1	0	NO	NO	YES	YES	YES	NO	YES	NO	NO	YES	NA	NO	NA	NO	NA	NO	NA	NO	NA
424	1283	No	1	S_P	NA	NA	NA	NA	NA	NA	NA	0	0	0	1	0	0	NO	NO	NO	YES	NO	NO	NO	NO	NO	YES	NA	NO	NA	NO	NA	NO	NA	NO	NA
425	3768	No	1	B_P	590	NA	590	NA	NA	NA	NA	0	1	0	0	0	0	NO	YES	NO	NO	NO	NO	NO	NO	NO	NO	NA	NO	NA	NO	NA	NO	NA	NO	NA
426	3098	No	1	B_E	175	175	NA	NA	NA	NA	NA	1	0	0	0	0	0	YES	NO	NO	NO	NO	NO	NO	NO	NO	NO	NA	NO	NA	NO	NA	NO	NA	NO	NA
427	8229	No	1	S_E	NA	NA	NA	NA	NA	NA	NA	0	0	1	0	0	0	NO	NO	YES	NO	NO	NO	YES	YES	NO	NO	NA	NO	NA	NO	NA	NO	NA	NO	NA
428	8112	No	1	S_E	NA	NA	NA	NA	NA	NA	NA	0	0	1	0	0	0	NO	NO	YES	NO	NO	NO	YES	YES	NO	NO	NA	NO	NA	NO	NA	NO	NA	NO	NA
429	10712	No	1	B_E	1180	1180	NA	NA	NA	NA	NA	1	0	0	0	0	0	YES	NO	NO	NO	NO	NO	NO	NO	NO	NO	NA	NO	NA	NO	NA	NO	NA	NO	NA
430	11804	No	2	S_E_S_P	0	NA	NA	NA	NA	NA	NA	0	0	1	1	0	0	NO	NO	YES	YES	NO	NO	YES	YES	NO	YES	NA	YES	NA	NO	NA	NO	NA	NO	NA
431	2040	No	2	S_E_S_P	1450	NA	NA	1450	1450	NA	NA	0	0	1	1	0	0	NO	NO	YES	YES	NO	NO	YES	NO	YES	NO	NA	NO	NA	NO	NA	NO	NA	YES	1450
432	744	No	3	3	NA	168	330	NA	NA	330	NA	1	1	0	0	1	0	YES	YES	NO	NO	YES	NO	NO	NO	NO	NO	NA	NO	NA	NO	NA	NO	NA	NO	NA
433	432	No	2	S_E_S_P	204	NA	NA	204	204	NA	NA	0	0	1	1	0	0	NO	NO	YES	YES	NO	NO	YES	NO	YES	NO	NA	NO	NA	NO	NA	NO	NA	YES	204
434	4975	No	3	B_E_S_P	0	NA	NA	NA	NA	NA	NA	1	0	0	1	0	1	YES	NO	NO	YES	NO	YES	NO	NO	YES	NO	NA	NO	NA	NO	NA	NO	NA	NO	NA
435	1622	No	1	S_P	NA	NA	NA	NA	NA	NA	NA	0	0	0	1	0	0	NO	NO	NO	YES	NO	NO	NO	NO	YES	NO	NA	NO	NA	NO	NA	YES	NA	NO	NA
436	7082	No	2	S_E_B_P	3063	NA	3063	3063	NA	NA	NA	0	1	1	0	0	0	NO	YES	YES	NO	NO	NO	NO	YES	NO	NO	NA	NO	NA	NO	NA	NO	NA	NO	NA
437	6470	No	1	S_E	NA	NA	NA	NA	NA	NA	NA	0	0	1	0	0	0	NO	NO	YES	NO	NO	NO	YES	YES	NO	NO	NA	NO	NA	NO	NA	NO	NA	NO	NA
438	6867	No	2	B_E_S_P	0	NA	NA	NA	NA	NA	NA	0	0	0	1	0	1	NO	NO	NO	YES	NO	YES	NO	NO	YES	NO	NA	NO	NA	NO	NA	NO	NA	NO	NA
439	6632	No	3	3	NA	NA	NA	NA	NA	NA	NA	0	0	1	1	0	1	NO	NO	YES	YES	NO	YES	YES	YES	YES	YES	NA	YES	NA	NO	NA	NO	NA	NO	NA
440	6144	Yes	1	S_P	NA	NA	NA	NA	NA	NA	NA	0	0	0	1	0	0	NO	NO	NO	YES	NO	NO	NO	NO	YES	NO	NA	NO	NA	NO	NA	YES	NA	NO	NA
441	1616	No	1	S_P	491	NA	NA	NA	491	NA	NA	0	0	0	1	0	0	NO	NO	NO	YES	NO	NO	NO	NO	NO	YES	491	NO	NA	NO	NA	NO	NA	NO	NA
442	8383	No	1	B_E	NA	NA	NA	NA	NA	NA	NA	1	0	0	0	0	0	YES	NO	NO	NO	NO	NO	NO	NO	NO	NO	NA	NO	NA	NO	NA	NO	NA	NO	NA
443	9373	No	1	B_E	1491	1491	NA	NA	NA	NA	NA	1	0	0	0	0	0	YES	NO	NO	NO	NO	NO	NO	NO	NO	NO	NA	NO	NA	NO	NA	NO	NA	NO	NA
444	3712	No	3	S_E_S_P	0	NA	NA	NA	NA	NA	NA	0	0	1	1	1	0	NO	NO	YES	YES	YES	NO	YES	NO	NO	YES	NA	NO	NA	NO	NA	NO	NA	NO	NA
445	2890	No	1	S_E	462	NA	NA	462	NA	NA	NA	0	0	1	0	0	0	NO	NO	YES	NO	NO	NO	YES	YES	NO	NO	NA	NO	NA	NO	NA	NO	NA	NO	NA
446	5677	Yes	1	S_E	161	NA	NA	161	NA	NA	NA	0	0	1	0	0	0	NO	NO	YES	NO	NO	NO	YES	NO	NO	NO	NA	NO	NA	YES	161	NO	NA	NO	NA
447	6761	No	1	B_E	NA	NA	NA	NA	NA	NA	NA	1	0	0	0	0	0	YES	NO	NO	NO	NO	NO	NO	NO	NO	NO	NA	NO	NA	NO	NA	NO	NA	NO	NA
448	14869	No	1	S_E	14	NA	NA	14	NA	NA	NA	0	0	1	0	0	0	NO	NO	YES	NO	NO	NO	YES	NO	NO	NO	NA	NO	NA	YES	14	NO	NA	NO	NA
449	3127	No	1	S_E	0	NA	NA	0	NA	NA	NA	0	0	1	0	0	0	NO	NO	YES	NO	NO	NO	YES	NO	NO	NO	NA	NO	NA	YES	0	NO	NA	NO	NA
450	4647	No	2	B_E_B_P	0	NA	NA	NA	NA	NA	NA	1	1	0	0	0	0	YES	YES	NO	NO	NO	NO	NO	NO	NO	NO	NA	NO	NA	NO	NA	NO	NA	NO	NA
451	9438	No	1	S_E	435.139	NA	NA	435.139	NA	NA	NA	0	0	1	0	0	0	NO	NO	YES	NO	NO	NO	YES	YES	NO	NO	NA	NO	NA	NO	NA	NO	NA	NO	NA
452	1154	No	2	S_E_S_P	611.562	NA	NA	611.562	611.562	NA	NA	0	0	1	1	0	0	NO	NO	YES	YES	NO	NO	YES	NO	YES	NO	NA	NO	NA	NO	NA	NO	NA	YES	611.562
453	6644	No	1	S_E_S_P	1452	NA	NA	NA	NA	1452	NA	0	0	0	0	1	0	NO	NO	NO	NO	YES	NO	NO	NO	NO	NO	NA	NO	NA	NO	NA	NO	NA	YES	1452
454	560	No	2	S_E_S_P	548	NA	NA	548	NA	548	NA	0	0	1	0	1	0	NO	NO	YES	NO	YES	NO	YES	NO	NO	NO	NA	NO	NA	NO	NA	NO	NA	YES	548
455	11772	No	1	S_E	276	NA	NA	276	NA	NA	NA	0	0	1	0	0	0	NO	NO	YES	NO	NO	NO	YES	YES	NO	NO	NA	NO	NA	NO	NA	NO	NA	NO	NA
456	8147	No	1	S_E	2691	NA	NA	2691	NA	NA	NA	0	0	1	0	0	0	NO	NO	YES	NO	NO	NO	YES	YES	NO	NO	NA	NO	NA	NO	NA	NO	NA	NO	NA
457	2854	No	2	S_E_S_P	0	NA	NA	NA	NA	NA	NA	0	0	1	1	0	0	NO	NO	YES	YES	NO	NO	YES	NO	YES	NO	NA	NO	NA	NO	NA	NO	NA	YES	0
458	3895	Yes	1	B_E	224	224	NA	NA	NA	NA	NA	1	0	0	0	0	0	YES	NO	NO	NO	NO	NO	NO	NO	NO	NO	NA	NO	NA	NO	NA	NO	NA	NO	NA
459	7228	No	1	S_E	NA	NA	NA	NA	NA	NA	NA	0	0	1	0	0	0	NO	NO	YES	NO	NO	NO	YES	YES	NO	NO	NA	NO	NA	NO	NA	NO	NA	NO	NA
460	3349	No	4	3	NA	279	NA	105	NA	105	NA	1	0	1	1	1	0	YES	NO	YES	YES	YES	NO	YES	NO	NO	YES	NA	NO	NA	NO	NA	NO	NA	NO	NA
461	2500	No	1	S_E	NA	NA	NA	NA	NA	NA	NA	0	0	1	0	0	0	NO	NO	YES	NO	NO	NO	YES	NO	NO	NO	NA	NO	NA	YES	NA	NO	NA	NO	NA
462	1330	No	2	S_E_S_P	0	NA	NA	NA	NA	NA	NA	0	0	1	0	1	0	NO	NO	YES	NO	YES	NO	YES	NO	NO	NO	NA	NO	NA	NO	NA	NO	NA	YES	0
463	7188	No	4	3	NA	NA	3171	4061	3901.97	2912.86	NA	0	1	1	1	1	0	NO	YES	YES	YES	YES	NO	YES	YES	NO	YES	3901.97	YES	4061	NO	NA	NO	NA	NO	NA
464	2889	No	2	S_E_S_P	0	NA	NA	NA	NA	NA	NA	0	0	1	1	0	0	NO	NO	YES	YES	NO	NO	YES	NO	YES	NO	NA	NO	NA	NO	NA	NO	NA	YES	0
465	5609	No	1	S_E_S_P	1577	NA	NA	NA	NA	1577	NA	0	0	0	0	1	0	NO	NO	NO	NO	YES	NO	NO	NO	NO	NO	NA	NO	NA	NO	NA	NO	NA	YES	1577
466	3079	No	1	B_E	NA	NA	NA	NA	NA	NA	NA	1	0	0	0	0	0	YES	NO	NO	NO	NO	NO	NO	NO	NO	NO	NA	NO	NA	NO	NA	NO	NA	NO	NA
467	10895	No	1	S_E	NA	NA	NA	NA	NA	NA	NA	0	0	1	0	0	0	NO	NO	YES	NO	NO	NO	YES	YES	NO	NO	NA	NO	NA	NO	NA	NO	NA	NO	NA
468	6097	No	3	3	NA	339.459	NA	1119	NA	NA	NA	1	1	1	0	0	0	YES	YES	YES	NO	NO	NO	YES	NO	NO	NO	NA	NO	NA	NO	NA	NO	NA	NO	NA
469	9797	No	1	S_E	3543.95	NA	NA	3543.95	NA	NA	NA	0	0	1	0	0	0	NO	NO	YES	NO	NO	NO	YES	YES	NO	NO	NA	NO	NA	NO	NA	NO	NA	NO	NA
470	4669	No	1	S_P	226	NA	NA	NA	226	NA	NA	0	0	0	1	0	0	NO	NO	NO	YES	NO	NO	NO	NO	YES	NO	NA	NO	NA	NO	NA	YES	226	NO	NA
471	5295	No	3	S_E_S_P	2113	NA	NA	2113	2113	2113	NA	0	0	1	1	1	0	NO	NO	YES	YES	YES	NO	YES	NO	YES	NO	NA	NO	NA	NO	NA	NO	NA	YES	2113
472	7057	No	1	S_E	90	NA	NA	90	NA	NA	NA	0	0	1	0	0	0	NO	NO	YES	NO	NO	NO	YES	NO	NO	NO	NA	NO	NA	YES	90	NO	NA	NO	NA
473	5555	No	2	S_E_B_P	2806	NA	1190	2806	NA	NA	NA	0	1	1	0	0	0	NO	YES	YES	NO	NO	NO	YES	NO	NO	NO	NA	NO	NA	NO	NA	NO	NA	NO	NA
474	13371	No	1	S_E	291	NA	NA	291	NA	NA	NA	0	0	1	0	0	0	NO	NO	YES	NO	NO	NO	YES	YES	NO	NO	NA	NO	NA	NO	NA	NO	NA	NO	NA
475	9268	No	2	S_E_S_P	6870	NA	NA	6870	6870	NA	NA	0	0	1	1	0	0	NO	NO	YES	YES	NO	NO	YES	NO	NO	YES	6870	NO	NA	NO	NA	NO	NA	NO	NA
476	2500	Yes	2	S_E_S_P	0.000462963	NA	NA	0.000462963	0.000462963	NA	NA	0	0	1	1	0	0	NO	NO	YES	YES	NO	NO	YES	NO	YES	NO	NA	NO	NA	NO	NA	NO	NA	YES	0.000462963
477	2097	No	3	S_E_S_P	0	NA	NA	NA	NA	NA	NA	0	0	1	1	1	0	NO	NO	YES	YES	YES	NO	YES	NO	YES	NO	NA	NO	NA	NO	NA	NO	NA	YES	0
478	5922	Yes	3	S_E_S_P	2346	NA	NA	2346	373	2025	NA	0	0	1	1	1	0	NO	NO	YES	YES	YES	NO	YES	YES	NO	YES	373	YES	373	NO	NA	NO	NA	NO	NA
479	4013	No	1	B_E	772	772	NA	NA	NA	NA	NA	1	0	0	0	0	0	YES	NO	NO	NO	NO	NO	NO	NO	NO	NO	NA	NO	NA	NO	NA	NO	NA	NO	NA
480	4143	No	5	3	NA	24	NA	1582	2583	1582	1546	1	0	1	1	1	1	YES	NO	YES	YES	YES	YES	YES	YES	YES	YES	1023	YES	1023	NO	NA	NO	NA	NO	NA
481	7942	No	3	S_E_S_P	400	NA	NA	400	400	154	NA	0	0	1	1	1	0	NO	NO	YES	YES	YES	NO	YES	YES	NO	YES	400	YES	400	NO	NA	NO	NA	NO	NA
482	1407	No	2	B_E_B_P	18	18	18	NA	NA	NA	NA	1	1	0	0	0	0	YES	YES	NO	NO	NO	NO	NO	NO	NO	NO	NA	NO	NA	NO	NA	NO	NA	NO	NA
483	7060	No	1	S_E	2968	NA	NA	2968	NA	NA	NA	0	0	1	0	0	0	NO	NO	YES	NO	NO	NO	YES	YES	NO	NO	NA	NO	NA	NO	NA	NO	NA	NO	NA
484	6228	No	2	S_E_B_P	347	NA	347	347	NA	NA	NA	0	1	1	0	0	0	NO	YES	YES	NO	NO	NO	YES	YES	NO	NO	NA	NO	NA	NO	NA	NO	NA	NO	NA
485	4931	No	1	B_P	101	NA	101	NA	NA	NA	NA	0	1	0	0	0	0	NO	YES	NO	NO	NO	NO	NO	NO	NO	NO	NA	NO	NA	NO	NA	NO	NA	NO	NA
486	661	No	1	S_P	488	NA	NA	NA	488	NA	NA	0	0	0	1	0	0	NO	NO	NO	YES	NO	NO	NO	NO	YES	NO	NA	NO	NA	NO	NA	YES	488	NO	NA
487	2820	No	1	B_E	NA	NA	NA	NA	NA	NA	NA	1	0	0	0	0	0	YES	NO	NO	NO	NO	NO	NO	NO	NO	NO	NA	NO	NA	NO	NA	NO	NA	NO	NA
488	3378	No	3	3	NA	NA	NA	1297	3093	NA	965	0	0	1	1	0	1	NO	NO	YES	YES	NO	YES	YES	NO	YES	NO	NA	NO	NA	NO	NA	NO	NA	NO	NA
489	12975	No	1	S_E	747.49	NA	NA	747.49	NA	NA	NA	0	0	1	0	0	0	NO	NO	YES	NO	NO	NO	YES	YES	NO	NO	NA	NO	NA	NO	NA	NO	NA	NO	NA
490	10199	No	1	S_E	910	NA	NA	910	NA	NA	NA	0	0	1	0	0	0	NO	NO	YES	NO	NO	NO	YES	YES	NO	NO	NA	NO	NA	NO	NA	NO	NA	NO	NA
491	7250	No	2	B_E_S_P	4044	NA	NA	NA	4044	NA	2646	0	0	0	1	0	1	NO	NO	NO	YES	NO	YES	NO	NO	YES	YES	1134	NO	NA	NO	NA	NO	NA	NO	NA
492	4639	No	3	S_E_S_P	0	NA	NA	NA	NA	NA	NA	0	0	1	1	1	0	NO	NO	YES	YES	YES	NO	YES	NO	NO	YES	NA	NO	NA	NO	NA	NO	NA	NO	NA
493	5626	No	1	B_P	12	NA	12	NA	NA	NA	NA	0	1	0	0	0	0	NO	YES	NO	NO	NO	NO	NO	NO	NO	NO	NA	NO	NA	NO	NA	NO	NA	NO	NA
494	4063	No	2	B_E_B_P	94	94	94	NA	NA	NA	NA	1	1	0	0	0	0	YES	YES	NO	NO	NO	NO	NO	NO	NO	NO	NA	NO	NA	NO	NA	NO	NA	NO	NA
495	10683	No	1	S_E	NA	NA	NA	NA	NA	NA	NA	0	0	1	0	0	0	NO	NO	YES	NO	NO	NO	YES	YES	NO	NO	NA	NO	NA	NO	NA	NO	NA	NO	NA
496	7005	No	3	3	NA	2026	2144	NA	1323	NA	NA	1	1	0	1	0	0	YES	YES	NO	YES	NO	NO	NO	NO	YES	NO	NA	NO	NA	NO	NA	NO	NA	NO	NA
497	265	No	2	S_E_S_P	2	NA	NA	2	2	NA	NA	0	0	1	1	0	0	NO	NO	YES	YES	NO	NO	YES	NO	YES	NO	NA	NO	NA	NO	NA	NO	NA	YES	2
498	6432	No	2	S_E_S_P	1097	NA	NA	1097	NA	1097	NA	0	0	1	0	1	0	NO	NO	YES	NO	YES	NO	YES	NO	NO	NO	NA	NO	NA	NO	NA	NO	NA	YES	1097
499	1956	No	3	S_E_S_P	1321.61	NA	NA	1321.61	NA	NA	NA	0	0	1	1	1	0	NO	NO	YES	YES	YES	NO	YES	NO	NO	YES	NA	NO	NA	NO	NA	NO	NA	NO	NA
500	4425	No	3	S_E_S_P	3297	NA	NA	3297	390	2907	NA	0	0	1	1	1	0	NO	NO	YES	YES	YES	NO	YES	NO	YES	NO	NA	NO	NA	NO	NA	NO	NA	YES	3297
501	4561	No	1	B_P	1316	NA	1316	NA	NA	NA	NA	0	1	0	0	0	0	NO	YES	NO	NO	NO	NO	NO	NO	NO	NO	NA	NO	NA	NO	NA	NO	NA	NO	NA
502	3198	No	1	S_E	NA	NA	NA	NA	NA	NA	NA	0	0	1	0	0	0	NO	NO	YES	NO	NO	NO	YES	YES	NO	NO	NA	NO	NA	NO	NA	NO	NA	NO	NA
503	4020	No	1	S_E	NA	NA	NA	NA	NA	NA	NA	0	0	1	0	0	0	NO	NO	YES	NO	NO	NO	YES	NO	NO	NO	NA	NO	NA	YES	NA	NO	NA	NO	NA
504	3284	No	1	B_E	NA	NA	NA	NA	NA	NA	NA	1	0	0	0	0	0	YES	NO	NO	NO	NO	NO	NO	NO	NO	NO	NA	NO	NA	NO	NA	NO	NA	NO	NA
505	8871	No	2	S_E_S_P	4720	NA	NA	4720	NA	4720	NA	0	0	1	0	1	0	NO	NO	YES	NO	YES	NO	YES	NO	NO	NO	NA	NO	NA	NO	NA	NO	NA	YES	4720
506	1680	No	1	B_E	NA	NA	NA	NA	NA	NA	NA	1	0	0	0	0	0	YES	NO	NO	NO	NO	NO	NO	NO	NO	NO	NA	NO	NA	NO	NA	NO	NA	NO	NA
507	6762	No	1	S_E	NA	NA	NA	NA	NA	NA	NA	0	0	1	0	0	0	NO	NO	YES	NO	NO	NO	YES	YES	NO	NO	NA	NO	NA	NO	NA	NO	NA	NO	NA
508	1129	No	1	S_E_S_P	0	NA	NA	NA	NA	NA	NA	0	0	0	0	1	0	NO	NO	NO	NO	YES	NO	NO	NO	NO	NO	NA	NO	NA	NO	NA	NO	NA	YES	0
509	439	No	1	S_P	100	NA	NA	NA	100	NA	NA	0	0	0	1	0	0	NO	NO	NO	YES	NO	NO	NO	NO	YES	NO	NA	NO	NA	NO	NA	YES	100	NO	NA
510	4665	No	3	S_E_S_P	0	NA	NA	NA	NA	NA	NA	0	0	1	1	1	0	NO	NO	YES	YES	YES	NO	YES	NO	NO	YES	NA	NO	NA	NO	NA	NO	NA	NO	NA
511	5966	No	2	S_E_S_P	1418	NA	NA	1418	NA	1418	NA	0	0	1	0	1	0	NO	NO	YES	NO	YES	NO	YES	NO	NO	NO	NA	NO	NA	NO	NA	NO	NA	YES	1418
512	4678	No	2	S_E_B_P	1424	NA	1424	1424	NA	NA	NA	0	1	1	0	0	0	NO	YES	YES	NO	NO	NO	YES	YES	NO	NO	NA	NO	NA	NO	NA	NO	NA	NO	NA
513	3806	Yes	1	S_E	0	NA	NA	0	NA	NA	NA	0	0	1	0	0	0	NO	NO	YES	NO	NO	NO	YES	NO	NO	NO	NA	NO	NA	YES	0	NO	NA	NO	NA
514	8648	No	1	S_E	NA	NA	NA	NA	NA	NA	NA	0	0	1	0	0	0	NO	NO	YES	NO	NO	NO	YES	YES	NO	NO	NA	NO	NA	NO	NA	NO	NA	NO	NA
515	6631	No	1	S_E	2081	NA	NA	2081	NA	NA	NA	0	0	1	0	0	0	NO	NO	YES	NO	NO	NO	YES	NO	NO	NO	NA	NO	NA	YES	2081	NO	NA	NO	NA
516	1973	No	3	S_E_S_P	930.542	NA	NA	930.542	NA	930.542	NA	0	0	1	1	1	0	NO	NO	YES	YES	YES	NO	YES	YES	NO	YES	NA	YES	35	NO	NA	NO	NA	NO	NA
517	2656	No	1	S_E	1	NA	NA	1	NA	NA	NA	0	0	1	0	0	0	NO	NO	YES	NO	NO	NO	YES	NO	NO	NO	NA	NO	NA	YES	1	NO	NA	NO	NA
518	2025	No	1	S_E	NA	NA	NA	NA	NA	NA	NA	0	0	1	0	0	0	NO	NO	YES	NO	NO	NO	YES	YES	NO	NO	NA	NO	NA	NO	NA	NO	NA	NO	NA
519	1171	No	1	S_E	0.999988	NA	NA	0.999988	NA	NA	NA	0	0	1	0	0	0	NO	NO	YES	NO	NO	NO	YES	NO	NO	NO	NA	NO	NA	YES	0.999988	NO	NA	NO	NA
520	3335	No	3	S_E_S_P	246	NA	NA	246	246	246	NA	0	0	1	1	1	0	NO	NO	YES	YES	YES	NO	YES	NO	YES	NO	NA	NO	NA	NO	NA	NO	NA	YES	246
521	1139	No	2	S_E_S_P	778.344	NA	NA	778.344	778.344	NA	NA	0	0	1	1	0	0	NO	NO	YES	YES	NO	NO	YES	NO	YES	NO	NA	NO	NA	NO	NA	NO	NA	YES	778.344
522	767	No	2	S_E_S_P	807	NA	NA	24	807	NA	NA	0	0	1	1	0	0	NO	NO	YES	YES	NO	NO	YES	NO	YES	NO	NA	NO	NA	NO	NA	NO	NA	YES	807
523	5571	No	1	S_E_S_P	0	NA	NA	NA	NA	NA	NA	0	0	0	0	1	0	NO	NO	NO	NO	YES	NO	NO	NO	NO	NO	NA	NO	NA	NO	NA	NO	NA	YES	0
524	5262	No	1	B_E	438	438	NA	NA	NA	NA	NA	1	0	0	0	0	0	YES	NO	NO	NO	NO	NO	NO	NO	NO	NO	NA	NO	NA	NO	NA	NO	NA	NO	NA
525	2671	No	2	B_E_S_P	0	NA	NA	NA	NA	NA	NA	0	0	0	1	0	1	NO	NO	NO	YES	NO	YES	NO	NO	YES	NO	NA	NO	NA	NO	NA	NO	NA	NO	NA
526	7801	No	1	S_E	2646	NA	NA	2646	NA	NA	NA	0	0	1	0	0	0	NO	NO	YES	NO	NO	NO	YES	YES	NO	NO	NA	NO	NA	NO	NA	NO	NA	NO	NA
527	4571	No	5	3	NA	305	298	305	306	NA	306	1	1	1	1	0	1	YES	YES	YES	YES	NO	YES	YES	NO	YES	NO	NA	NO	NA	NO	NA	NO	NA	NO	NA
528	8907	No	2	S_E_S_P	460	NA	NA	460	NA	460	NA	0	0	1	0	1	0	NO	NO	YES	NO	YES	NO	YES	NO	NO	NO	NA	NO	NA	NO	NA	NO	NA	YES	460
529	7985	No	1	S_E	NA	NA	NA	NA	NA	NA	NA	0	0	1	0	0	0	NO	NO	YES	NO	NO	NO	YES	NO	NO	NO	NA	NO	NA	YES	NA	NO	NA	NO	NA
530	1961	No	2	B_E_B_P	454	454	454	NA	NA	NA	NA	1	1	0	0	0	0	YES	YES	NO	NO	NO	NO	NO	NO	NO	NO	NA	NO	NA	NO	NA	NO	NA	NO	NA
531	2293	No	1	S_E	1666	NA	NA	1666	NA	NA	NA	0	0	1	0	0	0	NO	NO	YES	NO	NO	NO	YES	YES	NO	NO	NA	NO	NA	NO	NA	NO	NA	NO	NA
532	3673	No	2	S_E_S_P	0	NA	NA	NA	NA	NA	NA	0	0	1	1	0	0	NO	NO	YES	YES	NO	NO	YES	NO	YES	NO	NA	NO	NA	NO	NA	NO	NA	YES	0
533	10268	No	4	3	NA	268	NA	1018	268	1018	NA	1	0	1	1	1	0	YES	NO	YES	YES	YES	NO	YES	NO	NO	YES	268	NO	NA	NO	NA	NO	NA	NO	NA
534	2534	No	1	S_P	924	NA	NA	NA	924	NA	NA	0	0	0	1	0	0	NO	NO	NO	YES	NO	NO	NO	NO	YES	NO	NA	NO	NA	NO	NA	YES	924	NO	NA
535	15784	No	1	S_E	48	NA	NA	48	NA	NA	NA	0	0	1	0	0	0	NO	NO	YES	NO	NO	NO	YES	YES	NO	NO	NA	NO	NA	NO	NA	NO	NA	NO	NA
536	16059	No	1	B_E	NA	NA	NA	NA	NA	NA	NA	1	0	0	0	0	0	YES	NO	NO	NO	NO	NO	NO	NO	NO	NO	NA	NO	NA	NO	NA	NO	NA	NO	NA
537	3835	No	1	S_E	1817	NA	NA	1817	NA	NA	NA	0	0	1	0	0	0	NO	NO	YES	NO	NO	NO	YES	NO	NO	NO	NA	NO	NA	YES	1817	NO	NA	NO	NA
538	12688	No	3	S_E_S_P	2962.48	NA	NA	68	2962.48	58	NA	0	0	1	1	1	0	NO	NO	YES	YES	YES	NO	YES	NO	YES	YES	0	NO	NA	NO	NA	NO	NA	NO	NA
539	1204	No	2	S_E_S_P	0	NA	NA	NA	NA	NA	NA	0	0	1	1	0	0	NO	NO	YES	YES	NO	NO	YES	NO	NO	YES	NA	NO	NA	NO	NA	NO	NA	NO	NA
540	1245	No	2	S_E_S_P	265.181	NA	NA	245	265.181	NA	NA	0	0	1	1	0	0	NO	NO	YES	YES	NO	NO	YES	NO	YES	YES	63.1813	NO	NA	NO	NA	NO	NA	NO	NA
541	2885	No	1	B_E	149	149	NA	NA	NA	NA	NA	1	0	0	0	0	0	YES	NO	NO	NO	NO	NO	NO	NO	NO	NO	NA	NO	NA	NO	NA	NO	NA	NO	NA
542	3064	No	1	S_E	1616	NA	NA	1616	NA	NA	NA	0	0	1	0	0	0	NO	NO	YES	NO	NO	NO	YES	NO	NO	NO	NA	NO	NA	YES	1616	NO	NA	NO	NA
543	5393	No	3	S_E_S_P	0	NA	NA	NA	NA	NA	NA	0	0	1	1	1	0	NO	NO	YES	YES	YES	NO	YES	NO	NO	YES	NA	NO	NA	NO	NA	NO	NA	NO	NA
544	9288	No	1	S_E	2256.13	NA	NA	2256.13	NA	NA	NA	0	0	1	0	0	0	NO	NO	YES	NO	NO	NO	YES	YES	NO	NO	NA	NO	NA	NO	NA	NO	NA	NO	NA
545	7615	No	2	S_E_S_P	848	NA	NA	848	NA	848	NA	0	0	1	0	1	0	NO	NO	YES	NO	YES	NO	YES	NO	NO	NO	NA	NO	NA	NO	NA	NO	NA	YES	848
546	5074	No	1	S_E	NA	NA	NA	NA	NA	NA	NA	0	0	1	0	0	0	NO	NO	YES	NO	NO	NO	YES	YES	NO	NO	NA	NO	NA	NO	NA	NO	NA	NO	NA
547	3712	No	3	S_E_S_P	0	NA	NA	NA	NA	NA	NA	0	0	1	1	1	0	NO	NO	YES	YES	YES	NO	YES	NO	NO	YES	NA	NO	NA	NO	NA	NO	NA	NO	NA
548	5321	No	1	S_E	NA	NA	NA	NA	NA	NA	NA	0	0	1	0	0	0	NO	NO	YES	NO	NO	NO	YES	YES	NO	NO	NA	NO	NA	NO	NA	NO	NA	NO	NA
549	8147	Yes	1	S_E	745	NA	NA	745	NA	NA	NA	0	0	1	0	0	0	NO	NO	YES	NO	NO	NO	YES	YES	NO	NO	NA	NO	NA	NO	NA	NO	NA	NO	NA
550	745	No	2	S_E_S_P	332	NA	NA	182	332	NA	NA	0	0	1	1	0	0	NO	NO	YES	YES	NO	NO	YES	NO	YES	YES	277	NO	NA	NO	NA	NO	NA	NO	NA
551	4412	No	1	B_P	2989	NA	2989	NA	NA	NA	NA	0	1	0	0	0	0	NO	YES	NO	NO	NO	NO	NO	NO	NO	NO	NA	NO	NA	NO	NA	NO	NA	NO	NA
552	4100	No	2	S_E_S_P	576	NA	NA	576	576	NA	NA	0	0	1	1	0	0	NO	NO	YES	YES	NO	NO	YES	NO	YES	NO	NA	NO	NA	NO	NA	NO	NA	YES	576
553	833	No	1	S_E	83	NA	NA	83	NA	NA	NA	0	0	1	0	0	0	NO	NO	YES	NO	NO	NO	YES	NO	NO	NO	NA	NO	NA	YES	83	NO	NA	NO	NA
554	6304	No	3	S_E_S_P	28	NA	NA	28	28	28	NA	0	0	1	1	1	0	NO	NO	YES	YES	YES	NO	YES	NO	YES	NO	NA	NO	NA	NO	NA	NO	NA	YES	28
555	6312	No	1	S_E_S_P	0	NA	NA	NA	NA	NA	NA	0	0	0	0	1	0	NO	NO	NO	NO	YES	NO	NO	NO	NO	NO	NA	NO	NA	NO	NA	NO	NA	YES	0
556	5498	No	1	S_E	2574	NA	NA	2574	NA	NA	NA	0	0	1	0	0	0	NO	NO	YES	NO	NO	NO	YES	YES	NO	NO	NA	NO	NA	NO	NA	NO	NA	NO	NA
557	4193	No	1	S_P	NA	NA	NA	NA	NA	NA	NA	0	0	0	1	0	0	NO	NO	NO	YES	NO	NO	NO	NO	YES	NO	NA	NO	NA	NO	NA	YES	NA	NO	NA
558	1527	No	2	B_E_S_P	1233	394.999	NA	NA	1233	NA	NA	1	0	0	1	0	0	YES	NO	NO	YES	NO	NO	NO	NO	YES	YES	1233	NO	NA	NO	NA	NO	NA	NO	NA
559	10713	No	2	S_E_S_P	2786.53	NA	NA	2786.53	2786.53	NA	NA	0	0	1	1	0	0	NO	NO	YES	YES	NO	NO	YES	NO	YES	NO	NA	NO	NA	NO	NA	NO	NA	YES	2786.53
560	611	No	2	S_E_S_P	357	NA	NA	357	357	NA	NA	0	0	1	1	0	0	NO	NO	YES	YES	NO	NO	YES	NO	YES	NO	NA	NO	NA	NO	NA	NO	NA	YES	357
561	4681	No	3	S_E_S_P	42	NA	NA	42	42	42	NA	0	0	1	1	1	0	NO	NO	YES	YES	YES	NO	YES	NO	YES	NO	NA	NO	NA	NO	NA	NO	NA	YES	42
562	12255	No	1	S_E	763	NA	NA	763	NA	NA	NA	0	0	1	0	0	0	NO	NO	YES	NO	NO	NO	YES	YES	NO	NO	NA	NO	NA	NO	NA	NO	NA	NO	NA
563	2063	No	2	S_E_S_P	0	NA	NA	NA	NA	NA	NA	0	0	1	1	0	0	NO	NO	YES	YES	NO	NO	YES	NO	YES	NO	NA	NO	NA	NO	NA	NO	NA	YES	0
564	4549	No	3	3	NA	1099	NA	NA	NA	1561	NA	1	0	0	1	1	0	YES	NO	NO	YES	YES	NO	NO	NO	NO	YES	NA	NO	NA	NO	NA	NO	NA	NO	NA
565	6258	No	2	B_E_S_E	2422	NA	NA	2422	NA	NA	NA	1	0	1	0	0	0	YES	NO	YES	NO	NO	NO	YES	NO	NO	NO	NA	NO	NA	NO	NA	NO	NA	NO	NA
566	800	No	1	S_P	NA	NA	NA	NA	NA	NA	NA	0	0	0	1	0	0	NO	NO	NO	YES	NO	NO	NO	NO	NO	YES	NA	NO	NA	NO	NA	NO	NA	NO	NA
567	14646	No	1	S_P	58	NA	NA	NA	58	NA	NA	0	0	0	1	0	0	NO	NO	NO	YES	NO	NO	NO	NO	NO	YES	58	NO	NA	NO	NA	NO	NA	NO	NA
568	1765	No	2	S_E_S_P	27	NA	NA	27	NA	27	NA	0	0	1	0	1	0	NO	NO	YES	NO	YES	NO	YES	NO	NO	NO	NA	NO	NA	NO	NA	NO	NA	YES	27
569	5336	No	2	S_E_B_P	2234	NA	2234	2234	NA	NA	NA	0	1	1	0	0	0	NO	YES	YES	NO	NO	NO	YES	NO	NO	NO	NA	NO	NA	NO	NA	NO	NA	NO	NA
570	5419	No	1	B_E	NA	NA	NA	NA	NA	NA	NA	1	0	0	0	0	0	YES	NO	NO	NO	NO	NO	NO	NO	NO	NO	NA	NO	NA	NO	NA	NO	NA	NO	NA
571	6707	No	2	S_E_S_P	1806	NA	NA	1806	NA	1806	NA	0	0	1	0	1	0	NO	NO	YES	NO	YES	NO	YES	NO	NO	NO	NA	NO	NA	NO	NA	NO	NA	YES	1806
572	2440	No	1	S_P	NA	NA	NA	NA	NA	NA	NA	0	0	0	1	0	0	NO	NO	NO	YES	NO	NO	NO	NO	YES	NO	NA	NO	NA	NO	NA	YES	NA	NO	NA
573	10499	No	1	S_E	NA	NA	NA	NA	NA	NA	NA	0	0	1	0	0	0	NO	NO	YES	NO	NO	NO	YES	YES	NO	NO	NA	NO	NA	NO	NA	NO	NA	NO	NA
574	6387	No	1	S_E	469	NA	NA	469	NA	NA	NA	0	0	1	0	0	0	NO	NO	YES	NO	NO	NO	YES	YES	NO	NO	NA	NO	NA	NO	NA	NO	NA	NO	NA
575	4880	No	1	S_E	NA	NA	NA	NA	NA	NA	NA	0	0	1	0	0	0	NO	NO	YES	NO	NO	NO	YES	NO	NO	NO	NA	NO	NA	YES	NA	NO	NA	NO	NA
576	2903	Yes	2	B_E_S_E	1628	1628	NA	NA	NA	NA	NA	1	0	1	0	0	0	YES	NO	YES	NO	NO	NO	YES	NO	NO	NO	NA	NO	NA	NO	NA	NO	NA	NO	NA
577	6457	No	1	S_E	NA	NA	NA	NA	NA	NA	NA	0	0	1	0	0	0	NO	NO	YES	NO	NO	NO	YES	YES	NO	NO	NA	NO	NA	NO	NA	NO	NA	NO	NA
578	8715	No	2	S_E_S_P	571	NA	NA	571	NA	571	NA	0	0	1	0	1	0	NO	NO	YES	NO	YES	NO	YES	NO	NO	NO	NA	NO	NA	NO	NA	NO	NA	YES	571
579	5277	No	4	3	NA	6.94058	NA	2106.8	2106.8	2092.67	NA	1	0	1	1	1	0	YES	NO	YES	YES	YES	NO	YES	NO	YES	NO	NA	NO	NA	NO	NA	NO	NA	NO	NA
580	5555	No	2	S_E_S_P	2078	NA	NA	2078	NA	2078	NA	0	0	1	0	1	0	NO	NO	YES	NO	YES	NO	YES	NO	NO	NO	NA	NO	NA	NO	NA	NO	NA	YES	2078
581	2917	No	1	B_P	NA	NA	NA	NA	NA	NA	NA	0	1	0	0	0	0	NO	YES	NO	NO	NO	NO	NO	NO	NO	NO	NA	NO	NA	NO	NA	NO	NA	NO	NA
582	8307	No	3	S_E_S_P	0	NA	NA	NA	NA	NA	NA	0	0	1	1	1	0	NO	NO	YES	YES	YES	NO	YES	NO	NO	YES	NA	NO	NA	NO	NA	NO	NA	NO	NA
583	4067	No	1	B_E	NA	NA	NA	NA	NA	NA	NA	1	0	0	0	0	0	YES	NO	NO	NO	NO	NO	NO	NO	NO	NO	NA	NO	NA	NO	NA	NO	NA	NO	NA
584	3130	No	1	S_E	21	NA	NA	21	NA	NA	NA	0	0	1	0	0	0	NO	NO	YES	NO	NO	NO	YES	NO	NO	NO	NA	NO	NA	YES	21	NO	NA	NO	NA
585	1107	No	3	S_E_S_P	483	NA	NA	483	483	NA	NA	0	0	1	1	1	0	NO	NO	YES	YES	YES	NO	YES	NO	YES	NO	NA	NO	NA	NO	NA	NO	NA	YES	483
586	2725	No	2	B_E_S_P	0	NA	NA	NA	NA	NA	NA	0	0	0	1	0	1	NO	NO	NO	YES	NO	YES	NO	NO	YES	NO	NA	NO	NA	NO	NA	NO	NA	NO	NA
587	1974	No	2	S_E_S_P	0	NA	NA	NA	NA	NA	NA	0	0	1	0	1	0	NO	NO	YES	NO	YES	NO	YES	NO	NO	NO	NA	NO	NA	NO	NA	NO	NA	YES	0
588	2282	No	2	S_E_S_P	2181.05	NA	NA	NA	2181.05	NA	NA	0	0	1	1	0	0	NO	NO	YES	YES	NO	NO	YES	NO	YES	YES	169	NO	NA	NO	NA	NO	NA	NO	NA
589	5009	No	2	S_E_B_P	2377	NA	2377	2377	NA	NA	NA	0	1	1	0	0	0	NO	YES	YES	NO	NO	NO	YES	YES	NO	NO	NA	NO	NA	NO	NA	NO	NA	NO	NA
590	3234	No	3	S_E_S_P	1366	NA	NA	1366	456	146	NA	0	0	1	1	1	0	NO	NO	YES	YES	YES	NO	YES	NO	YES	NO	NA	NO	NA	NO	NA	NO	NA	YES	1366
591	12285	No	1	S_E	3403	NA	NA	3403	NA	NA	NA	0	0	1	0	0	0	NO	NO	YES	NO	NO	NO	YES	YES	NO	NO	NA	NO	NA	NO	NA	NO	NA	NO	NA
592	4326	No	4	3	NA	NA	NA	NA	NA	NA	NA	0	1	1	1	1	0	NO	YES	YES	YES	YES	NO	YES	NO	NO	YES	NA	NO	NA	NO	NA	NO	NA	NO	NA
593	3447	No	1	S_E	NA	NA	NA	NA	NA	NA	NA	0	0	1	0	0	0	NO	NO	YES	NO	NO	NO	YES	NO	NO	NO	NA	NO	NA	YES	NA	NO	NA	NO	NA
594	1807	No	3	3	NA	NA	NA	NA	40	NA	NA	0	1	1	1	0	0	NO	YES	YES	YES	NO	NO	YES	NO	NO	YES	40	NO	NA	NO	NA	NO	NA	NO	NA
595	7746	No	2	B_E_S_P	733	NA	NA	NA	733	NA	733	0	0	0	1	0	1	NO	NO	NO	YES	NO	YES	NO	NO	YES	NO	NA	NO	NA	NO	NA	NO	NA	NO	NA
596	1785	No	2	S_E_S_P	0	NA	NA	NA	NA	NA	NA	0	0	1	1	0	0	NO	NO	YES	YES	NO	NO	YES	NO	YES	NO	NA	NO	NA	NO	NA	NO	NA	YES	0
597	9888	No	3	S_E_S_P	0	NA	NA	NA	NA	NA	NA	0	0	1	1	1	0	NO	NO	YES	YES	YES	NO	YES	NO	NO	YES	NA	NO	NA	NO	NA	NO	NA	NO	NA
598	9997	No	1	B_E	5426	5426	NA	NA	NA	NA	NA	1	0	0	0	0	0	YES	NO	NO	NO	NO	NO	NO	NO	NO	NO	NA	NO	NA	NO	NA	NO	NA	NO	NA
599	6268	No	2	B_E_S_E	4473	4473	NA	4312	NA	NA	NA	1	0	1	0	0	0	YES	NO	YES	NO	NO	NO	YES	NO	NO	NO	NA	NO	NA	NO	NA	NO	NA	NO	NA
600	4684	No	1	S_E	833	NA	NA	833	NA	NA	NA	0	0	1	0	0	0	NO	NO	YES	NO	NO	NO	YES	NO	NO	NO	NA	NO	NA	YES	833	NO	NA	NO	NA
601	4672	No	1	S_E	NA	NA	NA	NA	NA	NA	NA	0	0	1	0	0	0	NO	NO	YES	NO	NO	NO	YES	NO	NO	NO	NA	NO	NA	YES	NA	NO	NA	NO	NA
602	7821	Yes	3	S_E_S_P	1056	NA	NA	1056	1056	1056	NA	0	0	1	1	1	0	NO	NO	YES	YES	YES	NO	YES	NO	YES	NO	NA	NO	NA	NO	NA	NO	NA	YES	1056
603	10699	No	1	S_E	NA	NA	NA	NA	NA	NA	NA	0	0	1	0	0	0	NO	NO	YES	NO	NO	NO	YES	YES	NO	NO	NA	NO	NA	NO	NA	NO	NA	NO	NA
604	1518	No	1	S_E	NA	NA	NA	NA	NA	NA	NA	0	0	1	0	0	0	NO	NO	YES	NO	NO	NO	YES	YES	NO	NO	NA	NO	NA	NO	NA	NO	NA	NO	NA
605	7528	No	1	S_E	NA	NA	NA	NA	NA	NA	NA	0	0	1	0	0	0	NO	NO	YES	NO	NO	NO	YES	NO	NO	NO	NA	NO	NA	YES	NA	NO	NA	NO	NA
606	9901	No	1	S_E	8.99999	NA	NA	8.99999	NA	NA	NA	0	0	1	0	0	0	NO	NO	YES	NO	NO	NO	YES	NO	NO	NO	NA	NO	NA	YES	8.99999	NO	NA	NO	NA
607	10750	No	1	B_E	1148	1148	NA	NA	NA	NA	NA	1	0	0	0	0	0	YES	NO	NO	NO	NO	NO	NO	NO	NO	NO	NA	NO	NA	NO	NA	NO	NA	NO	NA
608	4726	No	2	S_E_S_P	0	NA	NA	NA	NA	NA	NA	0	0	1	1	0	0	NO	NO	YES	YES	NO	NO	YES	NO	YES	NO	NA	NO	NA	NO	NA	NO	NA	YES	0
609	5334	No	1	S_E	1046	NA	NA	1046	NA	NA	NA	0	0	1	0	0	0	NO	NO	YES	NO	NO	NO	YES	YES	NO	NO	NA	NO	NA	NO	NA	NO	NA	NO	NA
610	2617	No	1	B_E	NA	NA	NA	NA	NA	NA	NA	1	0	0	0	0	0	YES	NO	NO	NO	NO	NO	NO	NO	NO	NO	NA	NO	NA	NO	NA	NO	NA	NO	NA
611	4723	No	3	S_E_S_P	0	NA	NA	NA	NA	NA	NA	0	0	1	1	1	0	NO	NO	YES	YES	YES	NO	YES	NO	YES	NO	NA	NO	NA	NO	NA	NO	NA	YES	0
612	6546	Yes	1	S_E	337	NA	NA	337	NA	NA	NA	0	0	1	0	0	0	NO	NO	YES	NO	NO	NO	YES	NO	NO	NO	NA	NO	NA	YES	337	NO	NA	NO	NA
613	4994	No	2	B_E_S_P	0	NA	NA	NA	NA	NA	NA	0	0	0	1	0	1	NO	NO	NO	YES	NO	YES	NO	NO	YES	NO	NA	NO	NA	NO	NA	NO	NA	NO	NA
614	3657	No	1	S_E	2598.57	NA	NA	2598.57	NA	NA	NA	0	0	1	0	0	0	NO	NO	YES	NO	NO	NO	YES	YES	NO	NO	NA	NO	NA	NO	NA	NO	NA	NO	NA
615	6635	No	1	S_E	NA	NA	NA	NA	NA	NA	NA	0	0	1	0	0	0	NO	NO	YES	NO	NO	NO	YES	NO	NO	NO	NA	NO	NA	YES	NA	NO	NA	NO	NA
616	5649	No	2	S_E_S_P	2659	NA	NA	2659	2659	NA	NA	0	0	1	1	0	0	NO	NO	YES	YES	NO	NO	YES	NO	YES	NO	NA	NO	NA	NO	NA	NO	NA	YES	2659
617	2539	No	1	B_P	109	NA	109	NA	NA	NA	NA	0	1	0	0	0	0	NO	YES	NO	NO	NO	NO	NO	NO	NO	NO	NA	NO	NA	NO	NA	NO	NA	NO	NA
618	2983	No	2	S_E_S_P	1750	NA	NA	1750	1750	NA	NA	0	0	1	1	0	0	NO	NO	YES	YES	NO	NO	YES	NO	YES	NO	NA	NO	NA	NO	NA	NO	NA	YES	1750
619	13355	Yes	2	S_E_S_P	3058	NA	NA	3058	3058	NA	NA	0	0	1	1	0	0	NO	NO	YES	YES	NO	NO	YES	YES	YES	NO	NA	NO	NA	NO	NA	NO	NA	NO	NA
620	439	No	1	B_E	NA	NA	NA	NA	NA	NA	NA	1	0	0	0	0	0	YES	NO	NO	NO	NO	NO	NO	NO	NO	NO	NA	NO	NA	NO	NA	NO	NA	NO	NA
621	5112	No	1	S_E	NA	NA	NA	NA	NA	NA	NA	0	0	1	0	0	0	NO	NO	YES	NO	NO	NO	YES	NO	NO	NO	NA	NO	NA	YES	NA	NO	NA	NO	NA
622	1487	No	2	S_E_S_P	0	NA	NA	NA	NA	NA	NA	0	0	1	1	0	0	NO	NO	YES	YES	NO	NO	YES	NO	YES	NO	NA	NO	NA	NO	NA	NO	NA	YES	0
623	2612	No	1	B_E	NA	NA	NA	NA	NA	NA	NA	1	0	0	0	0	0	YES	NO	NO	NO	NO	NO	NO	NO	NO	NO	NA	NO	NA	NO	NA	NO	NA	NO	NA
624	5464	No	1	S_P	NA	NA	NA	NA	NA	NA	NA	0	0	0	1	0	0	NO	NO	NO	YES	NO	NO	NO	NO	NO	YES	NA	NO	NA	NO	NA	NO	NA	NO	NA
625	5809	No	2	B_E_B_P	1446.37	1446.37	NA	NA	NA	NA	NA	1	1	0	0	0	0	YES	YES	NO	NO	NO	NO	NO	NO	NO	NO	NA	NO	NA	NO	NA	NO	NA	NO	NA
626	5226	No	1	S_E	140	NA	NA	140	NA	NA	NA	0	0	1	0	0	0	NO	NO	YES	NO	NO	NO	YES	YES	NO	NO	NA	NO	NA	NO	NA	NO	NA	NO	NA
627	8062	Yes	1	S_E	9	NA	NA	9	NA	NA	NA	0	0	1	0	0	0	NO	NO	YES	NO	NO	NO	YES	NO	NO	NO	NA	NO	NA	YES	9	NO	NA	NO	NA
628	4762	No	2	S_E_S_P	1048	NA	NA	1048	NA	1048	NA	0	0	1	0	1	0	NO	NO	YES	NO	YES	NO	YES	NO	NO	NO	NA	NO	NA	NO	NA	NO	NA	YES	1048
629	8784	No	1	S_E	43	NA	NA	43	NA	NA	NA	0	0	1	0	0	0	NO	NO	YES	NO	NO	NO	YES	NO	NO	NO	NA	NO	NA	YES	43	NO	NA	NO	NA
630	9525	No	2	B_E_S_P	743	NA	NA	NA	743	NA	743	0	0	0	1	0	1	NO	NO	NO	YES	NO	YES	NO	NO	YES	NO	NA	NO	NA	NO	NA	NO	NA	NO	NA
631	9496	No	1	S_E	NA	NA	NA	NA	NA	NA	NA	0	0	1	0	0	0	NO	NO	YES	NO	NO	NO	NO	YES	NO	NO	NA	NO	NA	NO	NA	NO	NA	NO	NA
632	4332	No	2	S_E_S_P	0	NA	NA	NA	NA	NA	NA	0	0	1	1	0	0	NO	NO	YES	YES	NO	NO	YES	NO	YES	NO	NA	NO	NA	NO	NA	NO	NA	YES	0
633	5606	No	1	S_E	NA	NA	NA	NA	NA	NA	NA	0	0	1	0	0	0	NO	NO	YES	NO	NO	NO	YES	YES	NO	NO	NA	NO	NA	NO	NA	NO	NA	NO	NA
634	2094	No	1	S_P	521	NA	NA	NA	521	NA	NA	0	0	0	1	0	0	NO	NO	NO	YES	NO	NO	NO	NO	NO	YES	521	NO	NA	NO	NA	NO	NA	NO	NA
635	2606	No	2	S_E_S_P	0	NA	NA	NA	NA	NA	NA	0	0	1	1	0	0	NO	NO	YES	YES	NO	NO	YES	NO	YES	NO	NA	NO	NA	NO	NA	NO	NA	YES	0
636	6400	No	1	S_E	3329.48	NA	NA	3329.48	NA	NA	NA	0	0	1	0	0	0	NO	NO	YES	NO	NO	NO	YES	YES	NO	NO	NA	NO	NA	NO	NA	NO	NA	NO	NA
637	10117	No	1	S_E	1453	NA	NA	1453	NA	NA	NA	0	0	1	0	0	0	NO	NO	YES	NO	NO	NO	YES	YES	NO	NO	NA	NO	NA	NO	NA	NO	NA	NO	NA
638	13206	No	1	S_E	84	NA	NA	84	NA	NA	NA	0	0	1	0	0	0	NO	NO	YES	NO	NO	NO	YES	YES	NO	NO	NA	NO	NA	NO	NA	NO	NA	NO	NA
639	3389	No	2	B_E_S_P	944	NA	NA	NA	944	NA	944	0	0	0	1	0	1	NO	NO	NO	YES	NO	YES	NO	NO	YES	NO	NA	NO	NA	NO	NA	NO	NA	NO	NA
640	4007	No	1	B_E	NA	NA	NA	NA	NA	NA	NA	1	0	0	0	0	0	YES	NO	NO	NO	NO	NO	NO	NO	NO	NO	NA	NO	NA	NO	NA	NO	NA	NO	NA
641	4892	No	1	B_P	NA	NA	NA	NA	NA	NA	NA	0	1	0	0	0	0	NO	YES	NO	NO	NO	NO	NO	NO	NO	NO	NA	NO	NA	NO	NA	NO	NA	NO	NA
642	11698	No	1	S_E	NA	NA	NA	NA	NA	NA	NA	0	0	1	0	0	0	NO	NO	YES	NO	NO	NO	YES	YES	NO	NO	NA	NO	NA	NO	NA	NO	NA	NO	NA
643	5220	No	1	S_E	985	NA	NA	985	NA	NA	NA	0	0	1	0	0	0	NO	NO	YES	NO	NO	NO	YES	NO	NO	NO	NA	NO	NA	YES	985	NO	NA	NO	NA
644	9068	No	3	S_E_S_P	0	NA	NA	NA	NA	NA	NA	0	0	1	1	1	0	NO	NO	YES	YES	YES	NO	YES	NO	YES	NO	NA	NO	NA	NO	NA	NO	NA	YES	0
645	4572	No	3	S_E_S_P	874	NA	NA	874	NA	874	NA	0	0	1	1	1	0	NO	NO	YES	YES	YES	NO	YES	NO	NO	YES	NA	NO	NA	NO	NA	NO	NA	NO	NA
646	7778	No	1	S_E_S_P	0	NA	NA	NA	NA	NA	NA	0	0	0	0	1	0	NO	NO	NO	NO	YES	NO	NO	NO	NO	NO	NA	NO	NA	NO	NA	NO	NA	YES	0
647	4616	No	1	S_E	1156	NA	NA	1156	NA	NA	NA	0	0	1	0	0	0	NO	NO	YES	NO	NO	NO	YES	NO	NO	NO	NA	NO	NA	YES	1156	NO	NA	NO	NA
648	327	No	2	S_E_S_P	0	NA	NA	NA	NA	NA	NA	0	0	1	1	0	0	NO	NO	YES	YES	NO	NO	YES	NO	YES	NO	NA	NO	NA	NO	NA	NO	NA	YES	0
649	667	No	1	B_E	NA	NA	NA	NA	NA	NA	NA	1	0	0	0	0	0	YES	NO	NO	NO	NO	NO	NO	NO	NO	NO	NA	NO	NA	NO	NA	NO	NA	NO	NA
650	3515	No	1	S_E	2659.59	NA	NA	2659.59	NA	NA	NA	0	0	1	0	0	0	NO	NO	YES	NO	NO	NO	YES	YES	NO	NO	NA	NO	NA	NO	NA	NO	NA	NO	NA
651	3989	No	3	S_E_S_P	0	NA	NA	NA	NA	NA	NA	0	0	1	1	1	0	NO	NO	YES	YES	YES	NO	YES	NO	NO	YES	NA	NO	NA	NO	NA	NO	NA	NO	NA
652	7121	No	1	S_E	677	NA	NA	677	NA	NA	NA	0	0	1	0	0	0	NO	NO	YES	NO	NO	NO	YES	YES	NO	NO	NA	NO	NA	NO	NA	NO	NA	NO	NA
653	526	No	4	3	NA	55	NA	25	42	NA	42	1	0	1	1	0	1	YES	NO	YES	YES	NO	YES	YES	YES	YES	NO	NA	NO	NA	NO	NA	NO	NA	NO	NA
654	2532	No	2	B_E_B_P	1394.4	NA	1394.4	NA	NA	NA	NA	1	1	0	0	0	0	YES	YES	NO	NO	NO	NO	NO	NO	NO	NO	NA	NO	NA	NO	NA	NO	NA	NO	NA
655	2789	No	2	S_E_B_P	933.036	NA	933.036	550.873	NA	NA	NA	0	1	1	0	0	0	NO	YES	YES	NO	NO	NO	YES	YES	NO	NO	NA	NO	NA	NO	NA	NO	NA	NO	NA
656	932	No	2	B_E_S_P	372	NA	NA	NA	372	NA	372	0	0	0	1	0	1	NO	NO	NO	YES	NO	YES	NO	NO	YES	NO	NA	NO	NA	NO	NA	NO	NA	NO	NA
657	9918	No	3	S_E_S_P	0	NA	NA	NA	NA	NA	NA	0	0	1	1	1	0	NO	NO	YES	YES	YES	NO	YES	NO	NO	YES	NA	NO	NA	NO	NA	NO	NA	NO	NA
658	3713	No	2	S_E_S_P	700.032	NA	NA	700.032	700.032	NA	NA	0	0	1	1	0	0	NO	NO	YES	YES	NO	NO	YES	NO	YES	NO	NA	NO	NA	NO	NA	NO	NA	YES	700.032
659	7336	No	1	S_E	903	NA	NA	903	NA	NA	NA	0	0	1	0	0	0	NO	NO	YES	NO	NO	NO	YES	YES	NO	NO	NA	NO	NA	NO	NA	NO	NA	NO	NA
660	4947	No	2	S_E_S_P	0	NA	NA	NA	NA	NA	NA	0	0	1	0	1	0	NO	NO	YES	NO	YES	NO	YES	NO	NO	NO	NA	NO	NA	NO	NA	NO	NA	YES	0
661	2953	No	2	B_E_S_E	0	NA	NA	NA	NA	NA	NA	1	0	1	0	0	0	YES	NO	YES	NO	NO	NO	YES	NO	NO	NO	NA	NO	NA	NO	NA	NO	NA	NO	NA
662	1697	No	2	S_E_S_P	0	NA	NA	NA	NA	NA	NA	0	0	0	1	1	0	NO	NO	NO	YES	YES	NO	NO	NO	YES	NO	NA	NO	NA	NO	NA	NO	NA	YES	0
663	9184	No	1	S_E	NA	NA	NA	NA	NA	NA	NA	0	0	1	0	0	0	NO	NO	YES	NO	NO	NO	YES	YES	NO	NO	NA	NO	NA	NO	NA	NO	NA	NO	NA
664	921	No	3	S_E_S_P	477	NA	NA	477	477	477	NA	0	0	1	1	1	0	NO	NO	YES	YES	YES	NO	YES	NO	YES	NO	NA	NO	NA	NO	NA	NO	NA	YES	477
665	6167	No	1	S_E	201	NA	NA	201	NA	NA	NA	0	0	1	0	0	0	NO	NO	YES	NO	NO	NO	YES	NO	NO	NO	NA	NO	NA	YES	201	NO	NA	NO	NA
666	85	No	2	S_E_S_P	16	NA	NA	16	16	NA	NA	0	0	1	1	0	0	NO	NO	YES	YES	NO	NO	YES	NO	YES	NO	NA	NO	NA	NO	NA	NO	NA	YES	16
667	4582	No	1	B_E	214	214	NA	NA	NA	NA	NA	1	0	0	0	0	0	YES	NO	NO	NO	NO	NO	NO	NO	NO	NO	NA	NO	NA	NO	NA	NO	NA	NO	NA
668	6865	No	3	S_E_S_P	0	NA	NA	NA	NA	NA	NA	0	0	1	1	1	0	NO	NO	YES	YES	YES	NO	YES	NO	YES	NO	NA	NO	NA	NO	NA	NO	NA	YES	0
669	2242	No	1	S_E	NA	NA	NA	NA	NA	NA	NA	0	0	1	0	0	0	NO	NO	YES	NO	NO	NO	YES	NO	NO	NO	NA	NO	NA	YES	NA	NO	NA	NO	NA
670	8435	No	1	B_E	28	28	NA	NA	NA	NA	NA	1	0	0	0	0	0	YES	NO	NO	NO	NO	NO	NO	NO	NO	NO	NA	NO	NA	NO	NA	NO	NA	NO	NA
671	1088	No	2	S_E_S_P	1125.41	NA	NA	1125.41	1125.41	NA	NA	0	0	1	1	0	0	NO	NO	YES	YES	NO	NO	YES	NO	YES	NO	NA	NO	NA	NO	NA	NO	NA	YES	1125.41
672	5239	No	2	S_E_S_P	224	NA	NA	224	NA	224	NA	0	0	1	0	1	0	NO	NO	YES	NO	YES	NO	YES	NO	NO	NO	NA	NO	NA	NO	NA	NO	NA	YES	224
673	2870	No	2	S_E_S_P	0	NA	NA	0	0	NA	NA	0	0	1	1	0	0	NO	NO	YES	YES	NO	NO	YES	NO	YES	NO	NA	NO	NA	NO	NA	NO	NA	YES	0
674	4795	No	1	S_E	NA	NA	NA	NA	NA	NA	NA	0	0	1	0	0	0	NO	NO	YES	NO	NO	NO	YES	YES	NO	NO	NA	NO	NA	NO	NA	NO	NA	NO	NA
675	2635	No	2	B_E_S_P	0	NA	NA	NA	NA	NA	NA	0	0	0	1	0	1	NO	NO	NO	YES	NO	YES	NO	NO	YES	NO	NA	NO	NA	NO	NA	NO	NA	NO	NA
676	8553	Yes	3	S_E_S_P	1079.42	NA	NA	NA	NA	1079.42	NA	0	0	1	1	1	0	NO	NO	YES	YES	YES	NO	YES	NO	YES	NO	NA	NO	NA	NO	NA	NO	NA	YES	1079.42
677	1093	No	1	S_P	34	NA	NA	NA	34	NA	NA	0	0	0	1	0	0	NO	NO	NO	YES	NO	NO	NO	NO	NO	YES	34	NO	NA	NO	NA	NO	NA	NO	NA
678	4141	No	1	S_E	1786	NA	NA	1786	NA	NA	NA	0	0	1	0	0	0	NO	NO	YES	NO	NO	NO	YES	NO	NO	NO	NA	NO	NA	YES	1786	NO	NA	NO	NA
679	9489	No	1	S_E	2001	NA	NA	2001	NA	NA	NA	0	0	1	0	0	0	NO	NO	YES	NO	NO	NO	YES	NO	NO	NO	NA	NO	NA	YES	2001	NO	NA	NO	NA
680	14809	No	1	S_E	301	NA	NA	301	NA	NA	NA	0	0	1	0	0	0	NO	NO	YES	NO	NO	NO	YES	YES	NO	NO	NA	NO	NA	NO	NA	NO	NA	NO	NA
681	3455	No	2	S_E_S_P	0	NA	NA	NA	NA	NA	NA	0	0	1	1	0	0	NO	NO	YES	YES	NO	NO	YES	NO	YES	NO	NA	NO	NA	NO	NA	NO	NA	YES	0
682	4437	No	1	S_E	NA	NA	NA	NA	NA	NA	NA	0	0	1	0	0	0	NO	NO	YES	NO	NO	NO	YES	YES	NO	NO	NA	NO	NA	NO	NA	NO	NA	NO	NA
683	10544	No	1	S_E	NA	NA	NA	NA	NA	NA	NA	0	0	1	0	0	0	NO	NO	YES	NO	NO	NO	YES	YES	NO	NO	NA	NO	NA	NO	NA	NO	NA	NO	NA
684	2719	Yes	2	S_E_S_P	0	NA	NA	NA	NA	NA	NA	0	0	1	1	0	0	NO	NO	YES	YES	NO	NO	YES	NO	YES	NO	NA	NO	NA	NO	NA	NO	NA	YES	0
685	2742	No	3	S_E_S_P	0	NA	NA	NA	NA	NA	NA	0	0	1	1	1	0	NO	NO	YES	YES	YES	NO	YES	NO	NO	YES	NA	NO	NA	NO	NA	NO	NA	NO	NA
686	2803	No	2	S_E_S_P	395	NA	NA	395	NA	395	NA	0	0	1	0	1	0	NO	NO	YES	NO	YES	NO	YES	NO	NO	NO	NA	NO	NA	NO	NA	NO	NA	YES	395
687	7239	No	1	S_E	49	NA	NA	49	NA	NA	NA	0	0	1	0	0	0	NO	NO	YES	NO	NO	NO	YES	NO	NO	NO	NA	NO	NA	YES	49	NO	NA	NO	NA
688	4166	No	2	B_E_S_E	0	NA	NA	NA	NA	NA	NA	1	0	1	0	0	0	YES	NO	YES	NO	NO	NO	YES	YES	NO	NO	NA	NO	NA	NO	NA	NO	NA	NO	NA
689	9660	No	3	S_E_S_P	95	NA	NA	95	95	95	NA	0	0	1	1	1	0	NO	NO	YES	YES	YES	NO	YES	NO	YES	NO	NA	NO	NA	NO	NA	NO	NA	YES	95
690	5860	No	1	S_E	0	NA	NA	0	NA	NA	NA	0	0	1	0	0	0	NO	NO	YES	NO	NO	NO	YES	NO	NO	NO	NA	NO	NA	YES	0	NO	NA	NO	NA
691	7594	No	3	S_E_S_P	1443.03	NA	NA	1443.03	1443.03	1443.03	NA	0	0	1	1	1	0	NO	NO	YES	YES	YES	NO	YES	NO	NO	YES	1443.03	NO	NA	NO	NA	NO	NA	NO	NA
692	1852	No	2	S_E_S_P	0	NA	NA	NA	NA	NA	NA	0	0	1	1	0	0	NO	NO	YES	YES	NO	NO	YES	NO	YES	NO	NA	NO	NA	NO	NA	NO	NA	YES	0
693	4222	No	1	S_P	201	NA	NA	NA	201	NA	NA	0	0	0	1	0	0	NO	NO	NO	YES	NO	NO	NO	NO	NO	YES	201	NO	NA	NO	NA	NO	NA	NO	NA
694	6361	No	1	S_E	NA	NA	NA	NA	NA	NA	NA	0	0	1	0	0	0	NO	NO	YES	NO	NO	NO	YES	NO	NO	NO	NA	NO	NA	YES	NA	NO	NA	NO	NA
695	8667	No	1	S_E	2272.69	NA	NA	2272.69	NA	NA	NA	0	0	1	0	0	0	NO	NO	YES	NO	NO	NO	YES	YES	NO	NO	NA	NO	NA	NO	NA	NO	NA	NO	NA
696	1107	No	2	S_E_S_P	519.313	NA	NA	519.313	519.313	NA	NA	0	0	1	1	0	0	NO	NO	YES	YES	NO	NO	YES	NO	YES	NO	NA	NO	NA	NO	NA	NO	NA	YES	519.313
697	9454	No	3	S_E_S_P	0	NA	NA	NA	NA	NA	NA	0	0	1	1	1	0	NO	NO	YES	YES	YES	NO	YES	NO	NO	YES	NA	NO	NA	NO	NA	NO	NA	NO	NA
698	554	No	1	S_E	139	NA	NA	139	NA	NA	NA	0	0	1	0	0	0	NO	NO	YES	NO	NO	NO	YES	NO	NO	NO	NA	NO	NA	YES	139	NO	NA	NO	NA
699	11611	No	1	S_E	NA	NA	NA	NA	NA	NA	NA	0	0	1	0	0	0	NO	NO	YES	NO	NO	NO	YES	YES	NO	NO	NA	NO	NA	NO	NA	NO	NA	NO	NA
700	2274	No	2	S_E_S_P	994	NA	NA	994	994	NA	NA	0	0	1	1	0	0	NO	NO	YES	YES	NO	NO	YES	NO	YES	NO	NA	NO	NA	NO	NA	NO	NA	YES	994
701	8562	No	3	S_E_S_P	0	NA	NA	NA	NA	NA	NA	0	0	1	1	1	0	NO	NO	YES	YES	YES	NO	YES	NO	NO	YES	NA	NO	NA	NO	NA	NO	NA	NO	NA
702	9538	No	1	S_E	NA	NA	NA	NA	NA	NA	NA	0	0	1	0	0	0	NO	NO	YES	NO	NO	NO	YES	YES	NO	NO	NA	NO	NA	NO	NA	NO	NA	NO	NA
703	16416	No	2	B_E_S_P	0	NA	NA	NA	NA	NA	NA	0	0	0	1	0	1	NO	NO	NO	YES	NO	YES	NO	NO	YES	NO	NA	NO	NA	NO	NA	NO	NA	NO	NA
704	2670	No	1	B_E	182	182	NA	NA	NA	NA	NA	1	0	0	0	0	0	YES	NO	NO	NO	NO	NO	NO	NO	NO	NO	NA	NO	NA	NO	NA	NO	NA	NO	NA
705	3107	No	2	S_E_S_P	0	NA	NA	NA	NA	NA	NA	0	0	1	1	0	0	NO	NO	YES	YES	NO	NO	YES	NO	YES	NO	NA	NO	NA	NO	NA	NO	NA	YES	0
706	3001	No	1	B_E	NA	NA	NA	NA	NA	NA	NA	1	0	0	0	0	0	YES	NO	NO	NO	NO	NO	NO	NO	NO	NO	NA	NO	NA	NO	NA	NO	NA	NO	NA
707	3433	No	2	S_E_S_P	0	NA	NA	NA	NA	NA	NA	0	0	1	0	1	0	NO	NO	YES	NO	YES	NO	YES	NO	NO	NO	NA	NO	NA	NO	NA	NO	NA	YES	0
708	9512	No	1	S_E	NA	NA	NA	NA	NA	NA	NA	0	0	1	0	0	0	NO	NO	YES	NO	NO	NO	YES	YES	NO	NO	NA	NO	NA	NO	NA	NO	NA	NO	NA
709	2462	No	2	S_E_S_P	996	NA	NA	996	996	NA	NA	0	0	1	1	0	0	NO	NO	YES	YES	NO	NO	YES	NO	YES	NO	NA	NO	NA	NO	NA	NO	NA	YES	996
710	9670	No	1	S_E	0	NA	NA	0	NA	NA	NA	0	0	1	0	0	0	NO	NO	YES	NO	NO	NO	YES	NO	NO	NO	NA	NO	NA	YES	0	NO	NA	NO	NA
711	7223	No	2	B_E_S_E	577	504	NA	577	NA	NA	NA	1	0	1	0	0	0	YES	NO	YES	NO	NO	NO	YES	YES	NO	NO	NA	NO	NA	NO	NA	NO	NA	NO	NA
712	2476	No	1	S_P	277	NA	NA	NA	277	NA	NA	0	0	0	1	0	0	NO	NO	NO	YES	NO	NO	NO	NO	YES	NO	NA	NO	NA	NO	NA	YES	277	NO	NA
713	784	No	1	S_P	58	NA	NA	NA	58	NA	NA	0	0	0	1	0	0	NO	NO	NO	YES	NO	NO	NO	NO	NO	YES	58	NO	NA	NO	NA	NO	NA	NO	NA
714	583	No	2	S_E_S_P	503	NA	NA	503	503	NA	NA	0	0	1	1	0	0	NO	NO	YES	YES	NO	NO	YES	NO	YES	NO	NA	NO	NA	NO	NA	NO	NA	YES	503
715	7292	No	1	S_E	NA	NA	NA	NA	NA	NA	NA	0	0	1	0	0	0	NO	NO	YES	NO	NO	NO	YES	YES	NO	NO	NA	NO	NA	NO	NA	NO	NA	NO	NA
716	3839	No	1	B_E	1701	1701	NA	NA	NA	NA	NA	1	0	0	0	0	0	YES	NO	NO	NO	NO	NO	NO	NO	NO	NO	NA	NO	NA	NO	NA	NO	NA	NO	NA
717	4800	No	1	S_E	1335.5	NA	NA	1335.5	NA	NA	NA	0	0	1	0	0	0	NO	NO	YES	NO	NO	NO	YES	NO	NO	NO	NA	NO	NA	YES	1335.5	NO	NA	NO	NA
718	3722	No	1	S_E	NA	NA	NA	NA	NA	NA	NA	0	0	1	0	0	0	NO	NO	YES	NO	NO	NO	YES	NO	NO	NO	NA	NO	NA	YES	NA	NO	NA	NO	NA
719	2550	No	1	S_P	186	NA	NA	NA	186	NA	NA	0	0	0	1	0	0	NO	NO	NO	YES	NO	NO	NO	NO	NO	YES	186	NO	NA	NO	NA	NO	NA	NO	NA
720	5652	No	2	S_E_B_P	0	NA	NA	NA	NA	NA	NA	0	1	1	0	0	0	NO	YES	YES	NO	NO	NO	YES	YES	NO	NO	NA	NO	NA	NO	NA	NO	NA	NO	NA
721	1563	No	2	S_E_S_P	378	NA	NA	378	378	NA	NA	0	0	1	1	0	0	NO	NO	YES	YES	NO	NO	YES	NO	YES	NO	NA	NO	NA	NO	NA	NO	NA	YES	378
722	10859	No	1	B_E	2506	2506	NA	NA	NA	NA	NA	1	0	0	0	0	0	YES	NO	NO	NO	NO	NO	NO	NO	NO	NO	NA	NO	NA	NO	NA	NO	NA	NO	NA
723	5503	No	3	S_E_S_P	575.988	NA	NA	575.988	575.988	575.988	NA	0	0	1	1	1	0	NO	NO	YES	YES	YES	NO	YES	NO	NO	YES	575.988	NO	NA	NO	NA	NO	NA	NO	NA
724	8163	No	1	S_E	338	NA	NA	338	NA	NA	NA	0	0	1	0	0	0	NO	NO	YES	NO	NO	NO	YES	YES	NO	NO	NA	NO	NA	NO	NA	NO	NA	NO	NA
725	6543	No	1	S_E	30	NA	NA	30	NA	NA	NA	0	0	1	0	0	0	NO	NO	YES	NO	NO	NO	YES	NO	NO	NO	NA	NO	NA	YES	30	NO	NA	NO	NA
726	5522	No	1	S_E	738.941	NA	NA	738.941	NA	NA	NA	0	0	1	0	0	0	NO	NO	YES	NO	NO	NO	YES	YES	NO	NO	NA	NO	NA	NO	NA	NO	NA	NO	NA
727	7770	No	1	S_E	97.0997	NA	NA	97.0997	NA	NA	NA	0	0	1	0	0	0	NO	NO	YES	NO	NO	NO	YES	YES	NO	NO	NA	NO	NA	NO	NA	NO	NA	NO	NA
728	5832	No	4	3	NA	NA	NA	1499	1499	NA	NA	1	0	1	1	1	0	YES	NO	YES	YES	YES	NO	YES	YES	YES	YES	803	YES	1345	NO	NA	NO	NA	NO	NA
729	7818	No	1	S_E	1806	NA	NA	1806	NA	NA	NA	0	0	1	0	0	0	NO	NO	YES	NO	NO	NO	YES	YES	NO	NO	NA	NO	NA	NO	NA	NO	NA	NO	NA
730	8152	Yes	1	B_E	2723	2723	NA	NA	NA	NA	NA	1	0	0	0	0	0	YES	NO	NO	NO	NO	NO	NO	NO	NO	NO	NA	NO	NA	NO	NA	NO	NA	NO	NA
731	762	No	2	S_E_S_P	580	NA	NA	580	580	NA	NA	0	0	1	1	0	0	NO	NO	YES	YES	NO	NO	YES	NO	YES	NO	NA	NO	NA	NO	NA	NO	NA	YES	580
732	2882	No	1	S_E	NA	NA	NA	NA	NA	NA	NA	0	0	1	0	0	0	NO	NO	YES	NO	NO	NO	YES	NO	NO	NO	NA	NO	NA	YES	NA	NO	NA	NO	NA
733	6144	No	1	S_E	NA	NA	NA	NA	NA	NA	NA	0	0	1	0	0	0	NO	NO	YES	NO	NO	NO	NO	YES	NO	NO	NA	NO	NA	NO	NA	NO	NA	NO	NA
734	809	No	1	B_P	567	NA	567	NA	NA	NA	NA	0	1	0	0	0	0	NO	YES	NO	NO	NO	NO	NO	NO	NO	NO	NA	NO	NA	NO	NA	NO	NA	NO	NA
735	4802	No	1	S_E	618	NA	NA	618	NA	NA	NA	0	0	1	0	0	0	NO	NO	YES	NO	NO	NO	YES	NO	NO	NO	NA	NO	NA	YES	618	NO	NA	NO	NA
736	6201	No	1	S_E	3154.32	NA	NA	3154.32	NA	NA	NA	0	0	1	0	0	0	NO	NO	YES	NO	NO	NO	YES	YES	NO	NO	NA	NO	NA	NO	NA	NO	NA	NO	NA
737	2856	No	3	S_E_S_P	0	NA	NA	NA	NA	NA	NA	0	0	1	1	1	0	NO	NO	YES	YES	YES	NO	YES	NO	YES	NO	NA	NO	NA	NO	NA	NO	NA	YES	0
738	9107	No	1	S_E	NA	NA	NA	NA	NA	NA	NA	0	0	1	0	0	0	NO	NO	YES	NO	NO	NO	YES	NO	NO	NO	NA	NO	NA	YES	NA	NO	NA	NO	NA
739	8239	No	1	S_E	NA	NA	NA	NA	NA	NA	NA	0	0	1	0	0	0	NO	NO	YES	NO	NO	NO	YES	NO	NO	NO	NA	NO	NA	YES	NA	NO	NA	NO	NA
740	4301	No	3	S_E_S_P	0	NA	NA	NA	NA	NA	NA	0	0	1	1	1	0	NO	NO	YES	YES	YES	NO	YES	NO	NO	YES	NA	NO	NA	NO	NA	NO	NA	NO	NA
741	832	No	3	S_E_S_P	761	NA	NA	726	761	761	NA	0	0	1	1	1	0	NO	NO	YES	YES	YES	NO	YES	NO	YES	NO	NA	NO	NA	NO	NA	NO	NA	YES	761
742	8722	No	1	S_E	NA	NA	NA	NA	NA	NA	NA	0	0	1	0	0	0	NO	NO	YES	NO	NO	NO	YES	YES	NO	NO	NA	NO	NA	NO	NA	NO	NA	NO	NA
743	11215	No	1	B_E	930	930	NA	NA	NA	NA	NA	1	0	0	0	0	0	YES	NO	NO	NO	NO	NO	NO	NO	NO	NO	NA	NO	NA	NO	NA	NO	NA	NO	NA
744	8830	No	1	B_E	NA	NA	NA	NA	NA	NA	NA	1	0	0	0	0	0	YES	NO	NO	NO	NO	NO	NO	NO	NO	NO	NA	NO	NA	NO	NA	NO	NA	NO	NA
745	3791	No	2	S_E_S_P	427	NA	NA	427	427	NA	NA	0	0	1	1	0	0	NO	NO	YES	YES	NO	NO	YES	NO	YES	NO	NA	NO	NA	NO	NA	NO	NA	YES	427
746	1493	No	1	B_P	210	NA	210	NA	NA	NA	NA	0	1	0	0	0	0	NO	YES	NO	NO	NO	NO	NO	NO	NO	NO	NA	NO	NA	NO	NA	NO	NA	NO	NA
747	5057	No	3	S_E_S_P	0	NA	NA	NA	NA	NA	NA	0	0	1	1	1	0	NO	NO	YES	YES	YES	NO	YES	NO	NO	YES	NA	NO	NA	NO	NA	NO	NA	NO	NA
748	4370	No	2	B_E_S_P	10	NA	NA	NA	10	NA	NA	1	0	0	1	0	0	YES	NO	NO	YES	NO	NO	NO	NO	NO	YES	10	NO	NA	NO	NA	NO	NA	NO	NA
749	1823	No	1	S_P	81	NA	NA	NA	81	NA	NA	0	0	0	1	0	0	NO	NO	NO	YES	NO	NO	NO	NO	NO	YES	81	NO	NA	NO	NA	NO	NA	NO	NA
750	4937	No	4	3	NA	NA	NA	2422.13	2422.13	1552.18	NA	0	0	1	1	1	1	NO	NO	YES	YES	YES	YES	YES	NO	YES	NO	NA	NO	NA	NO	NA	NO	NA	NO	NA
751	4012	No	2	B_E_S_P	0	NA	NA	NA	NA	NA	NA	0	0	0	1	0	1	NO	NO	NO	YES	NO	YES	NO	NO	YES	NO	NA	NO	NA	NO	NA	NO	NA	NO	NA
752	7643	No	1	S_P	365	NA	NA	NA	365	NA	NA	0	0	0	1	0	0	NO	NO	NO	YES	NO	NO	NO	NO	NO	YES	365	NO	NA	NO	NA	NO	NA	NO	NA
753	938	No	1	B_E	NA	NA	NA	NA	NA	NA	NA	1	0	0	0	0	0	YES	NO	NO	NO	NO	NO	NO	NO	NO	NO	NA	NO	NA	NO	NA	NO	NA	NO	NA
754	7729	No	1	S_E	28	NA	NA	28	NA	NA	NA	0	0	1	0	0	0	NO	NO	YES	NO	NO	NO	YES	NO	NO	NO	NA	NO	NA	YES	28	NO	NA	NO	NA
755	11216	No	1	S_E	2116	NA	NA	2116	NA	NA	NA	0	0	1	0	0	0	NO	NO	YES	NO	NO	NO	YES	YES	NO	NO	NA	NO	NA	NO	NA	NO	NA	NO	NA
756	10161	No	1	S_E	2767	NA	NA	2767	NA	NA	NA	0	0	1	0	0	0	NO	NO	YES	NO	NO	NO	YES	YES	NO	NO	NA	NO	NA	NO	NA	NO	NA	NO	NA
757	2071	No	2	S_E_S_P	510	NA	NA	510	510	NA	NA	0	0	1	1	0	0	NO	NO	YES	YES	NO	NO	YES	NO	YES	NO	NA	NO	NA	NO	NA	NO	NA	YES	510
758	7421	No	2	B_E_B_P	0	NA	NA	NA	NA	NA	NA	1	1	0	0	0	0	YES	YES	NO	NO	NO	NO	NO	NO	NO	NO	NA	NO	NA	NO	NA	NO	NA	NO	NA
759	5118	No	1	S_P	105	NA	NA	NA	105	NA	NA	0	0	0	1	0	0	NO	NO	NO	YES	NO	NO	NO	NO	NO	YES	105	NO	NA	NO	NA	NO	NA	NO	NA
760	4840	No	3	S_E_S_P	3349.65	NA	NA	3349.65	NA	3144	NA	0	0	1	1	1	0	NO	NO	YES	YES	YES	NO	YES	NO	YES	NO	NA	NO	NA	NO	NA	NO	NA	YES	3349.65
761	2030	No	2	S_E_S_P	718.989	NA	NA	718.989	718.989	NA	NA	0	0	1	1	0	0	NO	NO	YES	YES	NO	NO	YES	NO	YES	NO	NA	NO	NA	NO	NA	NO	NA	YES	718.989
762	3876	No	1	S_E	NA	NA	NA	NA	NA	NA	NA	0	0	1	0	0	0	NO	NO	YES	NO	NO	NO	YES	YES	NO	NO	NA	NO	NA	NO	NA	NO	NA	NO	NA
763	4683	No	1	S_E	608	NA	NA	608	NA	NA	NA	0	0	1	0	0	0	NO	NO	YES	NO	NO	NO	YES	NO	NO	NO	NA	NO	NA	YES	608	NO	NA	NO	NA
764	5152	No	3	S_E_S_P	3859.47	NA	NA	3859.47	3859.47	1087.18	NA	0	0	1	1	1	0	NO	NO	YES	YES	YES	NO	YES	NO	YES	YES	14	NO	NA	NO	NA	NO	NA	NO	NA
765	7912	No	1	S_E	NA	NA	NA	NA	NA	NA	NA	0	0	1	0	0	0	NO	NO	YES	NO	NO	NO	YES	YES	NO	NO	NA	NO	NA	NO	NA	NO	NA	NO	NA
766	487	No	1	S_E	266	NA	NA	266	NA	NA	NA	0	0	1	0	0	0	NO	NO	YES	NO	NO	NO	YES	YES	NO	NO	NA	NO	NA	NO	NA	NO	NA	NO	NA
767	8511	No	1	B_E	NA	NA	NA	NA	NA	NA	NA	1	0	0	0	0	0	YES	NO	NO	NO	NO	NO	NO	NO	NO	NO	NA	NO	NA	NO	NA	NO	NA	NO	NA
768	3409	No	5	3	NA	NA	7	1172	759	1059	365	0	1	1	1	1	1	NO	YES	YES	YES	YES	YES	YES	YES	YES	NO	NA	NO	NA	NO	NA	NO	NA	NO	NA
769	5973	No	1	S_E	596	NA	NA	596	NA	NA	NA	0	0	1	0	0	0	NO	NO	YES	NO	NO	NO	YES	NO	NO	NO	NA	NO	NA	YES	596	NO	NA	NO	NA
770	11316	No	1	S_E	NA	NA	NA	NA	NA	NA	NA	0	0	1	0	0	0	NO	NO	YES	NO	NO	NO	YES	YES	NO	NO	NA	NO	NA	NO	NA	NO	NA	NO	NA
771	3293	No	1	S_E	NA	NA	NA	NA	NA	NA	NA	0	0	1	0	0	0	NO	NO	YES	NO	NO	NO	YES	YES	NO	NO	NA	NO	NA	NO	NA	NO	NA	NO	NA
772	4539	No	2	S_E_S_P	0	NA	NA	NA	NA	NA	NA	0	0	1	1	0	0	NO	NO	YES	YES	NO	NO	YES	NO	YES	NO	NA	NO	NA	NO	NA	NO	NA	YES	0
773	8304	No	3	S_E_S_P	1680	NA	NA	1680	1680	1680	NA	0	0	1	1	1	0	NO	NO	YES	YES	YES	NO	YES	YES	YES	NO	NA	NO	NA	NO	NA	NO	NA	NO	NA
774	5175	No	1	S_E	NA	NA	NA	NA	NA	NA	NA	0	0	1	0	0	0	NO	NO	YES	NO	NO	NO	YES	YES	NO	NO	NA	NO	NA	NO	NA	NO	NA	NO	NA
775	7494	No	1	S_P	4	NA	NA	NA	4	NA	NA	0	0	0	1	0	0	NO	NO	NO	YES	NO	NO	NO	NO	NO	YES	4	NO	NA	NO	NA	NO	NA	NO	NA
776	6816	No	2	B_E_S_P	1642	NA	NA	NA	1642	NA	1642	0	0	0	1	0	1	NO	NO	NO	YES	NO	YES	NO	NO	YES	NO	NA	NO	NA	NO	NA	NO	NA	NO	NA
777	2877	No	3	S_E_S_P	364	NA	NA	364	364	364	NA	0	0	1	1	1	0	NO	NO	YES	YES	YES	NO	YES	NO	YES	NO	NA	NO	NA	NO	NA	NO	NA	YES	364
778	3990	No	1	S_E	NA	NA	NA	NA	NA	NA	NA	0	0	1	0	0	0	NO	NO	YES	NO	NO	NO	YES	NO	NO	NO	NA	NO	NA	YES	NA	NO	NA	NO	NA
779	5829	No	2	B_E_S_P	4032	NA	NA	NA	4032	NA	4032	0	0	0	1	0	1	NO	NO	NO	YES	NO	YES	NO	NO	YES	NO	NA	NO	NA	NO	NA	NO	NA	NO	NA
780	5903	No	1	S_E	365.999	NA	NA	365.999	NA	NA	NA	0	0	1	0	0	0	NO	NO	YES	NO	NO	NO	YES	YES	NO	NO	NA	NO	NA	NO	NA	NO	NA	NO	NA
781	2999	No	1	B_E	NA	NA	NA	NA	NA	NA	NA	1	0	0	0	0	0	YES	NO	NO	NO	NO	NO	NO	NO	NO	NO	NA	NO	NA	NO	NA	NO	NA	NO	NA
782	843	No	1	S_P	352	NA	NA	NA	352	NA	NA	0	0	0	1	0	0	NO	NO	NO	YES	NO	NO	NO	NO	NO	YES	352	NO	NA	NO	NA	NO	NA	NO	NA
783	2213	No	2	S_E_S_P	0	NA	NA	NA	NA	NA	NA	0	0	1	1	0	0	NO	NO	YES	YES	NO	NO	YES	NO	YES	NO	NA	NO	NA	NO	NA	NO	NA	YES	0
784	3779	No	2	B_E_S_P	70.0057	NA	NA	NA	70.0057	NA	NA	1	0	0	1	0	0	YES	NO	NO	YES	NO	NO	NO	NO	NO	YES	70.0057	NO	NA	NO	NA	NO	NA	NO	NA
785	9236	No	1	S_E	5076	NA	NA	5076	NA	NA	NA	0	0	1	0	0	0	NO	NO	YES	NO	NO	NO	YES	YES	NO	NO	NA	NO	NA	NO	NA	NO	NA	NO	NA
786	4290	No	2	S_E_S_P	3704	NA	NA	3704	NA	3704	NA	0	0	1	0	1	0	NO	NO	YES	NO	YES	NO	YES	NO	NO	NO	NA	NO	NA	NO	NA	NO	NA	YES	3704
787	9015	No	1	S_E	1484	NA	NA	1484	NA	NA	NA	0	0	1	0	0	0	NO	NO	YES	NO	NO	NO	YES	YES	NO	NO	NA	NO	NA	NO	NA	NO	NA	NO	NA
788	5421	No	1	S_E	NA	NA	NA	NA	NA	NA	NA	0	0	1	0	0	0	NO	NO	YES	NO	NO	NO	YES	YES	NO	NO	NA	NO	NA	NO	NA	NO	NA	NO	NA
789	13373	No	1	S_E	675.339	NA	NA	675.339	NA	NA	NA	0	0	1	0	0	0	NO	NO	YES	NO	NO	NO	YES	NO	NO	NO	NA	NO	NA	YES	675.339	NO	NA	NO	NA
790	4586	Yes	1	S_E_S_P	0	NA	NA	NA	NA	NA	NA	0	0	0	0	1	0	NO	NO	NO	NO	YES	NO	NO	NO	NO	NO	NA	NO	NA	NO	NA	NO	NA	YES	0
791	6272	No	1	S_E	NA	NA	NA	NA	NA	NA	NA	0	0	1	0	0	0	NO	NO	YES	NO	NO	NO	YES	YES	NO	NO	NA	NO	NA	NO	NA	NO	NA	NO	NA
792	5777	No	1	S_E	1432	NA	NA	1432	NA	NA	NA	0	0	1	0	0	0	NO	NO	YES	NO	NO	NO	YES	NO	NO	NO	NA	NO	NA	YES	1432	NO	NA	NO	NA
793	3410	No	1	S_E	461	NA	NA	461	NA	NA	NA	0	0	1	0	0	0	NO	NO	YES	NO	NO	NO	YES	YES	NO	NO	NA	NO	NA	NO	NA	NO	NA	NO	NA
794	4713	No	3	3	NA	1104	NA	NA	NA	NA	1104	1	1	0	0	0	1	YES	YES	NO	NO	NO	YES	NO	NO	NO	NO	NA	NO	NA	NO	NA	NO	NA	NO	NA
795	5950	No	3	S_E_S_P	0	NA	NA	NA	NA	NA	NA	0	0	1	1	1	0	NO	NO	YES	YES	YES	NO	YES	NO	NO	YES	NA	NO	NA	NO	NA	NO	NA	NO	NA
796	4502	No	3	3	NA	NA	604	1112	1112	NA	NA	0	1	1	1	0	0	NO	YES	YES	YES	NO	NO	YES	NO	YES	NO	NA	NO	NA	NO	NA	NO	NA	NO	NA
797	3786	No	4	3	NA	417	NA	417	417	417	NA	1	0	1	1	1	0	YES	NO	YES	YES	YES	NO	YES	NO	YES	NO	NA	NO	NA	NO	NA	NO	NA	NO	NA
798	1536	No	1	B_E	NA	NA	NA	NA	NA	NA	NA	1	0	0	0	0	0	YES	NO	NO	NO	NO	NO	NO	NO	NO	NO	NA	NO	NA	NO	NA	NO	NA	NO	NA
799	2939	No	4	3	NA	NA	NA	787	787	787	548	0	0	1	1	1	1	NO	NO	YES	YES	YES	YES	YES	NO	YES	NO	NA	NO	NA	NO	NA	NO	NA	NO	NA
800	8313	No	2	S_E_S_P	310	NA	NA	310	310	NA	NA	0	0	1	1	0	0	NO	NO	YES	YES	NO	NO	YES	YES	NO	YES	310	YES	310	NO	NA	NO	NA	NO	NA
801	4261	No	1	S_P	NA	NA	NA	NA	NA	NA	NA	0	0	0	1	0	0	NO	NO	NO	YES	NO	NO	NO	NO	YES	NO	NA	NO	NA	NO	NA	YES	NA	NO	NA
802	7631	No	1	S_E	NA	NA	NA	NA	NA	NA	NA	0	0	1	0	0	0	NO	NO	YES	NO	NO	NO	YES	YES	NO	NO	NA	NO	NA	NO	NA	NO	NA	NO	NA
803	5774	No	1	S_E	3465	NA	NA	3465	NA	NA	NA	0	0	1	0	0	0	NO	NO	YES	NO	NO	NO	YES	NO	NO	NO	NA	NO	NA	YES	3465	NO	NA	NO	NA
804	373	No	1	S_E	NA	NA	NA	NA	NA	NA	NA	0	0	1	0	0	0	NO	NO	YES	NO	NO	NO	YES	NO	NO	NO	NA	NO	NA	YES	NA	NO	NA	NO	NA
805	8565	No	3	S_E_S_P	0	NA	NA	NA	NA	NA	NA	0	0	1	1	1	0	NO	NO	YES	YES	YES	NO	YES	NO	NO	YES	NA	NO	NA	NO	NA	NO	NA	NO	NA
806	6404	No	1	S_E	NA	NA	NA	NA	NA	NA	NA	0	0	1	0	0	0	NO	NO	YES	NO	NO	NO	YES	NO	NO	NO	NA	NO	NA	YES	NA	NO	NA	NO	NA
807	3311	No	1	S_E	NA	NA	NA	NA	NA	NA	NA	0	0	1	0	0	0	NO	NO	YES	NO	NO	NO	YES	YES	NO	NO	NA	NO	NA	NO	NA	NO	NA	NO	NA
808	5809	No	3	S_E_S_P	0	NA	NA	NA	NA	NA	NA	0	0	1	1	1	0	NO	NO	YES	YES	YES	NO	YES	NO	NO	YES	NA	NO	NA	NO	NA	NO	NA	NO	NA
809	7763	No	5	3	NA	783	2706	1169	NA	1169	NA	1	1	1	1	1	0	YES	YES	YES	YES	YES	NO	YES	NO	NO	YES	NA	NO	NA	NO	NA	NO	NA	NO	NA
810	10871	No	2	S_E_S_P	6320	NA	NA	6320	6320	NA	NA	0	0	1	1	0	0	NO	NO	YES	YES	NO	NO	YES	YES	NO	YES	6320	YES	6320	NO	NA	NO	NA	NO	NA
811	4538	No	1	S_E	3266	NA	NA	3266	NA	NA	NA	0	0	1	0	0	0	NO	NO	YES	NO	NO	NO	YES	YES	NO	NO	NA	NO	NA	NO	NA	NO	NA	NO	NA
812	5724	No	3	S_E_S_P	0	NA	NA	NA	NA	NA	NA	0	0	1	1	1	0	NO	NO	YES	YES	YES	NO	YES	NO	NO	YES	NA	NO	NA	NO	NA	NO	NA	NO	NA
813	13505	No	1	S_E	3632	NA	NA	3632	NA	NA	NA	0	0	1	0	0	0	NO	NO	YES	NO	NO	NO	YES	YES	NO	NO	NA	NO	NA	NO	NA	NO	NA	NO	NA
814	10046	No	1	B_E	4101	4101	NA	NA	NA	NA	NA	1	0	0	0	0	0	YES	NO	NO	NO	NO	NO	NO	NO	NO	NO	NA	NO	NA	NO	NA	NO	NA	NO	NA
815	1773	No	1	S_E	NA	NA	NA	NA	NA	NA	NA	0	0	1	0	0	0	NO	NO	YES	NO	NO	NO	YES	YES	NO	NO	NA	NO	NA	NO	NA	NO	NA	NO	NA
816	960	No	2	S_E_S_P	928.632	NA	NA	928.632	928.632	NA	NA	0	0	1	1	0	0	NO	NO	YES	YES	NO	NO	YES	NO	YES	NO	NA	NO	NA	NO	NA	NO	NA	YES	928.632
817	4790	No	1	S_P	777	NA	NA	NA	777	NA	NA	0	0	0	1	0	0	NO	NO	NO	YES	NO	NO	NO	NO	NO	YES	777	NO	NA	NO	NA	NO	NA	NO	NA
818	3782	No	4	3	NA	NA	NA	1133	1133	1133	107	0	0	1	1	1	1	NO	NO	YES	YES	YES	YES	YES	NO	YES	NO	NA	NO	NA	NO	NA	NO	NA	NO	NA
819	181	No	2	S_E_S_P	0	NA	NA	NA	NA	NA	NA	0	0	0	1	1	0	NO	NO	NO	YES	YES	NO	NO	NO	YES	NO	NA	NO	NA	NO	NA	NO	NA	YES	0
820	5259	No	2	B_E_S_P	0	NA	NA	NA	NA	NA	NA	0	0	0	1	0	1	NO	NO	NO	YES	NO	YES	NO	NO	YES	NO	NA	NO	NA	NO	NA	NO	NA	NO	NA
821	5010	No	1	S_P	336.023	NA	NA	NA	336.023	NA	NA	0	0	0	1	0	0	NO	NO	NO	YES	NO	NO	NO	NO	YES	NO	NA	NO	NA	NO	NA	YES	336.023	NO	NA
822	9964	No	1	B_E	258	258	NA	NA	NA	NA	NA	1	0	0	0	0	0	YES	NO	NO	NO	NO	NO	NO	NO	NO	NO	NA	NO	NA	NO	NA	NO	NA	NO	NA
823	1764	No	1	B_E	847	847	NA	NA	NA	NA	NA	1	0	0	0	0	0	YES	NO	NO	NO	NO	NO	NO	NO	NO	NO	NA	NO	NA	NO	NA	NO	NA	NO	NA
824	1830	No	3	S_E_S_P	0	NA	NA	NA	NA	NA	NA	0	0	1	1	1	0	NO	NO	YES	YES	YES	NO	YES	NO	NO	YES	NA	NO	NA	NO	NA	NO	NA	NO	NA
825	5378	No	1	S_E	182	NA	NA	182	NA	NA	NA	0	0	1	0	0	0	NO	NO	YES	NO	NO	NO	YES	NO	NO	NO	NA	NO	NA	YES	182	NO	NA	NO	NA
826	1756	No	3	S_E_S_P	751	NA	NA	751	751	731	NA	0	0	1	1	1	0	NO	NO	YES	YES	YES	NO	YES	NO	YES	NO	NA	NO	NA	NO	NA	NO	NA	YES	751
827	9898	No	1	S_E	1016	NA	NA	1016	NA	NA	NA	0	0	1	0	0	0	NO	NO	YES	NO	NO	NO	YES	YES	NO	NO	NA	NO	NA	NO	NA	NO	NA	NO	NA
828	995	No	2	S_E_S_P	434	NA	NA	434	434	NA	NA	0	0	1	1	0	0	NO	NO	YES	YES	NO	NO	YES	NO	YES	NO	NA	NO	NA	NO	NA	NO	NA	YES	434
829	9746	No	2	S_E_B_P	762.379	NA	360	762.379	NA	NA	NA	0	1	1	0	0	0	NO	YES	YES	NO	NO	NO	YES	YES	NO	NO	NA	NO	NA	NO	NA	NO	NA	NO	NA
830	9910	No	2	B_E_S_P	1132	1132	NA	NA	1132	NA	NA	1	0	0	1	0	0	YES	NO	NO	YES	NO	NO	NO	NO	NO	YES	1132	NO	NA	NO	NA	NO	NA	NO	NA
831	13271	No	2	S_E_B_P	1388	NA	1388	NA	NA	NA	NA	0	1	1	0	0	0	NO	YES	YES	NO	NO	NO	YES	NO	NO	NO	NA	NO	NA	NO	NA	NO	NA	NO	NA
832	12989	No	1	S_E	273	NA	NA	273	NA	NA	NA	0	0	1	0	0	0	NO	NO	YES	NO	NO	NO	YES	NO	NO	NO	NA	NO	NA	YES	273	NO	NA	NO	NA
833	1780	No	2	S_E_S_P	904	NA	NA	147	NA	904	NA	0	0	1	0	1	0	NO	NO	YES	NO	YES	NO	YES	NO	NO	NO	NA	NO	NA	NO	NA	NO	NA	YES	904
834	6792	No	1	B_P	250	NA	250	NA	NA	NA	NA	0	1	0	0	0	0	NO	YES	NO	NO	NO	NO	NO	NO	NO	NO	NA	NO	NA	NO	NA	NO	NA	NO	NA
835	5740	No	3	3	NA	NA	NA	NA	NA	NA	NA	0	0	1	1	0	1	NO	NO	YES	YES	NO	YES	YES	NO	YES	NO	NA	NO	NA	NO	NA	NO	NA	NO	NA
836	5162	No	1	S_E	NA	NA	NA	NA	NA	NA	NA	0	0	1	0	0	0	NO	NO	YES	NO	NO	NO	YES	YES	NO	NO	NA	NO	NA	NO	NA	NO	NA	NO	NA
837	8460	No	1	S_E	524	NA	NA	524	NA	NA	NA	0	0	1	0	0	0	NO	NO	YES	NO	NO	NO	YES	YES	NO	NO	NA	NO	NA	NO	NA	NO	NA	NO	NA
838	5786	No	1	B_E	NA	NA	NA	NA	NA	NA	NA	1	0	0	0	0	0	YES	NO	NO	NO	NO	NO	NO	NO	NO	NO	NA	NO	NA	NO	NA	NO	NA	NO	NA
839	4497	No	3	S_E_S_P	2000	NA	NA	2000	NA	2000	NA	0	0	1	1	1	0	NO	NO	YES	YES	YES	NO	YES	NO	NO	YES	NA	NO	NA	NO	NA	NO	NA	NO	NA
840	7247	No	1	S_E	739	NA	NA	739	NA	NA	NA	0	0	1	0	0	0	NO	NO	YES	NO	NO	NO	YES	NO	NO	NO	NA	NO	NA	YES	739	NO	NA	NO	NA
841	1470	No	3	S_E_S_P	1414	NA	NA	1414	1414	990	NA	0	0	1	1	1	0	NO	NO	YES	YES	YES	NO	YES	NO	YES	NO	NA	NO	NA	NO	NA	NO	NA	YES	1414
842	4866	No	5	3	NA	NA	221	249	28	147	28	0	1	1	1	1	1	NO	YES	YES	YES	YES	YES	YES	YES	YES	NO	NA	NO	NA	NO	NA	NO	NA	NO	NA
843	3600	No	3	3	NA	1231.55	NA	NA	NA	NA	NA	1	1	1	0	0	0	YES	YES	YES	NO	NO	NO	YES	NO	NO	NO	NA	NO	NA	NO	NA	NO	NA	NO	NA
844	4755	No	1	S_E	4468	NA	NA	4468	NA	NA	NA	0	0	1	0	0	0	NO	NO	YES	NO	NO	NO	YES	YES	NO	NO	NA	NO	NA	NO	NA	NO	NA	NO	NA
845	8429	No	2	S_E_B_P	381	NA	381	381	NA	NA	NA	0	1	1	0	0	0	NO	YES	YES	NO	NO	NO	YES	NO	NO	NO	NA	NO	NA	NO	NA	NO	NA	NO	NA
846	3307	No	2	S_E_S_P	1973.44	NA	NA	1973.44	NA	NA	NA	0	0	1	1	0	0	NO	NO	YES	YES	NO	NO	YES	NO	YES	NO	NA	NO	NA	NO	NA	NO	NA	YES	1973.44
847	1854	No	2	S_E_S_P	798	NA	NA	NA	798	798	NA	0	0	0	1	1	0	NO	NO	NO	YES	YES	NO	NO	NO	YES	NO	NA	NO	NA	NO	NA	NO	NA	YES	798
848	1780	No	1	S_P	NA	NA	NA	NA	NA	NA	NA	0	0	0	1	0	0	NO	NO	NO	YES	NO	NO	NO	NO	YES	NO	NA	NO	NA	NO	NA	YES	NA	NO	NA
849	7532	No	2	S_E_S_P	0	NA	NA	NA	NA	NA	NA	0	0	1	0	1	0	NO	NO	YES	NO	YES	NO	YES	NO	NO	NO	NA	NO	NA	NO	NA	NO	NA	YES	0
850	4619	No	1	B_P	NA	NA	NA	NA	NA	NA	NA	0	1	0	0	0	0	NO	YES	NO	NO	NO	NO	NO	NO	NO	NO	NA	NO	NA	NO	NA	NO	NA	NO	NA
851	9888	Yes	3	S_E_S_P	30	NA	NA	30	30	30	NA	0	0	1	1	1	0	NO	NO	YES	YES	YES	NO	YES	NO	NO	YES	30	NO	NA	NO	NA	NO	NA	NO	NA
852	4205	No	3	S_E_S_P	0	NA	NA	NA	NA	NA	NA	0	0	1	1	1	0	NO	NO	YES	YES	YES	NO	YES	NO	YES	NO	NA	NO	NA	NO	NA	NO	NA	YES	0
853	1965	Yes	2	S_E_S_P	0	NA	NA	NA	NA	NA	NA	0	0	1	1	0	0	NO	NO	YES	YES	NO	NO	YES	NO	YES	NO	NA	NO	NA	NO	NA	NO	NA	YES	0
854	5853	No	1	S_E	2778	NA	NA	2778	NA	NA	NA	0	0	1	0	0	0	NO	NO	YES	NO	NO	NO	YES	NO	NO	NO	NA	NO	NA	YES	2778	NO	NA	NO	NA
855	3576	No	1	S_E	NA	NA	NA	NA	NA	NA	NA	0	0	1	0	0	0	NO	NO	YES	NO	NO	NO	YES	YES	NO	NO	NA	NO	NA	NO	NA	NO	NA	NO	NA
856	4435	No	1	B_E	NA	NA	NA	NA	NA	NA	NA	1	0	0	0	0	0	YES	NO	NO	NO	NO	NO	NO	NO	NO	NO	NA	NO	NA	NO	NA	NO	NA	NO	NA
857	4763	No	3	S_E_S_P	1965	NA	NA	1965	1100	1965	NA	0	0	1	1	1	0	NO	NO	YES	YES	YES	NO	YES	NO	YES	NO	NA	NO	NA	NO	NA	NO	NA	YES	1965
858	5461	No	1	B_P	360	NA	360	NA	NA	NA	NA	0	1	0	0	0	0	NO	YES	NO	NO	NO	NO	NO	NO	NO	NO	NA	NO	NA	NO	NA	NO	NA	NO	NA
859	3273	No	1	B_E	241	241	NA	NA	NA	NA	NA	1	0	0	0	0	0	YES	NO	NO	NO	NO	NO	NO	NO	NO	NO	NA	NO	NA	NO	NA	NO	NA	NO	NA
860	10224	No	2	S_P_B_P	41	NA	26	NA	41	NA	NA	0	1	0	1	0	0	NO	YES	NO	YES	NO	NO	NO	NO	NO	YES	41	NO	NA	NO	NA	NO	NA	NO	NA
861	3644	No	1	S_E	1493	NA	NA	1493	NA	NA	NA	0	0	1	0	0	0	NO	NO	YES	NO	NO	NO	YES	NO	NO	NO	NA	NO	NA	YES	1493	NO	NA	NO	NA
862	650	No	1	S_E	154	NA	NA	154	NA	NA	NA	0	0	1	0	0	0	NO	NO	YES	NO	NO	NO	YES	NO	NO	NO	NA	NO	NA	YES	154	NO	NA	NO	NA
863	5787	No	1	S_E	NA	NA	NA	NA	NA	NA	NA	0	0	1	0	0	0	NO	NO	YES	NO	NO	NO	YES	YES	NO	NO	NA	NO	NA	NO	NA	NO	NA	NO	NA
864	3985	No	2	B_E_B_P	151	151	151	NA	NA	NA	NA	1	1	0	0	0	0	YES	YES	NO	NO	NO	NO	NO	NO	NO	NO	NA	NO	NA	NO	NA	NO	NA	NO	NA
865	16104	No	1	S_E	1617	NA	NA	1617	NA	NA	NA	0	0	1	0	0	0	NO	NO	YES	NO	NO	NO	YES	YES	NO	NO	NA	NO	NA	NO	NA	NO	NA	NO	NA
866	8515	No	1	S_E	NA	NA	NA	NA	NA	NA	NA	0	0	1	0	0	0	NO	NO	YES	NO	NO	NO	YES	YES	NO	NO	NA	NO	NA	NO	NA	NO	NA	NO	NA
867	2307	No	2	B_E_S_P	73	NA	NA	NA	73	NA	73	0	0	0	1	0	1	NO	NO	NO	YES	NO	YES	NO	NO	YES	NO	NA	NO	NA	NO	NA	NO	NA	NO	NA
868	3782	No	2	B_E_S_P	314	314	NA	NA	314	NA	NA	1	0	0	1	0	0	YES	NO	NO	YES	NO	NO	NO	NO	NO	YES	314	NO	NA	NO	NA	NO	NA	NO	NA
869	6643	No	2	B_E_S_P	2297	NA	NA	NA	2297	NA	2297	0	0	0	1	0	1	NO	NO	NO	YES	NO	YES	NO	NO	YES	NO	NA	NO	NA	NO	NA	NO	NA	NO	NA
870	5882	No	1	S_E	24	NA	NA	24	NA	NA	NA	0	0	1	0	0	0	NO	NO	YES	NO	NO	NO	YES	NO	NO	NO	NA	NO	NA	YES	24	NO	NA	NO	NA
871	6263	No	2	S_E_S_P	364	NA	NA	364	364	NA	NA	0	0	1	1	0	0	NO	NO	YES	YES	NO	NO	NO	YES	NO	YES	364	YES	364	NO	NA	NO	NA	NO	NA
872	722	No	1	S_P	523	NA	NA	NA	523	NA	NA	0	0	0	1	0	0	NO	NO	NO	YES	NO	NO	NO	NO	YES	NO	NA	NO	NA	NO	NA	YES	523	NO	NA
873	10527	Yes	1	S_E	420	NA	NA	420	NA	NA	NA	0	0	1	0	0	0	NO	NO	YES	NO	NO	NO	YES	YES	NO	NO	NA	NO	NA	NO	NA	NO	NA	NO	NA
874	1369	No	2	S_E_S_P	756.598	NA	NA	756.598	756.598	NA	NA	0	0	1	1	0	0	NO	NO	YES	YES	NO	NO	YES	NO	YES	NO	NA	NO	NA	NO	NA	NO	NA	YES	756.598
875	4233	No	2	B_E_B_P	317	317	317	NA	NA	NA	NA	1	1	0	0	0	0	YES	YES	NO	NO	NO	NO	NO	NO	NO	NO	NA	NO	NA	NO	NA	NO	NA	NO	NA
876	10291	No	1	S_E	2379	NA	NA	2379	NA	NA	NA	0	0	1	0	0	0	NO	NO	YES	NO	NO	NO	YES	YES	NO	NO	NA	NO	NA	NO	NA	NO	NA	NO	NA
877	7003	No	1	S_E	NA	NA	NA	NA	NA	NA	NA	0	0	1	0	0	0	NO	NO	YES	NO	NO	NO	YES	YES	NO	NO	NA	NO	NA	NO	NA	NO	NA	NO	NA
878	1474	No	3	S_E_S_P	1418.51	NA	NA	1418.51	342.931	1011.51	NA	0	0	1	1	1	0	NO	NO	YES	YES	YES	NO	YES	NO	NO	YES	342.931	NO	NA	NO	NA	NO	NA	NO	NA
879	9389	No	1	S_E	426	NA	NA	426	NA	NA	NA	0	0	1	0	0	0	NO	NO	YES	NO	NO	NO	YES	YES	NO	NO	NA	NO	NA	NO	NA	NO	NA	NO	NA
880	9529	No	2	S_E_S_P	33	NA	NA	33	NA	33	NA	0	0	1	0	1	0	NO	NO	YES	NO	YES	NO	YES	NO	NO	NO	NA	NO	NA	NO	NA	NO	NA	YES	33
881	3352	No	1	S_P	NA	NA	NA	NA	NA	NA	NA	0	0	0	1	0	0	NO	NO	NO	YES	NO	NO	NO	NO	YES	NO	NA	NO	NA	NO	NA	YES	NA	NO	NA
882	1010	No	1	S_E	0	NA	NA	0	NA	NA	NA	0	0	1	0	0	0	NO	NO	YES	NO	NO	NO	YES	NO	NO	NO	NA	NO	NA	YES	0	NO	NA	NO	NA
883	1312	No	2	S_E_S_P	103.667	NA	NA	103.667	NA	NA	NA	0	0	1	1	0	0	NO	NO	YES	YES	NO	NO	YES	YES	NO	YES	NA	YES	NA	NO	NA	NO	NA	NO	NA
884	7491	No	1	S_E	2185	NA	NA	2185	NA	NA	NA	0	0	1	0	0	0	NO	NO	YES	NO	NO	NO	YES	YES	NO	NO	NA	NO	NA	NO	NA	NO	NA	NO	NA
885	5073	No	1	S_E	0	NA	NA	0	NA	NA	NA	0	0	1	0	0	0	NO	NO	YES	NO	NO	NO	YES	NO	NO	NO	NA	NO	NA	YES	0	NO	NA	NO	NA
886	1884	No	2	S_E_S_P	202	NA	NA	202	202	NA	NA	0	0	1	1	0	0	NO	NO	YES	YES	NO	NO	YES	NO	YES	NO	NA	NO	NA	NO	NA	NO	NA	YES	202
887	1994	No	2	B_E_S_P	530.989	NA	NA	NA	530.989	NA	530.989	0	0	0	1	0	1	NO	NO	NO	YES	NO	YES	NO	NO	YES	NO	NA	NO	NA	NO	NA	NO	NA	NO	NA
888	985	No	5	3	NA	NA	NA	516	412	245	148	1	0	1	1	1	1	YES	NO	YES	YES	YES	YES	YES	YES	YES	NO	NA	NO	NA	NO	NA	NO	NA	NO	NA
889	3649	No	1	S_P	NA	NA	NA	NA	NA	NA	NA	0	0	0	1	0	0	NO	NO	NO	YES	NO	NO	NO	NO	YES	NO	NA	NO	NA	NO	NA	YES	NA	NO	NA
890	7979	No	1	S_E	282.9	NA	NA	282.9	NA	NA	NA	0	0	1	0	0	0	NO	NO	YES	NO	NO	NO	YES	YES	NO	NO	NA	NO	NA	NO	NA	NO	NA	NO	NA
891	6213	No	1	B_E	NA	NA	NA	NA	NA	NA	NA	1	0	0	0	0	0	YES	NO	NO	NO	NO	NO	NO	NO	NO	NO	NA	NO	NA	NO	NA	NO	NA	NO	NA
892	2358	No	1	B_E_S_P	518	NA	NA	NA	NA	NA	518	0	0	0	0	0	1	NO	NO	NO	NO	NO	YES	NO	NO	NO	NO	NA	NO	NA	NO	NA	NO	NA	NO	NA
893	2523	No	1	B_P	331	NA	331	NA	NA	NA	NA	0	1	0	0	0	0	NO	YES	NO	NO	NO	NO	NO	NO	NO	NO	NA	NO	NA	NO	NA	NO	NA	NO	NA
894	8971	No	1	S_E	2964	NA	NA	2964	NA	NA	NA	0	0	1	0	0	0	NO	NO	YES	NO	NO	NO	NO	YES	NO	NO	NA	NO	NA	NO	NA	NO	NA	NO	NA
895	9480	No	1	S_E_S_P	3717	NA	NA	NA	NA	3717	NA	0	0	0	0	1	0	NO	NO	NO	NO	YES	NO	NO	NO	NO	NO	NA	NO	NA	NO	NA	NO	NA	YES	3717
896	4082	No	1	S_E	NA	NA	NA	NA	NA	NA	NA	0	0	1	0	0	0	NO	NO	YES	NO	NO	NO	YES	NO	NO	NO	NA	NO	NA	YES	NA	NO	NA	NO	NA
897	5431	No	3	3	NA	NA	NA	993	2191	NA	1410	0	0	1	1	0	1	NO	NO	YES	YES	NO	YES	YES	NO	YES	NO	NA	NO	NA	NO	NA	NO	NA	NO	NA
898	4810	No	1	B_E	1932	1932	NA	NA	NA	NA	NA	1	0	0	0	0	0	YES	NO	NO	NO	NO	NO	NO	NO	NO	NO	NA	NO	NA	NO	NA	NO	NA	NO	NA
899	5108	No	1	S_E_S_P	2205	NA	NA	NA	NA	2205	NA	0	0	0	0	1	0	NO	NO	NO	NO	YES	NO	NO	NO	NO	NO	NA	NO	NA	NO	NA	NO	NA	YES	2205
900	4531	No	4	3	NA	NA	NA	NA	NA	NA	NA	0	1	1	1	1	0	NO	YES	YES	YES	YES	NO	YES	NO	NO	YES	NA	NO	NA	NO	NA	NO	NA	NO	NA
901	2068	No	2	B_E_B_P	0	NA	NA	NA	NA	NA	NA	1	1	0	0	0	0	YES	YES	NO	NO	NO	NO	NO	NO	NO	NO	NA	NO	NA	NO	NA	NO	NA	NO	NA
902	7201	No	1	B_E	82	82	NA	NA	NA	NA	NA	1	0	0	0	0	0	YES	NO	NO	NO	NO	NO	NO	NO	NO	NO	NA	NO	NA	NO	NA	NO	NA	NO	NA
903	6346	No	1	S_E	NA	NA	NA	NA	NA	NA	NA	0	0	1	0	0	0	NO	NO	YES	NO	NO	NO	YES	YES	NO	NO	NA	NO	NA	NO	NA	NO	NA	NO	NA
904	543	No	2	S_E_S_P	516	NA	NA	516	516	NA	NA	0	0	1	1	0	0	NO	NO	YES	YES	NO	NO	YES	NO	YES	NO	NA	NO	NA	NO	NA	NO	NA	YES	516
905	6615	No	2	S_E_S_P	1649	NA	NA	1649	NA	1649	NA	0	0	1	0	1	0	NO	NO	YES	NO	YES	NO	YES	NO	NO	NO	NA	NO	NA	NO	NA	NO	NA	YES	1649
906	4480	No	1	S_E	456	NA	NA	456	NA	NA	NA	0	0	1	0	0	0	NO	NO	YES	NO	NO	NO	YES	NO	NO	NO	NA	NO	NA	YES	456	NO	NA	NO	NA
907	1052	No	3	S_E_S_P	734	NA	NA	734	734	214	NA	0	0	1	1	1	0	NO	NO	YES	YES	YES	NO	YES	NO	YES	NO	NA	NO	NA	NO	NA	NO	NA	YES	734
908	4544	No	1	B_E	0	0	NA	NA	NA	NA	NA	1	0	0	0	0	0	YES	NO	NO	NO	NO	NO	NO	NO	NO	NO	NA	NO	NA	NO	NA	NO	NA	NO	NA
909	4954	No	4	3	NA	NA	NA	28	28	NA	NA	0	1	1	1	1	0	NO	YES	YES	YES	YES	NO	YES	NO	YES	NO	NA	NO	NA	NO	NA	NO	NA	NO	NA
910	5665	No	1	B_E	1773	1773	NA	NA	NA	NA	NA	1	0	0	0	0	0	YES	NO	NO	NO	NO	NO	NO	NO	NO	NO	NA	NO	NA	NO	NA	NO	NA	NO	NA
911	4059	No	3	S_E_S_P	390	NA	NA	390	390	390	NA	0	0	1	1	1	0	NO	NO	YES	YES	YES	NO	YES	NO	NO	YES	390	NO	NA	NO	NA	NO	NA	NO	NA
912	684	No	2	S_E_S_P	0	NA	NA	NA	NA	NA	NA	0	0	1	1	0	0	NO	NO	YES	YES	NO	NO	YES	NO	YES	NO	NA	NO	NA	NO	NA	NO	NA	YES	0
913	6240	No	1	S_E	NA	NA	NA	NA	NA	NA	NA	0	0	1	0	0	0	NO	NO	YES	NO	NO	NO	YES	NO	NO	NO	NA	NO	NA	YES	NA	NO	NA	NO	NA
914	2044	No	1	S_E	NA	NA	NA	NA	NA	NA	NA	0	0	1	0	0	0	NO	NO	YES	NO	NO	NO	YES	NO	NO	NO	NA	NO	NA	YES	NA	NO	NA	NO	NA
915	4296	No	1	S_E	1966.34	NA	NA	1966.34	NA	NA	NA	0	0	1	0	0	0	NO	NO	YES	NO	NO	NO	YES	YES	NO	NO	NA	NO	NA	NO	NA	NO	NA	NO	NA
916	5155	No	1	S_E	2525	NA	NA	2525	NA	NA	NA	0	0	1	0	0	0	NO	NO	YES	NO	NO	NO	YES	YES	NO	NO	NA	NO	NA	NO	NA	NO	NA	NO	NA
917	6074	No	1	S_E	30.0002	NA	NA	30.0002	NA	NA	NA	0	0	1	0	0	0	NO	NO	YES	NO	NO	NO	YES	NO	NO	NO	NA	NO	NA	YES	30.0002	NO	NA	NO	NA
918	2149	No	2	S_E_S_P	0	NA	NA	NA	NA	NA	NA	0	0	1	0	1	0	NO	NO	YES	NO	YES	NO	YES	NO	NO	NO	NA	NO	NA	NO	NA	NO	NA	YES	0
919	5797	No	1	S_E	336	NA	NA	336	NA	NA	NA	0	0	1	0	0	0	NO	NO	YES	NO	NO	NO	YES	NO	NO	NO	NA	NO	NA	YES	336	NO	NA	NO	NA
920	9966	No	3	S_E_S_P	0	NA	NA	NA	NA	NA	NA	0	0	1	1	1	0	NO	NO	YES	YES	YES	NO	YES	NO	YES	NO	NA	NO	NA	NO	NA	NO	NA	YES	0
921	2814	No	1	S_P	171	NA	NA	NA	171	NA	NA	0	0	0	1	0	0	NO	NO	NO	YES	NO	NO	NO	NO	NO	YES	171	NO	NA	NO	NA	NO	NA	NO	NA
922	7871	No	1	S_E	185	NA	NA	185	NA	NA	NA	0	0	1	0	0	0	NO	NO	YES	NO	NO	NO	YES	YES	NO	NO	NA	NO	NA	NO	NA	NO	NA	NO	NA
923	481	No	2	S_E_S_P	381	NA	NA	381	381	NA	NA	0	0	1	1	0	0	NO	NO	YES	YES	NO	NO	YES	NO	YES	NO	NA	NO	NA	NO	NA	NO	NA	YES	381
924	4977	No	1	S_E	NA	NA	NA	NA	NA	NA	NA	0	0	1	0	0	0	NO	NO	YES	NO	NO	NO	YES	YES	NO	NO	NA	NO	NA	NO	NA	NO	NA	NO	NA
925	378	No	1	S_P	NA	NA	NA	NA	NA	NA	NA	0	0	0	1	0	0	NO	NO	NO	YES	NO	NO	NO	NO	YES	NO	NA	NO	NA	NO	NA	YES	NA	NO	NA
926	14258	No	1	S_E	638	NA	NA	638	NA	NA	NA	0	0	1	0	0	0	NO	NO	YES	NO	NO	NO	YES	YES	NO	NO	NA	NO	NA	NO	NA	NO	NA	NO	NA
927	3384	No	2	S_E_S_P	0	NA	NA	NA	NA	NA	NA	0	0	1	1	0	0	NO	NO	YES	YES	NO	NO	YES	NO	YES	NO	NA	NO	NA	NO	NA	NO	NA	YES	0
928	8204	No	1	B_E	719	719	NA	NA	NA	NA	NA	1	0	0	0	0	0	YES	NO	NO	NO	NO	NO	NO	NO	NO	NO	NA	NO	NA	NO	NA	NO	NA	NO	NA
929	6610	No	1	B_E	NA	NA	NA	NA	NA	NA	NA	1	0	0	0	0	0	YES	NO	NO	NO	NO	NO	NO	NO	NO	NO	NA	NO	NA	NO	NA	NO	NA	NO	NA
930	5730	No	4	3	NA	2114	2091	NA	392	NA	392	1	1	0	1	0	1	YES	YES	NO	YES	NO	YES	NO	NO	YES	NO	NA	NO	NA	NO	NA	NO	NA	NO	NA
931	5226	No	2	B_E_S_P	0	NA	NA	NA	NA	NA	NA	0	0	0	1	0	1	NO	NO	NO	YES	NO	YES	NO	NO	YES	NO	NA	NO	NA	NO	NA	NO	NA	NO	NA
932	257	No	2	B_E_B_P	447	196	447	NA	NA	NA	NA	1	1	0	0	0	0	YES	YES	NO	NO	NO	NO	NO	NO	NO	NO	NA	NO	NA	NO	NA	NO	NA	NO	NA
933	1678	No	1	S_E	NA	NA	NA	NA	NA	NA	NA	0	0	1	0	0	0	NO	NO	YES	NO	NO	NO	YES	NO	NO	NO	NA	NO	NA	YES	NA	NO	NA	NO	NA
934	8066	No	4	3	NA	NA	NA	284.824	2582.91	284.824	2272.79	0	0	1	1	1	1	NO	NO	YES	YES	YES	YES	YES	NO	YES	YES	180	NO	NA	NO	NA	NO	NA	NO	NA
935	3739	No	1	S_E	1563	NA	NA	1563	NA	NA	NA	0	0	1	0	0	0	NO	NO	YES	NO	NO	NO	YES	YES	NO	NO	NA	NO	NA	NO	NA	NO	NA	NO	NA
936	6031	No	1	B_P	3466	NA	3466	NA	NA	NA	NA	0	1	0	0	0	0	NO	YES	NO	NO	NO	NO	NO	NO	NO	NO	NA	NO	NA	NO	NA	NO	NA	NO	NA
937	7033	No	2	S_E_S_P	5404	NA	NA	5404	NA	5404	NA	0	0	1	0	1	0	NO	NO	YES	NO	YES	NO	YES	NO	NO	NO	NA	NO	NA	NO	NA	NO	NA	YES	5404
938	2917	No	2	S_E_S_P	0	NA	NA	NA	NA	NA	NA	0	0	1	1	0	0	NO	NO	YES	YES	NO	NO	YES	NO	YES	NO	NA	NO	NA	NO	NA	NO	NA	YES	0
939	2077	No	3	S_E_S_P	1163.63	NA	NA	1163.63	NA	741.628	NA	0	0	1	1	1	0	NO	NO	YES	YES	YES	NO	YES	NO	NO	YES	NA	NO	NA	NO	NA	NO	NA	NO	NA
940	8653	No	3	S_E_S_P	0	NA	NA	NA	NA	NA	NA	0	0	1	1	1	0	NO	NO	YES	YES	YES	NO	YES	NO	NO	YES	NA	NO	NA	NO	NA	NO	NA	NO	NA
941	5269	No	3	3	NA	NA	1101.26	2833	NA	NA	NA	1	1	1	0	0	0	YES	YES	YES	NO	NO	NO	YES	YES	NO	NO	NA	NO	NA	NO	NA	NO	NA	NO	NA
942	1937	No	2	S_E_S_P	1105	NA	NA	1105	NA	1105	NA	0	0	1	0	1	0	NO	NO	YES	NO	YES	NO	YES	NO	NO	NO	NA	NO	NA	NO	NA	NO	NA	YES	1105
943	10928	No	2	S_E_S_P	813	NA	NA	813	NA	813	NA	0	0	1	0	1	0	NO	NO	YES	NO	YES	NO	YES	NO	NO	NO	NA	NO	NA	NO	NA	NO	NA	YES	813
944	7931	No	2	S_E_S_P	1802	NA	NA	1802	NA	1802	NA	0	0	1	0	1	0	NO	NO	YES	NO	YES	NO	YES	NO	NO	NO	NA	NO	NA	NO	NA	NO	NA	YES	1802
945	3641	No	3	3	NA	495	NA	495	495	NA	NA	1	0	1	1	0	0	YES	NO	YES	YES	NO	NO	YES	NO	YES	NO	NA	NO	NA	NO	NA	NO	NA	NO	NA
946	8748	No	2	S_E_S_P	634.995	NA	NA	634.995	NA	NA	NA	0	0	1	1	0	0	NO	NO	YES	YES	NO	NO	YES	YES	NO	YES	NA	YES	634.995	NO	NA	NO	NA	NO	NA
947	234	No	2	S_E_S_P	231	NA	NA	231	231	NA	NA	0	0	1	1	0	0	NO	NO	YES	YES	NO	NO	YES	NO	YES	NO	NA	NO	NA	NO	NA	NO	NA	YES	231
948	4588	No	2	B_E_S_P	0	NA	NA	NA	NA	NA	NA	0	0	0	1	0	1	NO	NO	NO	YES	NO	YES	NO	NO	YES	NO	NA	NO	NA	NO	NA	NO	NA	NO	NA
949	5299	No	3	S_E_S_P	303	NA	NA	303	NA	303	NA	0	0	1	1	1	0	NO	NO	YES	YES	YES	NO	YES	NO	NO	YES	NA	NO	NA	NO	NA	NO	NA	NO	NA
950	4689	No	3	3	NA	341	NA	1054	1054	NA	NA	1	0	1	1	0	0	YES	NO	YES	YES	NO	NO	YES	NO	YES	NO	NA	NO	NA	NO	NA	NO	NA	NO	NA
951	104	No	2	S_E_S_P	2	NA	NA	2	2	NA	NA	0	0	1	1	0	0	NO	NO	YES	YES	NO	NO	YES	NO	YES	NO	NA	NO	NA	NO	NA	NO	NA	YES	2
952	7332	No	1	S_E	3359	NA	NA	3359	NA	NA	NA	0	0	1	0	0	0	NO	NO	YES	NO	NO	NO	YES	YES	NO	NO	NA	NO	NA	NO	NA	NO	NA	NO	NA
953	3601	No	1	B_E	1617	1617	NA	NA	NA	NA	NA	1	0	0	0	0	0	YES	NO	NO	NO	NO	NO	NO	NO	NO	NO	NA	NO	NA	NO	NA	NO	NA	NO	NA
954	7741	No	4	3	NA	3211	1006	2478	2478	NA	NA	1	1	1	1	0	0	YES	YES	YES	YES	NO	NO	YES	NO	YES	YES	1683	NO	NA	NO	NA	NO	NA	NO	NA
955	5659	No	1	S_E	366	NA	NA	366	NA	NA	NA	0	0	1	0	0	0	NO	NO	YES	NO	NO	NO	YES	NO	NO	NO	NA	NO	NA	YES	366	NO	NA	NO	NA
956	8341	No	3	S_E_S_P	0	NA	NA	NA	NA	NA	NA	0	0	1	1	1	0	NO	NO	YES	YES	YES	NO	YES	NO	NO	YES	NA	NO	NA	NO	NA	NO	NA	NO	NA
957	10228	No	1	S_E	3521.42	NA	NA	3521.42	NA	NA	NA	0	0	1	0	0	0	NO	NO	YES	NO	NO	NO	YES	NO	NO	NO	NA	NO	NA	YES	3521.42	NO	NA	NO	NA
958	265	No	1	S_P	58	NA	NA	NA	58	NA	NA	0	0	0	1	0	0	NO	NO	NO	YES	NO	NO	NO	NO	YES	NO	NA	NO	NA	NO	NA	YES	58	NO	NA
959	4523	Yes	2	B_E_B_P	2335.42	1555.42	2335.42	NA	NA	NA	NA	1	1	0	0	0	0	YES	YES	NO	NO	NO	NO	NO	NO	NO	NO	NA	NO	NA	NO	NA	NO	NA	NO	NA
960	6207	No	2	S_E_S_P	0	NA	NA	NA	NA	NA	NA	0	0	1	1	0	0	NO	NO	YES	YES	NO	NO	YES	NO	YES	NO	NA	NO	NA	NO	NA	NO	NA	YES	0
961	12646	No	3	S_E_S_P	873	NA	NA	873	477	873	NA	0	0	1	1	1	0	NO	NO	YES	YES	YES	NO	YES	YES	YES	NO	NA	NO	NA	NO	NA	NO	NA	NO	NA
962	1004	No	2	B_E_S_P	35	NA	NA	NA	35	NA	35	0	0	0	1	0	1	NO	NO	NO	YES	NO	YES	NO	NO	YES	NO	NA	NO	NA	NO	NA	NO	NA	NO	NA
963	14691	No	1	S_E	NA	NA	NA	NA	NA	NA	NA	0	0	1	0	0	0	NO	NO	YES	NO	NO	NO	YES	YES	NO	NO	NA	NO	NA	NO	NA	NO	NA	NO	NA
964	3983	No	2	S_E_S_P	430	NA	NA	430	NA	430	NA	0	0	1	0	1	0	NO	NO	YES	NO	YES	NO	YES	NO	NO	NO	NA	NO	NA	NO	NA	NO	NA	YES	430
965	13648	No	2	B_E_S_P	2505.85	360.005	NA	NA	2505.85	NA	NA	1	0	0	1	0	0	YES	NO	NO	YES	NO	NO	NO	NO	NO	YES	2505.85	NO	NA	NO	NA	NO	NA	NO	NA
966	2673	No	1	S_E	554	NA	NA	554	NA	NA	NA	0	0	1	0	0	0	NO	NO	YES	NO	NO	NO	YES	YES	NO	NO	NA	NO	NA	NO	NA	NO	NA	NO	NA
967	9190	No	1	S_E	3505	NA	NA	3505	NA	NA	NA	0	0	1	0	0	0	NO	NO	YES	NO	NO	NO	YES	YES	NO	NO	NA	NO	NA	NO	NA	NO	NA	NO	NA
968	7811	No	1	B_E	3973	3973	NA	NA	NA	NA	NA	1	0	0	0	0	0	YES	NO	NO	NO	NO	NO	NO	NO	NO	NO	NA	NO	NA	NO	NA	NO	NA	NO	NA
969	1995	No	1	B_E	886	886	NA	NA	NA	NA	NA	1	0	0	0	0	0	YES	NO	NO	NO	NO	NO	NO	NO	NO	NO	NA	NO	NA	NO	NA	NO	NA	NO	NA
970	2576	No	1	S_E	NA	NA	NA	NA	NA	NA	NA	0	0	1	0	0	0	NO	NO	YES	NO	NO	NO	YES	NO	NO	NO	NA	NO	NA	YES	NA	NO	NA	NO	NA
971	3089	Yes	1	S_E	1	NA	NA	1	NA	NA	NA	0	0	1	0	0	0	NO	NO	YES	NO	NO	NO	YES	NO	NO	NO	NA	NO	NA	YES	1	NO	NA	NO	NA
972	2670	No	1	B_E	926	926	NA	NA	NA	NA	NA	1	0	0	0	0	0	YES	NO	NO	NO	NO	NO	NO	NO	NO	NO	NA	NO	NA	NO	NA	NO	NA	NO	NA
973	8911	No	1	S_P	1267	NA	NA	NA	1267	NA	NA	0	0	0	1	0	0	NO	NO	NO	YES	NO	NO	NO	NO	NO	YES	1267	NO	NA	NO	NA	NO	NA	NO	NA
974	3216	No	2	S_E_S_P	0	NA	NA	NA	NA	NA	NA	0	0	1	0	1	0	NO	NO	YES	NO	YES	NO	YES	NO	NO	NO	NA	NO	NA	NO	NA	NO	NA	YES	0
975	7608	No	3	S_E_S_P	113.993	NA	NA	113.993	113.993	113.993	NA	0	0	1	1	1	0	NO	NO	YES	YES	YES	NO	YES	NO	NO	YES	113.993	NO	NA	NO	NA	NO	NA	NO	NA
976	7687	No	1	B_E	NA	NA	NA	NA	NA	NA	NA	1	0	0	0	0	0	YES	NO	NO	NO	NO	NO	NO	NO	NO	NO	NA	NO	NA	NO	NA	NO	NA	NO	NA
977	1375	No	3	S_E_S_P	420	NA	NA	420	420	420	NA	0	0	1	1	1	0	NO	NO	YES	YES	YES	NO	YES	NO	YES	YES	10	NO	NA	NO	NA	NO	NA	NO	NA
978	10092	No	1	B_E	NA	NA	NA	NA	NA	NA	NA	1	0	0	0	0	0	YES	NO	NO	NO	NO	NO	NO	NO	NO	NO	NA	NO	NA	NO	NA	NO	NA	NO	NA
979	2765	No	1	B_E	NA	NA	NA	NA	NA	NA	NA	1	0	0	0	0	0	YES	NO	NO	NO	NO	NO	NO	NO	NO	NO	NA	NO	NA	NO	NA	NO	NA	NO	NA
980	6381	No	1	B_E	NA	NA	NA	NA	NA	NA	NA	1	0	0	0	0	0	YES	NO	NO	NO	NO	NO	NO	NO	NO	NO	NA	NO	NA	NO	NA	NO	NA	NO	NA
981	2371	No	1	S_E	390.307	NA	NA	390.307	NA	NA	NA	0	0	1	0	0	0	NO	NO	YES	NO	NO	NO	YES	NO	NO	NO	NA	NO	NA	YES	390.307	NO	NA	NO	NA
982	2718	No	1	S_E	204	NA	NA	204	NA	NA	NA	0	0	1	0	0	0	NO	NO	YES	NO	NO	NO	YES	YES	NO	NO	NA	NO	NA	NO	NA	NO	NA	NO	NA
983	3273	No	1	S_E	NA	NA	NA	NA	NA	NA	NA	0	0	1	0	0	0	NO	NO	YES	NO	NO	NO	YES	YES	NO	NO	NA	NO	NA	NO	NA	NO	NA	NO	NA
984	7540	No	1	S_E	980	NA	NA	980	NA	NA	NA	0	0	1	0	0	0	NO	NO	YES	NO	NO	NO	YES	YES	NO	NO	NA	NO	NA	NO	NA	NO	NA	NO	NA
985	5258	No	1	S_E	1377	NA	NA	1377	NA	NA	NA	0	0	1	0	0	0	NO	NO	YES	NO	NO	NO	YES	NO	NO	NO	NA	NO	NA	YES	1377	NO	NA	NO	NA
986	3528	No	1	B_E	524	524	NA	NA	NA	NA	NA	1	0	0	0	0	0	YES	NO	NO	NO	NO	NO	NO	NO	NO	NO	NA	NO	NA	NO	NA	NO	NA	NO	NA
987	5095	No	2	B_E_B_P	0	NA	NA	NA	NA	NA	NA	1	1	0	0	0	0	YES	YES	NO	NO	NO	NO	NO	NO	NO	NO	NA	NO	NA	NO	NA	NO	NA	NO	NA
988	7340	No	2	S_E_S_P	0	NA	NA	NA	NA	NA	NA	0	0	1	1	0	0	NO	NO	YES	YES	NO	NO	YES	NO	YES	NO	NA	NO	NA	NO	NA	NO	NA	YES	0
989	6227	No	3	S_E_S_P	1608	NA	NA	1608	NA	1608	NA	0	0	1	1	1	0	NO	NO	YES	YES	YES	NO	YES	NO	NO	YES	NA	NO	NA	NO	NA	NO	NA	NO	NA
990	5674	No	1	B_P	NA	NA	NA	NA	NA	NA	NA	0	1	0	0	0	0	NO	YES	NO	NO	NO	NO	NO	NO	NO	NO	NA	NO	NA	NO	NA	NO	NA	NO	NA
991	9207	No	2	S_E_S_P	2989	NA	NA	2989	2989	NA	NA	0	0	1	1	0	0	NO	NO	YES	YES	NO	NO	YES	YES	NO	YES	2989	YES	2989	NO	NA	NO	NA	NO	NA
992	5738	No	2	B_E_B_P	0	NA	NA	NA	NA	NA	NA	1	1	0	0	0	0	YES	YES	NO	NO	NO	NO	NO	NO	NO	NO	NA	NO	NA	NO	NA	NO	NA	NO	NA
993	4494	Yes	1	S_E	0	NA	NA	0	NA	NA	NA	0	0	1	0	0	0	NO	NO	YES	NO	NO	NO	YES	NO	NO	NO	NA	NO	NA	YES	0	NO	NA	NO	NA
994	8560	No	1	B_E	371	371	NA	NA	NA	NA	NA	1	0	0	0	0	0	YES	NO	NO	NO	NO	NO	NO	NO	NO	NO	NA	NO	NA	NO	NA	NO	NA	NO	NA
995	2800	No	1	B_E	23	23	NA	NA	NA	NA	NA	1	0	0	0	0	0	YES	NO	NO	NO	NO	NO	NO	NO	NO	NO	NA	NO	NA	NO	NA	NO	NA	NO	NA
996	3477	Yes	2	S_E_B_P	1961	NA	1961	1961	NA	NA	NA	0	1	1	0	0	0	NO	YES	YES	NO	NO	NO	YES	NO	NO	NO	NA	NO	NA	NO	NA	NO	NA	NO	NA
997	6793	No	1	S_E	365	NA	NA	365	NA	NA	NA	0	0	1	0	0	0	NO	NO	YES	NO	NO	NO	YES	YES	NO	NO	NA	NO	NA	NO	NA	NO	NA	NO	NA
998	1443	No	1	B_E	1296	1296	NA	NA	NA	NA	NA	1	0	0	0	0	0	YES	NO	NO	NO	NO	NO	NO	NO	NO	NO	NA	NO	NA	NO	NA	NO	NA	NO	NA
999	4255	No	3	3	NA	799.413	NA	2618.39	NA	NA	NA	1	0	1	1	0	0	YES	NO	YES	YES	NO	NO	YES	YES	YES	NO	NA	NO	NA	NO	NA	NO	NA	NO	NA
1000	3366	No	2	B_E_B_P	69	69	69	NA	NA	NA	NA	1	1	0	0	0	0	YES	YES	NO	NO	NO	NO	NO	NO	NO	NO	NA	NO	NA	NO	NA	NO	NA	NO	NA
1001	5107	No	2	S_E_S_P	2091	NA	NA	2091	NA	2091	NA	0	0	1	0	1	0	NO	NO	YES	NO	YES	NO	YES	NO	NO	NO	NA	NO	NA	NO	NA	NO	NA	YES	2091
1002	1624	No	2	S_E_S_P	392	NA	NA	392	NA	392	NA	0	0	1	0	1	0	NO	NO	YES	NO	YES	NO	YES	NO	NO	NO	NA	NO	NA	NO	NA	NO	NA	YES	392
1003	10633	No	1	S_E	1372	NA	NA	1372	NA	NA	NA	0	0	1	0	0	0	NO	NO	YES	NO	NO	NO	YES	YES	NO	NO	NA	NO	NA	NO	NA	NO	NA	NO	NA
1004	7816	No	1	S_E	1368	NA	NA	1368	NA	NA	NA	0	0	1	0	0	0	NO	NO	YES	NO	NO	NO	YES	YES	NO	NO	NA	NO	NA	NO	NA	NO	NA	NO	NA
1005	4906	No	1	S_E	742	NA	NA	742	NA	NA	NA	0	0	1	0	0	0	NO	NO	YES	NO	NO	NO	YES	YES	NO	NO	NA	NO	NA	NO	NA	NO	NA	NO	NA
1006	4859	No	2	S_E_S_P	0	NA	NA	NA	NA	NA	NA	0	0	1	0	1	0	NO	NO	YES	NO	YES	NO	YES	NO	NO	NO	NA	NO	NA	NO	NA	NO	NA	YES	0
1007	10163	No	2	S_E_S_P	663	NA	NA	663	NA	663	NA	0	0	1	0	1	0	NO	NO	YES	NO	YES	NO	YES	NO	NO	NO	NA	NO	NA	NO	NA	NO	NA	YES	663
1008	2216	No	1	S_E	NA	NA	NA	NA	NA	NA	NA	0	0	1	0	0	0	NO	NO	YES	NO	NO	NO	YES	YES	NO	NO	NA	NO	NA	NO	NA	NO	NA	NO	NA
1009	4548	No	1	S_E	NA	NA	NA	NA	NA	NA	NA	0	0	1	0	0	0	NO	NO	YES	NO	NO	NO	YES	NO	NO	NO	NA	NO	NA	YES	NA	NO	NA	NO	NA
1010	4746	No	1	S_E	2836	NA	NA	2836	NA	NA	NA	0	0	1	0	0	0	NO	NO	YES	NO	NO	NO	YES	YES	NO	NO	NA	NO	NA	NO	NA	NO	NA	NO	NA
1011	4930	No	2	B_E_S_P	3009	NA	NA	NA	3009	NA	3009	0	0	0	1	0	1	NO	NO	NO	YES	NO	YES	NO	NO	YES	NO	NA	NO	NA	NO	NA	NO	NA	NO	NA
1012	2621	No	2	S_E_B_P	217	NA	132	217	NA	NA	NA	0	1	1	0	0	0	NO	YES	YES	NO	NO	NO	YES	NO	NO	NO	NA	NO	NA	NO	NA	NO	NA	NO	NA
1013	3779	No	3	S_E_S_P	978	NA	NA	978	NA	365	NA	0	0	1	1	1	0	NO	NO	YES	YES	YES	NO	YES	NO	NO	YES	NA	NO	NA	NO	NA	NO	NA	NO	NA
1014	6029	No	1	S_E	1546.53	NA	NA	1546.53	NA	NA	NA	0	0	1	0	0	0	NO	NO	YES	NO	NO	NO	YES	YES	NO	NO	NA	NO	NA	NO	NA	NO	NA	NO	NA
1015	3779	No	1	S_E	2323.54	NA	NA	2323.54	NA	NA	NA	0	0	1	0	0	0	NO	NO	YES	NO	NO	NO	YES	YES	NO	NO	NA	NO	NA	NO	NA	NO	NA	NO	NA
1016	11368	No	1	S_E	48	NA	NA	48	NA	NA	NA	0	0	1	0	0	0	NO	NO	YES	NO	NO	NO	NO	YES	NO	NO	NA	NO	NA	NO	NA	NO	NA	NO	NA
1017	2302	No	1	S_E	5	NA	NA	5	NA	NA	NA	0	0	1	0	0	0	NO	NO	YES	NO	NO	NO	YES	NO	NO	NO	NA	NO	NA	YES	5	NO	NA	NO	NA
1018	10353	No	1	S_E	NA	NA	NA	NA	NA	NA	NA	0	0	1	0	0	0	NO	NO	YES	NO	NO	NO	YES	YES	NO	NO	NA	NO	NA	NO	NA	NO	NA	NO	NA
1019	3057	No	2	B_E_S_E	0	NA	NA	NA	NA	NA	NA	1	0	1	0	0	0	YES	NO	YES	NO	NO	NO	YES	NO	NO	NO	NA	NO	NA	NO	NA	NO	NA	NO	NA
1020	10934	No	5	3	NA	759	654	1273	1516	813	NA	1	1	1	1	1	0	YES	YES	YES	YES	YES	NO	YES	YES	NO	YES	1516	YES	1516	NO	NA	NO	NA	NO	NA
1021	4590	No	2	B_E_S_P	1949	NA	NA	NA	1333	NA	1949	0	0	0	1	0	1	NO	NO	NO	YES	NO	YES	NO	NO	YES	NO	NA	NO	NA	NO	NA	NO	NA	NO	NA
1022	1212	No	1	B_E	1232	1232	NA	NA	NA	NA	NA	1	0	0	0	0	0	YES	NO	NO	NO	NO	NO	NO	NO	NO	NO	NA	NO	NA	NO	NA	NO	NA	NO	NA
1023	5658	No	1	B_E	628	628	NA	NA	NA	NA	NA	1	0	0	0	0	0	YES	NO	NO	NO	NO	NO	NO	NO	NO	NO	NA	NO	NA	NO	NA	NO	NA	NO	NA
1024	7778	No	1	B_E	2412	2412	NA	NA	NA	NA	NA	1	0	0	0	0	0	YES	NO	NO	NO	NO	NO	NO	NO	NO	NO	NA	NO	NA	NO	NA	NO	NA	NO	NA
1025	2527	No	2	B_E_S_P	160	NA	NA	NA	160	NA	160	0	0	0	1	0	1	NO	NO	NO	YES	NO	YES	NO	NO	YES	NO	NA	NO	NA	NO	NA	NO	NA	NO	NA
1026	4988	No	2	S_E_S_P	0	NA	NA	NA	NA	NA	NA	0	0	1	0	1	0	NO	NO	YES	NO	YES	NO	YES	NO	NO	NO	NA	NO	NA	NO	NA	NO	NA	YES	0
1027	400	No	2	S_E_S_P	268	NA	NA	268	268	NA	NA	0	0	1	1	0	0	NO	NO	YES	YES	NO	NO	YES	NO	YES	NO	NA	NO	NA	NO	NA	NO	NA	YES	268
1028	6917	No	1	S_E	4080.3	NA	NA	4080.3	NA	NA	NA	0	0	1	0	0	0	NO	NO	YES	NO	NO	NO	YES	YES	NO	NO	NA	NO	NA	NO	NA	NO	NA	NO	NA
1029	6818	No	2	B_E_S_E	1842	1842	NA	NA	NA	NA	NA	1	0	1	0	0	0	YES	NO	YES	NO	NO	NO	YES	NO	NO	NO	NA	NO	NA	NO	NA	NO	NA	NO	NA
1030	7328	No	3	S_E_S_P	0	NA	NA	NA	NA	NA	NA	0	0	1	1	1	0	NO	NO	YES	YES	YES	NO	YES	NO	NO	YES	NA	NO	NA	NO	NA	NO	NA	NO	NA
1031	2598	No	2	S_E_S_P	435	NA	NA	435	NA	435	NA	0	0	1	0	1	0	NO	NO	YES	NO	YES	NO	YES	YES	NO	NO	NA	NO	NA	NO	NA	NO	NA	NO	NA
1032	13292	No	1	S_E	308	NA	NA	308	NA	NA	NA	0	0	1	0	0	0	NO	NO	YES	NO	NO	NO	YES	NO	NO	NO	NA	NO	NA	YES	308	NO	NA	NO	NA
1033	3782	No	3	S_E_S_P	0	NA	NA	NA	NA	NA	NA	0	0	1	1	1	0	NO	NO	YES	YES	YES	NO	YES	NO	YES	NO	NA	NO	NA	NO	NA	NO	NA	YES	0
1034	5198	No	4	3	NA	1322	NA	3332	3332	NA	NA	1	0	1	1	1	0	YES	NO	YES	YES	YES	NO	YES	NO	YES	YES	NA	NO	NA	NO	NA	NO	NA	NO	NA
1035	7650	No	2	B_E_S_E	2972	2972	NA	2697	NA	NA	NA	1	0	1	0	0	0	YES	NO	YES	NO	NO	NO	YES	YES	NO	NO	NA	NO	NA	NO	NA	NO	NA	NO	NA
1036	1974	No	2	B_E_B_P	0	NA	NA	NA	NA	NA	NA	1	1	0	0	0	0	YES	YES	NO	NO	NO	NO	NO	NO	NO	NO	NA	NO	NA	NO	NA	NO	NA	NO	NA
1037	5847	No	1	S_E	80	NA	NA	80	NA	NA	NA	0	0	1	0	0	0	NO	NO	YES	NO	NO	NO	YES	NO	NO	NO	NA	NO	NA	YES	80	NO	NA	NO	NA
1038	8389	No	3	S_E_S_P	341	NA	NA	341	341	341	NA	0	0	1	1	1	0	NO	NO	YES	YES	YES	NO	YES	NO	YES	NO	NA	NO	NA	NO	NA	NO	NA	YES	341
1039	224	No	2	S_E_S_P	175	NA	NA	175	175	NA	NA	0	0	1	1	0	0	NO	NO	YES	YES	NO	NO	YES	NO	YES	NO	NA	NO	NA	NO	NA	NO	NA	YES	175
1040	4803	No	2	S_E_S_P	0	NA	NA	NA	NA	NA	NA	0	0	1	0	1	0	NO	NO	YES	NO	YES	NO	YES	NO	NO	NO	NA	NO	NA	NO	NA	NO	NA	YES	0
1041	7208	No	1	B_E	1806	1806	NA	NA	NA	NA	NA	1	0	0	0	0	0	YES	NO	NO	NO	NO	NO	NO	NO	NO	NO	NA	NO	NA	NO	NA	NO	NA	NO	NA
1042	7396	No	1	S_E	NA	NA	NA	NA	NA	NA	NA	0	0	1	0	0	0	NO	NO	YES	NO	NO	NO	YES	YES	NO	NO	NA	NO	NA	NO	NA	NO	NA	NO	NA
1043	2757	No	2	S_E_S_P	1481	NA	NA	1481	NA	1481	NA	0	0	1	0	1	0	NO	NO	YES	NO	YES	NO	YES	YES	NO	NO	NA	NO	NA	NO	NA	NO	NA	NO	NA
1044	3629	No	3	S_E_S_P	1621	NA	NA	1621	1621	1621	NA	0	0	1	1	1	0	NO	NO	YES	YES	YES	NO	YES	NO	YES	NO	NA	NO	NA	NO	NA	NO	NA	YES	1621
1045	8216	No	2	S_E_S_P	202	NA	NA	202	NA	202	NA	0	0	1	0	1	0	NO	NO	YES	NO	YES	NO	YES	NO	NO	NO	NA	NO	NA	NO	NA	NO	NA	YES	202
1046	3741	No	3	S_E_S_P	0	NA	NA	NA	NA	NA	NA	0	0	1	1	1	0	NO	NO	YES	YES	YES	NO	YES	NO	NO	YES	NA	NO	NA	NO	NA	NO	NA	NO	NA
1047	8782	No	1	S_E	355	NA	NA	355	NA	NA	NA	0	0	1	0	0	0	NO	NO	YES	NO	NO	NO	YES	YES	NO	NO	NA	NO	NA	NO	NA	NO	NA	NO	NA
1048	8289	No	2	B_E_S_P	2148.58	NA	NA	NA	NA	NA	2148.58	0	0	0	1	0	1	NO	NO	NO	YES	NO	YES	NO	NO	YES	NO	NA	NO	NA	NO	NA	NO	NA	NO	NA
1049	2507	No	1	S_E	376	NA	NA	376	NA	NA	NA	0	0	1	0	0	0	NO	NO	YES	NO	NO	NO	YES	YES	NO	NO	NA	NO	NA	NO	NA	NO	NA	NO	NA
1050	3803	No	1	S_E	642.709	NA	NA	642.709	NA	NA	NA	0	0	1	0	0	0	NO	NO	YES	NO	NO	NO	YES	YES	NO	NO	NA	NO	NA	NO	NA	NO	NA	NO	NA
1051	4990	No	1	B_P	287	NA	287	NA	NA	NA	NA	0	1	0	0	0	0	NO	YES	NO	NO	NO	NO	NO	NO	NO	NO	NA	NO	NA	NO	NA	NO	NA	NO	NA
1052	1241	No	3	S_E_S_P	29	NA	NA	NA	NA	29	NA	0	0	1	1	1	0	NO	NO	YES	YES	YES	NO	YES	YES	NO	YES	NA	YES	NA	NO	NA	NO	NA	NO	NA
1053	9641	Yes	1	B_E	371	371	NA	NA	NA	NA	NA	1	0	0	0	0	0	YES	NO	NO	NO	NO	NO	NO	NO	NO	NO	NA	NO	NA	NO	NA	NO	NA	NO	NA
1054	650	No	2	S_E_S_P	406.354	NA	NA	NA	406.354	NA	NA	0	0	1	1	0	0	NO	NO	YES	YES	NO	NO	YES	NO	YES	NO	NA	NO	NA	NO	NA	NO	NA	YES	406.354
1055	5156	No	1	S_E	3252	NA	NA	3252	NA	NA	NA	0	0	1	0	0	0	NO	NO	YES	NO	NO	NO	YES	NO	NO	NO	NA	NO	NA	YES	3252	NO	NA	NO	NA
1056	13709	No	1	S_E	NA	NA	NA	NA	NA	NA	NA	0	0	1	0	0	0	NO	NO	YES	NO	NO	NO	YES	YES	NO	NO	NA	NO	NA	NO	NA	NO	NA	NO	NA
1057	8974	No	3	S_E_S_P	0	NA	NA	NA	NA	NA	NA	0	0	1	1	1	0	NO	NO	YES	YES	YES	NO	YES	NO	YES	NO	NA	NO	NA	NO	NA	NO	NA	YES	0
1058	8621	No	1	B_E	NA	NA	NA	NA	NA	NA	NA	1	0	0	0	0	0	YES	NO	NO	NO	NO	NO	NO	NO	NO	NO	NA	NO	NA	NO	NA	NO	NA	NO	NA
1059	1929	No	2	B_E_S_P	0	NA	NA	NA	NA	NA	NA	0	0	0	1	0	1	NO	NO	NO	YES	NO	YES	NO	NO	YES	NO	NA	NO	NA	NO	NA	NO	NA	NO	NA
1060	9472	No	2	B_E_S_P	0	NA	NA	NA	NA	NA	NA	1	0	0	1	0	0	YES	NO	NO	YES	NO	NO	NO	NO	NO	YES	NA	NO	NA	NO	NA	NO	NA	NO	NA
1061	3393	No	1	S_E	0	NA	NA	0	NA	NA	NA	0	0	1	0	0	0	NO	NO	YES	NO	NO	NO	YES	NO	NO	NO	NA	NO	NA	YES	0	NO	NA	NO	NA
1062	7591	No	2	B_E_S_P	0	NA	NA	NA	NA	NA	NA	0	0	0	1	0	1	NO	NO	NO	YES	NO	YES	NO	NO	YES	NO	NA	NO	NA	NO	NA	NO	NA	NO	NA
1063	9416	No	1	S_E	897.131	NA	NA	897.131	NA	NA	NA	0	0	1	0	0	0	NO	NO	YES	NO	NO	NO	YES	NO	NO	NO	NA	NO	NA	YES	897.131	NO	NA	NO	NA
1064	11320	No	2	B_E_S_E	0	NA	NA	NA	NA	NA	NA	1	0	1	0	0	0	YES	NO	YES	NO	NO	NO	YES	YES	NO	NO	NA	NO	NA	NO	NA	NO	NA	NO	NA
1065	1477	No	1	S_E	1113.63	NA	NA	1113.63	NA	NA	NA	0	0	1	0	0	0	NO	NO	YES	NO	NO	NO	YES	YES	NO	NO	NA	NO	NA	NO	NA	NO	NA	NO	NA
1066	5731	No	2	S_E_S_P	481	NA	NA	481	NA	481	NA	0	0	1	0	1	0	NO	NO	YES	NO	YES	NO	YES	NO	NO	NO	NA	NO	NA	NO	NA	NO	NA	YES	481
1067	9536	No	1	S_E	NA	NA	NA	NA	NA	NA	NA	0	0	1	0	0	0	NO	NO	YES	NO	NO	NO	YES	NO	NO	NO	NA	NO	NA	YES	NA	NO	NA	NO	NA
1068	5395	No	1	S_E	3995	NA	NA	3995	NA	NA	NA	0	0	1	0	0	0	NO	NO	YES	NO	NO	NO	YES	YES	NO	NO	NA	NO	NA	NO	NA	NO	NA	NO	NA
1069	1357	No	1	S_P	691	NA	NA	NA	691	NA	NA	0	0	0	1	0	0	NO	NO	NO	YES	NO	NO	NO	NO	YES	NO	NA	NO	NA	NO	NA	YES	691	NO	NA
1070	8713	No	3	S_E_S_P	2102.9	NA	NA	2102.9	2102.9	2102.9	NA	0	0	1	1	1	0	NO	NO	YES	YES	YES	NO	YES	NO	NO	YES	2102.9	NO	NA	NO	NA	NO	NA	NO	NA
1071	4998	No	2	S_E_S_P	0	NA	NA	NA	NA	NA	NA	0	0	1	1	0	0	NO	NO	YES	YES	NO	NO	YES	NO	YES	NO	NA	NO	NA	NO	NA	NO	NA	YES	0
1072	7196	No	1	S_E	NA	NA	NA	NA	NA	NA	NA	0	0	1	0	0	0	NO	NO	YES	NO	NO	NO	YES	NO	NO	NO	NA	NO	NA	YES	NA	NO	NA	NO	NA
1073	3845	No	1	S_E	NA	NA	NA	NA	NA	NA	NA	0	0	1	0	0	0	NO	NO	YES	NO	NO	NO	YES	YES	NO	NO	NA	NO	NA	NO	NA	NO	NA	NO	NA
1074	1138	No	1	S_E	758	NA	NA	758	NA	NA	NA	0	0	1	0	0	0	NO	NO	YES	NO	NO	NO	YES	NO	NO	NO	NA	NO	NA	YES	758	NO	NA	NO	NA
1075	9886	No	1	S_E	NA	NA	NA	NA	NA	NA	NA	0	0	1	0	0	0	NO	NO	YES	NO	NO	NO	YES	YES	NO	NO	NA	NO	NA	NO	NA	NO	NA	NO	NA
1076	5504	No	1	S_E	102	NA	NA	102	NA	NA	NA	0	0	1	0	0	0	NO	NO	YES	NO	NO	NO	YES	YES	NO	NO	NA	NO	NA	NO	NA	NO	NA	NO	NA
1077	2036	No	2	S_E_S_P	1461	NA	NA	1461	NA	1461	NA	0	0	1	0	1	0	NO	NO	YES	NO	YES	NO	YES	NO	NO	NO	NA	NO	NA	NO	NA	NO	NA	YES	1461
1078	12016	No	1	S_E	431	NA	NA	431	NA	NA	NA	0	0	1	0	0	0	NO	NO	YES	NO	NO	NO	YES	YES	NO	NO	NA	NO	NA	NO	NA	NO	NA	NO	NA
1079	3228	No	3	S_E_S_P	0	NA	NA	NA	NA	NA	NA	0	0	1	1	1	0	NO	NO	YES	YES	YES	NO	YES	NO	NO	YES	NA	NO	NA	NO	NA	NO	NA	NO	NA
1080	6383	No	1	B_E	NA	NA	NA	NA	NA	NA	NA	1	0	0	0	0	0	YES	NO	NO	NO	NO	NO	NO	NO	NO	NO	NA	NO	NA	NO	NA	NO	NA	NO	NA
1081	7263	No	3	S_E_S_P	0	NA	NA	NA	NA	NA	NA	0	0	1	1	1	0	NO	NO	YES	YES	YES	NO	YES	NO	NO	YES	NA	NO	NA	NO	NA	NO	NA	NO	NA
1082	327	No	1	S_P	NA	NA	NA	NA	NA	NA	NA	0	0	0	1	0	0	NO	NO	NO	YES	NO	NO	NO	NO	YES	NO	NA	NO	NA	NO	NA	YES	NA	NO	NA
1083	5944	No	3	S_E_S_P	0	NA	NA	NA	NA	NA	NA	0	0	1	1	1	0	NO	NO	YES	YES	YES	NO	YES	NO	YES	NO	NA	NO	NA	NO	NA	NO	NA	YES	0
1084	2469	No	1	S_E	409	NA	NA	409	NA	NA	NA	0	0	1	0	0	0	NO	NO	YES	NO	NO	NO	YES	YES	NO	NO	NA	NO	NA	NO	NA	NO	NA	NO	NA
1085	9494	No	1	S_E	112	NA	NA	112	NA	NA	NA	0	0	1	0	0	0	NO	NO	YES	NO	NO	NO	YES	NO	NO	NO	NA	NO	NA	YES	112	NO	NA	NO	NA
1086	6335	No	2	S_E_S_P	0	NA	NA	NA	NA	NA	NA	0	0	1	1	0	0	NO	NO	YES	YES	NO	NO	YES	NO	NO	YES	NA	NO	NA	NO	NA	NO	NA	NO	NA
1087	1560	No	2	S_E_S_P	0	NA	NA	NA	NA	NA	NA	0	0	1	0	1	0	NO	NO	YES	NO	YES	NO	YES	NO	NO	NO	NA	NO	NA	NO	NA	NO	NA	YES	0
1088	5268	No	4	3	NA	NA	2177.37	427.959	427.959	651.412	NA	0	1	1	1	1	0	NO	YES	YES	YES	YES	NO	YES	NO	NO	YES	427.959	NO	NA	NO	NA	NO	NA	NO	NA
1089	10116	Yes	1	S_E	10	NA	NA	10	NA	NA	NA	0	0	1	0	0	0	NO	NO	YES	NO	NO	NO	YES	NO	NO	NO	NA	NO	NA	YES	10	NO	NA	NO	NA
1090	995	No	2	S_E_S_P	416	NA	NA	416	416	NA	NA	0	0	1	1	0	0	NO	NO	YES	YES	NO	NO	YES	NO	YES	NO	NA	NO	NA	NO	NA	NO	NA	YES	416
1091	4112	No	2	S_E_S_P	367	NA	NA	367	367	NA	NA	0	0	1	1	0	0	NO	NO	YES	YES	NO	NO	YES	NO	YES	NO	NA	NO	NA	NO	NA	NO	NA	YES	367
1092	3760	No	1	S_P	2652	NA	NA	NA	2652	NA	NA	0	0	0	1	0	0	NO	NO	NO	YES	NO	NO	NO	NO	YES	NO	NA	NO	NA	NO	NA	YES	2652	NO	NA
1093	6762	No	1	B_E	NA	NA	NA	NA	NA	NA	NA	1	0	0	0	0	0	YES	NO	NO	NO	NO	NO	NO	NO	NO	NO	NA	NO	NA	NO	NA	NO	NA	NO	NA
1094	2779	No	3	S_E_S_P	2491	NA	NA	2491	2349	2349	NA	0	0	1	1	1	0	NO	NO	YES	YES	YES	NO	YES	NO	YES	NO	NA	NO	NA	NO	NA	NO	NA	YES	2491
1095	1595	No	1	S_E	406	NA	NA	406	NA	NA	NA	0	0	1	0	0	0	NO	NO	YES	NO	NO	NO	YES	YES	NO	NO	NA	NO	NA	NO	NA	NO	NA	NO	NA
1096	4355	No	1	S_E	NA	NA	NA	NA	NA	NA	NA	0	0	1	0	0	0	NO	NO	YES	NO	NO	NO	YES	YES	NO	NO	NA	NO	NA	NO	NA	NO	NA	NO	NA
1097	4338	No	4	3	NA	250	NA	251	250	1	NA	1	0	1	1	1	0	YES	NO	YES	YES	YES	NO	YES	NO	YES	NO	NA	NO	NA	NO	NA	NO	NA	NO	NA
1098	2819	No	2	B_E_B_P	170.226	170.226	170.226	NA	NA	NA	NA	1	1	0	0	0	0	YES	YES	NO	NO	NO	NO	NO	NO	NO	NO	NA	NO	NA	NO	NA	NO	NA	NO	NA
1099	9879	No	1	S_E	257	NA	NA	257	NA	NA	NA	0	0	1	0	0	0	NO	NO	YES	NO	NO	NO	YES	YES	NO	NO	NA	NO	NA	NO	NA	NO	NA	NO	NA
1100	5155	No	1	S_E	197	NA	NA	197	NA	NA	NA	0	0	1	0	0	0	NO	NO	YES	NO	NO	NO	YES	YES	NO	NO	NA	NO	NA	NO	NA	NO	NA	NO	NA
1101	8267	No	1	B_E	NA	NA	NA	NA	NA	NA	NA	1	0	0	0	0	0	YES	NO	NO	NO	NO	NO	NO	NO	NO	NO	NA	NO	NA	NO	NA	NO	NA	NO	NA
1102	8926	No	1	S_E	233	NA	NA	233	NA	NA	NA	0	0	1	0	0	0	NO	NO	YES	NO	NO	NO	YES	NO	NO	NO	NA	NO	NA	YES	233	NO	NA	NO	NA
1103	6596	No	1	B_E	NA	NA	NA	NA	NA	NA	NA	1	0	0	0	0	0	YES	NO	NO	NO	NO	NO	NO	NO	NO	NO	NA	NO	NA	NO	NA	NO	NA	NO	NA
1104	4503	No	2	S_E_S_P	56	NA	NA	56	56	NA	NA	0	0	1	1	0	0	NO	NO	YES	YES	NO	NO	YES	NO	YES	NO	NA	NO	NA	NO	NA	NO	NA	YES	56
1105	5169	No	2	B_E_S_E	3733	3733	NA	61	NA	NA	NA	1	0	1	0	0	0	YES	NO	YES	NO	NO	NO	YES	NO	NO	NO	NA	NO	NA	NO	NA	NO	NA	NO	NA
1106	5736	No	2	B_E_S_E	0	NA	NA	NA	NA	NA	NA	1	0	1	0	0	0	YES	NO	YES	NO	NO	NO	YES	YES	NO	NO	NA	NO	NA	NO	NA	NO	NA	NO	NA
1107	1407	No	3	S_E_S_P	414	NA	NA	414	414	414	NA	0	0	1	1	1	0	NO	NO	YES	YES	YES	NO	YES	NO	YES	NO	NA	NO	NA	NO	NA	NO	NA	YES	414
1108	1620	No	3	S_E_S_P	1377	NA	NA	1377	1377	1377	NA	0	0	1	1	1	0	NO	NO	YES	YES	YES	NO	YES	NO	YES	NO	NA	NO	NA	NO	NA	NO	NA	YES	1377
1109	572	No	1	S_P	514	NA	NA	NA	514	NA	NA	0	0	0	1	0	0	NO	NO	NO	YES	NO	NO	NO	NO	YES	NO	NA	NO	NA	NO	NA	YES	514	NO	NA
1110	7130	No	1	S_E	NA	NA	NA	NA	NA	NA	NA	0	0	1	0	0	0	NO	NO	YES	NO	NO	NO	YES	YES	NO	NO	NA	NO	NA	NO	NA	NO	NA	NO	NA
1111	9226	No	1	S_E	NA	NA	NA	NA	NA	NA	NA	0	0	1	0	0	0	NO	NO	YES	NO	NO	NO	YES	YES	NO	NO	NA	NO	NA	NO	NA	NO	NA	NO	NA
1112	11572	No	1	S_E	3382	NA	NA	3382	NA	NA	NA	0	0	1	0	0	0	NO	NO	YES	NO	NO	NO	YES	YES	NO	NO	NA	NO	NA	NO	NA	NO	NA	NO	NA
1113	6849	No	1	S_E	NA	NA	NA	NA	NA	NA	NA	0	0	1	0	0	0	NO	NO	YES	NO	NO	NO	YES	YES	NO	NO	NA	NO	NA	NO	NA	NO	NA	NO	NA
1114	8180	No	2	S_P_B_P	210	NA	210	NA	76	NA	NA	0	1	0	1	0	0	NO	YES	NO	YES	NO	NO	NO	NO	YES	NO	NA	NO	NA	NO	NA	NO	NA	NO	NA
1115	1418	No	2	S_E_S_P	1264	NA	NA	1264	1264	NA	NA	0	0	1	1	0	0	NO	NO	YES	YES	NO	NO	YES	NO	YES	NO	NA	NO	NA	NO	NA	NO	NA	YES	1264
1116	2759	No	2	B_E_S_P	1043	NA	NA	NA	1043	NA	476	0	0	0	1	0	1	NO	NO	NO	YES	NO	YES	NO	NO	YES	NO	NA	NO	NA	NO	NA	NO	NA	NO	NA
1117	2590	No	2	S_E_S_P	45	NA	NA	45	NA	NA	NA	0	0	1	0	1	0	NO	NO	YES	NO	YES	NO	YES	YES	NO	NO	NA	NO	NA	NO	NA	NO	NA	NO	NA
1118	4987	No	1	S_E	3272.44	NA	NA	3272.44	NA	NA	NA	0	0	1	0	0	0	NO	NO	YES	NO	NO	NO	YES	YES	NO	NO	NA	NO	NA	NO	NA	NO	NA	NO	NA
1119	4334	No	1	S_E	4221	NA	NA	4221	NA	NA	NA	0	0	1	0	0	0	NO	NO	YES	NO	NO	NO	YES	NO	NO	NO	NA	NO	NA	YES	4221	NO	NA	NO	NA
1120	2718	No	1	B_P	883.853	NA	883.853	NA	NA	NA	NA	0	1	0	0	0	0	NO	YES	NO	NO	NO	NO	NO	NO	NO	NO	NA	NO	NA	NO	NA	NO	NA	NO	NA
1121	7242	No	1	S_E	NA	NA	NA	NA	NA	NA	NA	0	0	1	0	0	0	NO	NO	YES	NO	NO	NO	YES	YES	NO	NO	NA	NO	NA	NO	NA	NO	NA	NO	NA
1122	8426	No	1	S_E	617	NA	NA	617	NA	NA	NA	0	0	1	0	0	0	NO	NO	YES	NO	NO	NO	YES	NO	NO	NO	NA	NO	NA	YES	617	NO	NA	NO	NA
1123	320	No	1	S_E	NA	NA	NA	NA	NA	NA	NA	0	0	1	0	0	0	NO	NO	YES	NO	NO	NO	YES	YES	NO	NO	NA	NO	NA	NO	NA	NO	NA	NO	NA
1124	6271	No	2	S_E_S_P	107	NA	NA	107	NA	107	NA	0	0	1	0	1	0	NO	NO	YES	NO	YES	NO	YES	NO	NO	NO	NA	NO	NA	NO	NA	NO	NA	YES	107
1125	3484	No	1	S_E	NA	NA	NA	NA	NA	NA	NA	0	0	1	0	0	0	NO	NO	YES	NO	NO	NO	YES	NO	NO	NO	NA	NO	NA	YES	NA	NO	NA	NO	NA
1126	4016	No	2	B_E_B_P	78	78	6	NA	NA	NA	NA	1	1	0	0	0	0	YES	YES	NO	NO	NO	NO	NO	NO	NO	NO	NA	NO	NA	NO	NA	NO	NA	NO	NA
1127	7542	No	1	S_E	14	NA	NA	14	NA	NA	NA	0	0	1	0	0	0	NO	NO	YES	NO	NO	NO	YES	NO	NO	NO	NA	NO	NA	YES	14	NO	NA	NO	NA
1128	1606	No	1	S_P	341	NA	NA	NA	341	NA	NA	0	0	0	1	0	0	NO	NO	NO	YES	NO	NO	NO	NO	YES	NO	NA	NO	NA	NO	NA	YES	341	NO	NA
1129	9778	No	1	S_E	NA	NA	NA	NA	NA	NA	NA	0	0	1	0	0	0	NO	NO	YES	NO	NO	NO	YES	YES	NO	NO	NA	NO	NA	NO	NA	NO	NA	NO	NA
1130	11257	No	3	S_E_S_P	0	NA	NA	NA	NA	NA	NA	0	0	1	1	1	0	NO	NO	YES	YES	YES	NO	YES	YES	NO	YES	NA	YES	NA	NO	NA	NO	NA	NO	NA
1131	3437	No	1	B_P	NA	NA	NA	NA	NA	NA	NA	0	1	0	0	0	0	NO	YES	NO	NO	NO	NO	NO	NO	NO	NO	NA	NO	NA	NO	NA	NO	NA	NO	NA
1132	790	No	2	S_E_S_P	0	NA	NA	NA	NA	NA	NA	0	0	1	1	0	0	NO	NO	YES	YES	NO	NO	YES	NO	YES	NO	NA	NO	NA	NO	NA	NO	NA	YES	0
1133	8061	No	2	B_E_S_P	0	NA	NA	NA	NA	NA	NA	0	0	0	1	0	1	NO	NO	NO	YES	NO	YES	NO	NO	YES	NO	NA	NO	NA	NO	NA	NO	NA	NO	NA
1134	5080	No	1	S_E	NA	NA	NA	NA	NA	NA	NA	0	0	1	0	0	0	NO	NO	YES	NO	NO	NO	YES	YES	NO	NO	NA	NO	NA	NO	NA	NO	NA	NO	NA
1135	666	No	2	S_E_S_P	0	NA	NA	NA	NA	NA	NA	0	0	1	1	0	0	NO	NO	YES	YES	NO	NO	YES	NO	YES	NO	NA	NO	NA	NO	NA	NO	NA	YES	0
1136	5820	No	2	S_E_S_P	4451	NA	NA	4451	987	NA	NA	0	0	1	1	0	0	NO	NO	YES	YES	NO	NO	YES	NO	YES	NO	NA	NO	NA	NO	NA	NO	NA	YES	4451
1137	4623	No	3	S_E_S_P	174	NA	NA	174	174	174	NA	0	0	1	1	1	0	NO	NO	YES	YES	YES	NO	YES	NO	YES	NO	NA	NO	NA	NO	NA	NO	NA	YES	174
1138	6780	No	1	B_E	NA	NA	NA	NA	NA	NA	NA	1	0	0	0	0	0	YES	NO	NO	NO	NO	NO	NO	NO	NO	NO	NA	NO	NA	NO	NA	NO	NA	NO	NA
1139	12189	No	1	S_E	1024	NA	NA	1024	NA	NA	NA	0	0	1	0	0	0	NO	NO	YES	NO	NO	NO	YES	YES	NO	NO	NA	NO	NA	NO	NA	NO	NA	NO	NA
1140	10204	No	2	S_E_S_P	93	NA	NA	93	NA	93	NA	0	0	1	0	1	0	NO	NO	YES	NO	YES	NO	YES	NO	NO	NO	NA	NO	NA	NO	NA	NO	NA	YES	93
1141	3716	No	2	B_E_S_P	0	NA	NA	NA	NA	NA	NA	1	0	0	1	0	0	YES	NO	NO	YES	NO	NO	NO	NO	NO	YES	NA	NO	NA	NO	NA	NO	NA	NO	NA
1142	3616	No	1	S_P	1074	NA	NA	NA	1074	NA	NA	0	0	0	1	0	0	NO	NO	NO	YES	NO	NO	NO	NO	NO	YES	1074	NO	NA	NO	NA	NO	NA	NO	NA
1143	3515	No	1	S_E	NA	NA	NA	NA	NA	NA	NA	0	0	1	0	0	0	NO	NO	YES	NO	NO	NO	YES	NO	NO	NO	NA	NO	NA	YES	NA	NO	NA	NO	NA
1144	5180	No	2	B_E_S_P	0	NA	NA	NA	NA	NA	NA	0	0	0	1	0	1	NO	NO	NO	YES	NO	YES	NO	NO	YES	NO	NA	NO	NA	NO	NA	NO	NA	NO	NA
1145	7593	No	1	S_E	NA	NA	NA	NA	NA	NA	NA	0	0	1	0	0	0	NO	NO	YES	NO	NO	NO	YES	YES	NO	NO	NA	NO	NA	NO	NA	NO	NA	NO	NA
1146	4711	No	1	S_E	2457	NA	NA	2457	NA	NA	NA	0	0	1	0	0	0	NO	NO	YES	NO	NO	NO	YES	NO	NO	NO	NA	NO	NA	YES	2457	NO	NA	NO	NA
1147	7048	No	2	B_E_S_P	0	NA	NA	NA	NA	NA	NA	1	0	0	1	0	0	YES	NO	NO	YES	NO	NO	NO	NO	NO	YES	NA	NO	NA	NO	NA	NO	NA	NO	NA
1148	3318	No	2	B_E_S_P	0	NA	NA	NA	NA	NA	NA	0	0	0	1	0	1	NO	NO	NO	YES	NO	YES	NO	NO	YES	NO	NA	NO	NA	NO	NA	NO	NA	NO	NA
1149	1673	No	1	B_E	363	363	NA	NA	NA	NA	NA	1	0	0	0	0	0	YES	NO	NO	NO	NO	NO	NO	NO	NO	NO	NA	NO	NA	NO	NA	NO	NA	NO	NA
1150	4308	No	1	S_E	NA	NA	NA	NA	NA	NA	NA	0	0	1	0	0	0	NO	NO	YES	NO	NO	NO	YES	YES	NO	NO	NA	NO	NA	NO	NA	NO	NA	NO	NA
1151	1530	No	1	B_P	10	NA	10	NA	NA	NA	NA	0	1	0	0	0	0	NO	YES	NO	NO	NO	NO	NO	NO	NO	NO	NA	NO	NA	NO	NA	NO	NA	NO	NA
1152	4681	No	2	S_E_S_P	758	NA	NA	758	NA	758	NA	0	0	1	0	1	0	NO	NO	YES	NO	YES	NO	YES	NO	NO	NO	NA	NO	NA	NO	NA	NO	NA	YES	758
1153	2819	No	1	S_E	NA	NA	NA	NA	NA	NA	NA	0	0	1	0	0	0	NO	NO	YES	NO	NO	NO	YES	YES	NO	NO	NA	NO	NA	NO	NA	NO	NA	NO	NA
1154	8970	No	2	S_E_S_P	609	NA	NA	609	NA	609	NA	0	0	1	0	1	0	NO	NO	YES	NO	YES	NO	YES	NO	NO	NO	NA	NO	NA	NO	NA	NO	NA	YES	609
1155	1880	No	1	B_E	291	291	NA	NA	NA	NA	NA	1	0	0	0	0	0	YES	NO	NO	NO	NO	NO	NO	NO	NO	NO	NA	NO	NA	NO	NA	NO	NA	NO	NA
1156	1044	No	1	S_P	NA	NA	NA	NA	NA	NA	NA	0	0	0	1	0	0	NO	NO	NO	YES	NO	NO	NO	NO	YES	NO	NA	NO	NA	NO	NA	YES	NA	NO	NA
1157	3486	No	1	S_E	NA	NA	NA	NA	NA	NA	NA	0	0	1	0	0	0	NO	NO	YES	NO	NO	NO	YES	YES	NO	NO	NA	NO	NA	NO	NA	NO	NA	NO	NA
1158	11424	No	2	S_E_S_P	1505	NA	NA	1505	1505	NA	NA	0	0	1	1	0	0	NO	NO	YES	YES	NO	NO	YES	NO	NO	YES	1505	NO	NA	NO	NA	NO	NA	NO	NA
1159	2782	No	1	S_E	315	NA	NA	315	NA	NA	NA	0	0	1	0	0	0	NO	NO	YES	NO	NO	NO	YES	NO	NO	NO	NA	NO	NA	YES	315	NO	NA	NO	NA
1160	3681	No	2	B_E_S_P	772	NA	NA	NA	772	NA	NA	0	0	0	1	0	1	NO	NO	NO	YES	NO	YES	NO	NO	YES	NO	NA	NO	NA	NO	NA	NO	NA	NO	NA
1161	7251	Yes	2	B_E_S_P	497	NA	NA	NA	497	NA	497	0	0	0	1	0	1	NO	NO	NO	YES	NO	YES	NO	NO	YES	NO	NA	NO	NA	NO	NA	NO	NA	NO	NA
1162	2523	No	1	S_E	51	NA	NA	51	NA	NA	NA	0	0	1	0	0	0	NO	NO	YES	NO	NO	NO	YES	NO	NO	NO	NA	NO	NA	YES	51	NO	NA	NO	NA
1163	1147	No	1	B_E	NA	NA	NA	NA	NA	NA	NA	1	0	0	0	0	0	YES	NO	NO	NO	NO	NO	NO	NO	NO	NO	NA	NO	NA	NO	NA	NO	NA	NO	NA
1164	7753	No	2	S_E_S_P	3601	NA	NA	3601	NA	3601	NA	0	0	1	0	1	0	NO	NO	YES	NO	YES	NO	YES	NO	NO	NO	NA	NO	NA	NO	NA	NO	NA	YES	3601
1165	5881	No	1	S_E	2880.58	NA	NA	2880.58	NA	NA	NA	0	0	1	0	0	0	NO	NO	YES	NO	NO	NO	YES	NO	NO	NO	NA	NO	NA	YES	2880.58	NO	NA	NO	NA
1166	9369	No	2	S_E_B_P	0	NA	NA	NA	NA	NA	NA	0	1	1	0	0	0	NO	YES	YES	NO	NO	NO	YES	YES	NO	NO	NA	NO	NA	NO	NA	NO	NA	NO	NA
1167	740	No	2	S_E_S_P	722	NA	NA	722	722	NA	NA	0	0	1	1	0	0	NO	NO	YES	YES	NO	NO	YES	NO	YES	NO	NA	NO	NA	NO	NA	NO	NA	YES	722
1168	3933	No	2	S_E_B_P	2497	NA	544	2497	NA	NA	NA	0	1	1	0	0	0	NO	YES	YES	NO	NO	NO	YES	NO	NO	NO	NA	NO	NA	NO	NA	NO	NA	NO	NA
1169	2317	No	2	S_E_S_P	1840	NA	NA	1840	NA	736	NA	0	0	1	0	1	0	NO	NO	YES	NO	YES	NO	YES	YES	NO	NO	NA	NO	NA	NO	NA	NO	NA	NO	NA
1170	6649	No	2	S_E_S_P	472	NA	NA	472	472	NA	NA	0	0	1	1	0	0	NO	NO	YES	YES	NO	NO	YES	YES	NO	YES	472	YES	472	NO	NA	NO	NA	NO	NA
1171	6757	No	3	3	NA	NA	NA	1378.36	NA	NA	NA	0	1	1	1	0	0	NO	YES	YES	YES	NO	NO	YES	YES	NO	YES	NA	YES	741.357	NO	NA	NO	NA	NO	NA
1172	6216	No	3	S_E_S_P	360	NA	NA	360	360	360	NA	0	0	1	1	1	0	NO	NO	YES	YES	YES	NO	YES	NO	NO	YES	360	NO	NA	NO	NA	NO	NA	NO	NA
1173	6572	No	2	B_E_S_P	500.112	500.112	NA	NA	500.111	NA	NA	1	0	0	1	0	0	YES	NO	NO	YES	NO	NO	NO	NO	NO	YES	500.111	NO	NA	NO	NA	NO	NA	NO	NA
1174	7733	No	1	S_E	NA	NA	NA	NA	NA	NA	NA	0	0	1	0	0	0	NO	NO	YES	NO	NO	NO	YES	NO	NO	NO	NA	NO	NA	YES	NA	NO	NA	NO	NA
1175	3115	No	1	S_E	NA	NA	NA	NA	NA	NA	NA	0	0	1	0	0	0	NO	NO	YES	NO	NO	NO	YES	YES	NO	NO	NA	NO	NA	NO	NA	NO	NA	NO	NA
1176	3933	Yes	1	S_E_S_P	813	NA	NA	NA	NA	813	NA	0	0	0	0	1	0	NO	NO	NO	NO	YES	NO	NO	NO	NO	NO	NA	NO	NA	NO	NA	NO	NA	YES	813
1177	4531	No	3	3	NA	NA	NA	NA	NA	NA	NA	0	0	1	1	0	1	NO	NO	YES	YES	NO	YES	YES	NO	YES	NO	NA	NO	NA	NO	NA	NO	NA	NO	NA
1178	5555	No	1	S_E	2389	NA	NA	2389	NA	NA	NA	0	0	1	0	0	0	NO	NO	YES	NO	NO	NO	YES	NO	NO	NO	NA	NO	NA	YES	2389	NO	NA	NO	NA
1179	10054	No	1	S_E	NA	NA	NA	NA	NA	NA	NA	0	0	1	0	0	0	NO	NO	YES	NO	NO	NO	YES	YES	NO	NO	NA	NO	NA	NO	NA	NO	NA	NO	NA
1180	2363	No	2	B_E_S_P	1452	NA	NA	NA	1452	NA	332	0	0	0	1	0	1	NO	NO	NO	YES	NO	YES	NO	NO	YES	YES	521	NO	NA	NO	NA	NO	NA	NO	NA
1181	8323	Yes	3	S_E_S_P	1556.72	NA	NA	1556.72	450	450	NA	0	0	1	1	1	0	NO	NO	YES	YES	YES	NO	YES	NO	NO	YES	450	NO	NA	NO	NA	NO	NA	NO	NA
1182	3669	No	1	S_E	NA	NA	NA	NA	NA	NA	NA	0	0	1	0	0	0	NO	NO	YES	NO	NO	NO	YES	YES	NO	NO	NA	NO	NA	NO	NA	NO	NA	NO	NA
1183	5684	No	2	S_E_S_P	226	NA	NA	226	NA	226	NA	0	0	1	0	1	0	NO	NO	YES	NO	YES	NO	YES	NO	NO	NO	NA	NO	NA	NO	NA	NO	NA	YES	226
1184	1046	No	2	S_E_S_P	735	NA	NA	735	735	NA	NA	0	0	1	1	0	0	NO	NO	YES	YES	NO	NO	YES	NO	YES	NO	NA	NO	NA	NO	NA	NO	NA	YES	735
1185	4967	Yes	1	B_E	1143.39	1143.39	NA	NA	NA	NA	NA	1	0	0	0	0	0	YES	NO	NO	NO	NO	NO	NO	NO	NO	NO	NA	NO	NA	NO	NA	NO	NA	NO	NA
1186	2324	No	2	B_E_B_P	1407.08	1077.08	1407.08	NA	NA	NA	NA	1	1	0	0	0	0	YES	YES	NO	NO	NO	NO	NO	NO	NO	NO	NA	NO	NA	NO	NA	NO	NA	NO	NA
1187	4735	No	2	B_E_S_E	2516.55	1612	NA	2516.55	NA	NA	NA	1	0	1	0	0	0	YES	NO	YES	NO	NO	NO	YES	NO	NO	NO	NA	NO	NA	NO	NA	NO	NA	NO	NA
1188	8488	No	1	S_E	NA	NA	NA	NA	NA	NA	NA	0	0	1	0	0	0	NO	NO	YES	NO	NO	NO	YES	YES	NO	NO	NA	NO	NA	NO	NA	NO	NA	NO	NA
1189	2471	No	2	B_E_S_P	2078	2056	NA	NA	2078	NA	NA	1	0	0	1	0	0	YES	NO	NO	YES	NO	NO	NO	NO	YES	NO	NA	NO	NA	NO	NA	NO	NA	NO	NA
1190	4575	No	1	S_E	NA	NA	NA	NA	NA	NA	NA	0	0	1	0	0	0	NO	NO	YES	NO	NO	NO	YES	NO	NO	NO	NA	NO	NA	YES	NA	NO	NA	NO	NA
1191	8221	No	2	S_P_B_P	112	NA	112	NA	92	NA	NA	0	1	0	1	0	0	NO	YES	NO	YES	NO	NO	NO	NO	YES	YES	92	NO	NA	NO	NA	NO	NA	NO	NA
1192	354	No	1	S_P	NA	NA	NA	NA	NA	NA	NA	0	0	0	1	0	0	NO	NO	NO	YES	NO	NO	NO	NO	YES	NO	NA	NO	NA	NO	NA	YES	NA	NO	NA
1193	14100	Yes	1	B_E	NA	NA	NA	NA	NA	NA	NA	1	0	0	0	0	0	YES	NO	NO	NO	NO	NO	NO	NO	NO	NO	NA	NO	NA	NO	NA	NO	NA	NO	NA
1194	4986	No	2	B_E_B_P	0	NA	NA	NA	NA	NA	NA	1	1	0	0	0	0	YES	YES	NO	NO	NO	NO	NO	NO	NO	NO	NA	NO	NA	NO	NA	NO	NA	NO	NA
1195	6951	Yes	1	S_E	NA	NA	NA	NA	NA	NA	NA	0	0	1	0	0	0	NO	NO	YES	NO	NO	NO	YES	NO	NO	NO	NA	NO	NA	YES	NA	NO	NA	NO	NA
1196	2184	No	1	B_E	NA	NA	NA	NA	NA	NA	NA	1	0	0	0	0	0	YES	NO	NO	NO	NO	NO	NO	NO	NO	NO	NA	NO	NA	NO	NA	NO	NA	NO	NA
1197	2279	No	1	B_E	NA	NA	NA	NA	NA	NA	NA	1	0	0	0	0	0	YES	NO	NO	NO	NO	NO	NO	NO	NO	NO	NA	NO	NA	NO	NA	NO	NA	NO	NA
1198	1864	No	2	S_E_S_P	0	NA	NA	NA	NA	NA	NA	0	0	1	1	0	0	NO	NO	YES	YES	NO	NO	YES	NO	YES	NO	NA	NO	NA	NO	NA	NO	NA	YES	0
1199	7157	No	1	S_E	NA	NA	NA	NA	NA	NA	NA	0	0	1	0	0	0	NO	NO	YES	NO	NO	NO	YES	YES	NO	NO	NA	NO	NA	NO	NA	NO	NA	NO	NA
1200	263	No	1	S_P	111	NA	NA	NA	111	NA	NA	0	0	0	1	0	0	NO	NO	NO	YES	NO	NO	NO	NO	YES	NO	NA	NO	NA	NO	NA	YES	111	NO	NA
1201	3010	No	2	S_E_S_P	1200	NA	NA	1200	NA	1200	NA	0	0	1	0	1	0	NO	NO	YES	NO	YES	NO	YES	NO	NO	NO	NA	NO	NA	NO	NA	NO	NA	YES	1200
1202	2604	No	3	3	NA	NA	NA	722	NA	NA	NA	1	1	1	0	0	0	YES	YES	YES	NO	NO	NO	YES	NO	NO	NO	NA	NO	NA	NO	NA	NO	NA	NO	NA
1203	2809	No	2	S_E_S_P	83	NA	NA	83	NA	83	NA	0	0	1	0	1	0	NO	NO	YES	NO	YES	NO	YES	NO	NO	NO	NA	NO	NA	NO	NA	NO	NA	YES	83
1204	4678	No	1	S_E	NA	NA	NA	NA	NA	NA	NA	0	0	1	0	0	0	NO	NO	YES	NO	NO	NO	YES	NO	NO	NO	NA	NO	NA	YES	NA	NO	NA	NO	NA
1205	2874	No	1	B_E	507	507	NA	NA	NA	NA	NA	1	0	0	0	0	0	YES	NO	NO	NO	NO	NO	NO	NO	NO	NO	NA	NO	NA	NO	NA	NO	NA	NO	NA
1206	14240	No	1	S_E	1598	NA	NA	1598	NA	NA	NA	0	0	1	0	0	0	NO	NO	YES	NO	NO	NO	YES	YES	NO	NO	NA	NO	NA	NO	NA	NO	NA	NO	NA
1207	3007	No	2	S_E_S_P	455	NA	NA	455	455	NA	NA	0	0	1	1	0	0	NO	NO	YES	YES	NO	NO	YES	NO	YES	NO	NA	NO	NA	NO	NA	NO	NA	YES	455
1208	885	No	2	S_E_S_P	378	NA	NA	378	378	NA	NA	0	0	1	1	0	0	NO	NO	YES	YES	NO	NO	YES	NO	YES	NO	NA	NO	NA	NO	NA	NO	NA	YES	378
1209	3772	No	6	3	NA	2799	275	2258	2258	2258	0	1	1	1	1	1	1	YES	YES	YES	YES	YES	YES	YES	NO	YES	NO	NA	NO	NA	NO	NA	NO	NA	NO	NA
1210	7801	No	1	S_E	4547	NA	NA	4547	NA	NA	NA	0	0	1	0	0	0	NO	NO	YES	NO	NO	NO	YES	YES	NO	NO	NA	NO	NA	NO	NA	NO	NA	NO	NA
1211	7746	No	2	S_E_S_P	44	NA	NA	44	NA	44	NA	0	0	1	0	1	0	NO	NO	YES	NO	YES	NO	YES	NO	NO	NO	NA	NO	NA	NO	NA	NO	NA	YES	44
1212	10997	No	1	B_E	517	517	NA	NA	NA	NA	NA	1	0	0	0	0	0	YES	NO	NO	NO	NO	NO	NO	NO	NO	NO	NA	NO	NA	NO	NA	NO	NA	NO	NA
1213	4939	No	2	S_E_S_P	137	NA	NA	137	137	NA	NA	0	0	1	1	0	0	NO	NO	YES	YES	NO	NO	YES	NO	YES	NO	NA	NO	NA	NO	NA	NO	NA	YES	137
1214	2555	No	1	B_E	712	712	NA	NA	NA	NA	NA	1	0	0	0	0	0	YES	NO	NO	NO	NO	NO	NO	NO	NO	NO	NA	NO	NA	NO	NA	NO	NA	NO	NA
1215	3136	No	4	3	NA	994	63	NA	882	NA	536	1	1	0	1	0	1	YES	YES	NO	YES	NO	YES	NO	NO	YES	YES	182	NO	NA	NO	NA	NO	NA	NO	NA
1216	9755	No	3	S_E_S_P	0	NA	NA	NA	NA	NA	NA	0	0	1	1	1	0	NO	NO	YES	YES	YES	NO	YES	NO	NO	YES	NA	NO	NA	NO	NA	NO	NA	NO	NA
1217	4043	No	1	S_E	1104	NA	NA	1104	NA	NA	NA	0	0	1	0	0	0	NO	NO	YES	NO	NO	NO	YES	YES	NO	NO	NA	NO	NA	NO	NA	NO	NA	NO	NA
1218	1083	No	3	S_E_S_P	0	NA	NA	NA	NA	NA	NA	0	0	1	1	1	0	NO	NO	YES	YES	YES	NO	YES	NO	YES	NO	NA	NO	NA	NO	NA	NO	NA	YES	0
1219	12171	No	1	S_E	1666	NA	NA	1666	NA	NA	NA	0	0	1	0	0	0	NO	NO	YES	NO	NO	NO	YES	NO	NO	NO	NA	NO	NA	YES	1666	NO	NA	NO	NA
1220	4529	No	3	S_E_S_P	1543	NA	NA	1543	1543	1543	NA	0	0	1	1	1	0	NO	NO	YES	YES	YES	NO	YES	NO	YES	NO	NA	NO	NA	NO	NA	NO	NA	YES	1543
1221	1247	No	2	B_E_S_P	398	NA	NA	NA	398	NA	398	0	0	0	1	0	1	NO	NO	NO	YES	NO	YES	NO	NO	YES	NO	NA	NO	NA	NO	NA	NO	NA	NO	NA
1222	4586	No	1	S_E	NA	NA	NA	NA	NA	NA	NA	0	0	1	0	0	0	NO	NO	YES	NO	NO	NO	YES	NO	NO	NO	NA	NO	NA	YES	NA	NO	NA	NO	NA
1223	5212	No	3	S_E_S_P	3551.4	NA	NA	3551.4	2859.76	3551.4	NA	0	0	1	1	1	0	NO	NO	YES	YES	YES	NO	YES	NO	NO	YES	2859.76	NO	NA	NO	NA	NO	NA	NO	NA
1224	8157	No	2	B_E_S_P	1400	1400	NA	NA	1400	NA	NA	1	0	0	1	0	0	YES	NO	NO	YES	NO	NO	NO	NO	NO	YES	1400	NO	NA	NO	NA	NO	NA	NO	NA
1225	7146	No	2	S_E_S_P	844	NA	NA	844	NA	844	NA	0	0	1	0	1	0	NO	NO	YES	NO	YES	NO	YES	YES	NO	NO	NA	NO	NA	NO	NA	NO	NA	NO	NA
1226	4694	No	1	B_P	NA	NA	NA	NA	NA	NA	NA	0	1	0	0	0	0	NO	YES	NO	NO	NO	NO	NO	NO	NO	NO	NA	NO	NA	NO	NA	NO	NA	NO	NA
1227	5080	No	2	B_E_S_E	0	NA	NA	NA	NA	NA	NA	1	0	1	0	0	0	YES	NO	YES	NO	NO	NO	YES	YES	NO	NO	NA	NO	NA	NO	NA	NO	NA	NO	NA
1228	2970	No	1	S_E	129.9	NA	NA	129.9	NA	NA	NA	0	0	1	0	0	0	NO	NO	YES	NO	NO	NO	YES	NO	NO	NO	NA	NO	NA	YES	129.9	NO	NA	NO	NA
1229	1372	No	3	S_E_S_P	1180.14	NA	NA	1180.14	1180.14	596.145	NA	0	0	1	1	1	0	NO	NO	YES	YES	YES	NO	YES	NO	YES	YES	596.145	NO	NA	NO	NA	NO	NA	NO	NA
1230	5928	No	1	S_E	366	NA	NA	366	NA	NA	NA	0	0	1	0	0	0	NO	NO	YES	NO	NO	NO	YES	NO	NO	NO	NA	NO	NA	YES	366	NO	NA	NO	NA
1231	6213	No	1	B_E	280	280	NA	NA	NA	NA	NA	1	0	0	0	0	0	YES	NO	NO	NO	NO	NO	NO	NO	NO	NO	NA	NO	NA	NO	NA	NO	NA	NO	NA
1232	3040	No	2	S_E_S_P	1510	NA	NA	1510	NA	1105	NA	0	0	1	0	1	0	NO	NO	YES	NO	YES	NO	YES	YES	NO	NO	NA	NO	NA	NO	NA	NO	NA	NO	NA
1233	304	No	2	S_E_S_P	204	NA	NA	84	204	NA	NA	0	0	1	1	0	0	NO	NO	YES	YES	NO	NO	YES	NO	YES	NO	NA	NO	NA	NO	NA	NO	NA	YES	204
1234	7300	No	1	S_E	22	NA	NA	22	NA	NA	NA	0	0	1	0	0	0	NO	NO	YES	NO	NO	NO	YES	NO	NO	NO	NA	NO	NA	YES	22	NO	NA	NO	NA
1235	11085	No	2	S_E_S_P	0	NA	NA	NA	NA	NA	NA	0	0	1	0	1	0	NO	NO	YES	NO	YES	NO	YES	NO	NO	NO	NA	NO	NA	NO	NA	NO	NA	YES	0
1236	1395	No	2	S_E_S_P	0	NA	NA	NA	NA	NA	NA	0	0	1	1	0	0	NO	NO	YES	YES	NO	NO	YES	NO	YES	NO	NA	NO	NA	NO	NA	NO	NA	YES	0
1237	256	No	1	S_E	NA	NA	NA	NA	NA	NA	NA	0	0	1	0	0	0	NO	NO	YES	NO	NO	NO	YES	NO	NO	NO	NA	NO	NA	YES	NA	NO	NA	NO	NA
1238	8545	No	1	S_E	2051	NA	NA	2051	NA	NA	NA	0	0	1	0	0	0	NO	NO	YES	NO	NO	NO	NO	YES	NO	NO	NA	NO	NA	NO	NA	NO	NA	NO	NA
1239	4309	No	1	S_E	NA	NA	NA	NA	NA	NA	NA	0	0	1	0	0	0	NO	NO	YES	NO	NO	NO	YES	YES	NO	NO	NA	NO	NA	NO	NA	NO	NA	NO	NA
1240	7594	No	1	S_E	237	NA	NA	237	NA	NA	NA	0	0	1	0	0	0	NO	NO	YES	NO	NO	NO	YES	YES	NO	NO	NA	NO	NA	NO	NA	NO	NA	NO	NA
1241	4208	Yes	2	B_E_B_P	2725	2725	2725	NA	NA	NA	NA	1	1	0	0	0	0	YES	YES	NO	NO	NO	NO	NO	NO	NO	NO	NA	NO	NA	NO	NA	NO	NA	NO	NA
1242	4949	No	1	S_E	358	NA	NA	358	NA	NA	NA	0	0	1	0	0	0	NO	NO	YES	NO	NO	NO	YES	YES	NO	NO	NA	NO	NA	NO	NA	NO	NA	NO	NA
1243	5003	No	1	S_E	2312	NA	NA	2312	NA	NA	NA	0	0	1	0	0	0	NO	NO	YES	NO	NO	NO	YES	NO	NO	NO	NA	NO	NA	YES	2312	NO	NA	NO	NA
1244	4194	No	3	S_E_S_P	0	NA	NA	NA	NA	NA	NA	0	0	1	1	1	0	NO	NO	YES	YES	YES	NO	YES	NO	NO	YES	NA	NO	NA	NO	NA	NO	NA	NO	NA
1245	5350	No	2	S_E_S_P	63	NA	NA	63	NA	63	NA	0	0	1	0	1	0	NO	NO	YES	NO	YES	NO	YES	NO	NO	NO	NA	NO	NA	NO	NA	NO	NA	YES	63
1246	8490	No	2	S_E_S_P	584	NA	NA	584	NA	584	NA	0	0	1	0	1	0	NO	NO	YES	NO	YES	NO	YES	NO	NO	NO	NA	NO	NA	NO	NA	NO	NA	YES	584
1247	7398	No	1	S_E	2350.26	NA	NA	2350.26	NA	NA	NA	0	0	1	0	0	0	NO	NO	YES	NO	NO	NO	YES	YES	NO	NO	NA	NO	NA	NO	NA	NO	NA	NO	NA
1248	4144	No	1	S_E	NA	NA	NA	NA	NA	NA	NA	0	0	1	0	0	0	NO	NO	YES	NO	NO	NO	YES	YES	NO	NO	NA	NO	NA	NO	NA	NO	NA	NO	NA
1249	3008	No	1	S_E	NA	NA	NA	NA	NA	NA	NA	0	0	1	0	0	0	NO	NO	YES	NO	NO	NO	YES	YES	NO	NO	NA	NO	NA	NO	NA	NO	NA	NO	NA
1250	760	No	2	S_E_S_P	27	NA	NA	27	27	NA	NA	0	0	1	1	0	0	NO	NO	YES	YES	NO	NO	YES	NO	YES	NO	NA	NO	NA	NO	NA	NO	NA	YES	27
1251	6498	No	3	S_E_S_P	0	NA	NA	NA	NA	NA	NA	0	0	1	1	1	0	NO	NO	YES	YES	YES	NO	YES	NO	NO	YES	NA	NO	NA	NO	NA	NO	NA	NO	NA
1252	1468	No	2	B_E_S_P	248	NA	NA	NA	248	NA	82	0	0	0	1	0	1	NO	NO	NO	YES	NO	YES	NO	NO	YES	NO	NA	NO	NA	NO	NA	NO	NA	NO	NA
1253	6058	No	2	B_E_B_P	0	NA	NA	NA	NA	NA	NA	1	1	0	0	0	0	YES	YES	NO	NO	NO	NO	NO	NO	NO	NO	NA	NO	NA	NO	NA	NO	NA	NO	NA
1254	9214	No	1	S_E	NA	NA	NA	NA	NA	NA	NA	0	0	1	0	0	0	NO	NO	YES	NO	NO	NO	YES	YES	NO	NO	NA	NO	NA	NO	NA	NO	NA	NO	NA
1255	9049	No	3	S_E_S_P	66.417	NA	NA	NA	NA	66.417	NA	0	0	1	1	1	0	NO	NO	YES	YES	YES	NO	YES	NO	NO	YES	NA	NO	NA	NO	NA	NO	NA	NO	NA
1256	8875	No	2	S_E_S_P	3940	NA	NA	3940	NA	3940	NA	0	0	1	0	1	0	NO	NO	YES	NO	YES	NO	YES	NO	NO	NO	NA	NO	NA	NO	NA	NO	NA	YES	3940
1257	2600	No	1	S_E	6.99999	NA	NA	6.99999	NA	NA	NA	0	0	1	0	0	0	NO	NO	YES	NO	NO	NO	YES	NO	NO	NO	NA	NO	NA	YES	6.99999	NO	NA	NO	NA
1258	828	No	3	S_E_S_P	463	NA	NA	463	463	463	NA	0	0	1	1	1	0	NO	NO	YES	YES	YES	NO	YES	NO	YES	NO	NA	NO	NA	NO	NA	NO	NA	YES	463
1259	3478	No	1	S_E	NA	NA	NA	NA	NA	NA	NA	0	0	1	0	0	0	NO	NO	YES	NO	NO	NO	YES	YES	NO	NO	NA	NO	NA	NO	NA	NO	NA	NO	NA
1260	4073	No	1	B_P	371.03	NA	371.03	NA	NA	NA	NA	0	1	0	0	0	0	NO	YES	NO	NO	NO	NO	NO	NO	NO	NO	NA	NO	NA	NO	NA	NO	NA	NO	NA
1261	10159	No	1	S_E	4190	NA	NA	4190	NA	NA	NA	0	0	1	0	0	0	NO	NO	YES	NO	NO	NO	YES	YES	NO	NO	NA	NO	NA	NO	NA	NO	NA	NO	NA
1262	1271	No	1	S_E	811	NA	NA	811	NA	NA	NA	0	0	1	0	0	0	NO	NO	YES	NO	NO	NO	YES	YES	NO	NO	NA	NO	NA	NO	NA	NO	NA	NO	NA
1263	1544	No	2	S_E_S_P	0	NA	NA	NA	NA	NA	NA	0	0	1	1	0	0	NO	NO	YES	YES	NO	NO	YES	NO	YES	NO	NA	NO	NA	NO	NA	NO	NA	YES	0
1264	6946	No	2	S_E_S_P	2787	NA	NA	2787	NA	2787	NA	0	0	1	0	1	0	NO	NO	YES	NO	YES	NO	YES	NO	NO	NO	NA	NO	NA	NO	NA	NO	NA	YES	2787
1265	6451	No	1	S_E	NA	NA	NA	NA	NA	NA	NA	0	0	1	0	0	0	NO	NO	YES	NO	NO	NO	YES	YES	NO	NO	NA	NO	NA	NO	NA	NO	NA	NO	NA
1266	3908	No	2	B_E_S_P	0	NA	NA	NA	NA	NA	NA	1	0	0	1	0	0	YES	NO	NO	YES	NO	NO	NO	NO	NO	YES	NA	NO	NA	NO	NA	NO	NA	NO	NA
1267	3365	Yes	3	S_E_S_P	99	NA	NA	99	99	99	NA	0	0	1	1	1	0	NO	NO	YES	YES	YES	NO	YES	NO	YES	NO	NA	NO	NA	NO	NA	NO	NA	YES	99
1268	6214	Yes	1	S_E	1848	NA	NA	1848	NA	NA	NA	0	0	1	0	0	0	NO	NO	YES	NO	NO	NO	YES	NO	NO	NO	NA	NO	NA	YES	1848	NO	NA	NO	NA
1269	4399	No	1	S_E	2451	NA	NA	2451	NA	NA	NA	0	0	1	0	0	0	NO	NO	YES	NO	NO	NO	YES	YES	NO	NO	NA	NO	NA	NO	NA	NO	NA	NO	NA
1270	3516	No	2	S_E_S_P	49	NA	NA	49	49	NA	NA	0	0	1	1	0	0	NO	NO	YES	YES	NO	NO	YES	YES	YES	NO	NA	NO	NA	NO	NA	NO	NA	NO	NA
1271	5188	No	1	S_P	950	NA	NA	NA	950	NA	NA	0	0	0	1	0	0	NO	NO	NO	YES	NO	NO	NO	NO	NO	YES	950	NO	NA	NO	NA	NO	NA	NO	NA
1272	3503	No	1	S_E	328.792	NA	NA	328.792	NA	NA	NA	0	0	1	0	0	0	NO	NO	YES	NO	NO	NO	YES	YES	NO	NO	NA	NO	NA	NO	NA	NO	NA	NO	NA
1273	574	No	3	S_E_S_P	333	NA	NA	333	333	333	NA	0	0	1	1	1	0	NO	NO	YES	YES	YES	NO	YES	NO	YES	NO	NA	NO	NA	NO	NA	NO	NA	YES	333
1274	7455	No	2	S_E_B_P	56	NA	NA	56	NA	NA	NA	0	1	1	0	0	0	NO	YES	YES	NO	NO	NO	YES	YES	NO	NO	NA	NO	NA	NO	NA	NO	NA	NO	NA
1275	5424	Yes	3	3	NA	NA	NA	NA	NA	NA	NA	0	0	1	1	0	1	NO	NO	YES	YES	NO	YES	YES	NO	YES	NO	NA	NO	NA	NO	NA	NO	NA	NO	NA
1276	7316	No	3	3	NA	NA	2459.2	NA	336	NA	NA	1	1	0	1	0	0	YES	YES	NO	YES	NO	NO	NO	NO	NO	YES	336	NO	NA	NO	NA	NO	NA	NO	NA
1277	2505	No	3	S_E_S_P	905.976	NA	NA	905.976	905.976	905.976	NA	0	0	1	1	1	0	NO	NO	YES	YES	YES	NO	YES	NO	YES	YES	360	NO	NA	NO	NA	NO	NA	NO	NA
1278	5524	No	2	S_E_S_P	381.123	NA	NA	381.123	297.215	NA	NA	0	0	1	1	0	0	NO	NO	YES	YES	NO	NO	YES	YES	NO	YES	297.215	YES	381.123	NO	NA	NO	NA	NO	NA
1279	5601	No	2	B_E_B_P	3335	3335	3335	NA	NA	NA	NA	1	1	0	0	0	0	YES	YES	NO	NO	NO	NO	NO	NO	NO	NO	NA	NO	NA	NO	NA	NO	NA	NO	NA
1280	7189	Yes	3	S_E_S_P	0	NA	NA	NA	NA	NA	NA	0	0	1	1	1	0	NO	NO	YES	YES	YES	NO	YES	NO	NO	YES	NA	NO	NA	NO	NA	NO	NA	NO	NA
1281	1548	No	2	S_E_B_P	1180	NA	245	1180	NA	NA	NA	0	1	1	0	0	0	NO	YES	YES	NO	NO	NO	YES	NO	NO	NO	NA	NO	NA	NO	NA	NO	NA	NO	NA
1282	5950	No	3	S_E_S_P	0	NA	NA	NA	NA	NA	NA	0	0	1	1	1	0	NO	NO	YES	YES	YES	NO	YES	NO	NO	YES	NA	NO	NA	NO	NA	NO	NA	NO	NA
1283	6884	No	2	S_E_S_P	0	NA	NA	NA	NA	NA	NA	0	0	1	0	1	0	NO	NO	YES	NO	YES	NO	YES	NO	NO	NO	NA	NO	NA	NO	NA	NO	NA	YES	0
1284	3684	No	1	S_E_S_P	0	NA	NA	NA	NA	NA	NA	0	0	0	0	1	0	NO	NO	NO	NO	YES	NO	NO	NO	NO	NO	NA	NO	NA	NO	NA	NO	NA	YES	0
1285	869	No	2	S_E_S_P	373	NA	NA	373	373	NA	NA	0	0	1	1	0	0	NO	NO	YES	YES	NO	NO	YES	NO	YES	NO	NA	NO	NA	NO	NA	NO	NA	YES	373
1286	1279	No	2	S_E_S_P	726	NA	NA	726	726	NA	NA	0	0	1	1	0	0	NO	NO	YES	YES	NO	NO	YES	NO	YES	NO	NA	NO	NA	NO	NA	NO	NA	YES	726
1287	8777	No	1	S_E	NA	NA	NA	NA	NA	NA	NA	0	0	1	0	0	0	NO	NO	YES	NO	NO	NO	YES	YES	NO	NO	NA	NO	NA	NO	NA	NO	NA	NO	NA
1288	928	No	1	S_P	57	NA	NA	NA	57	NA	NA	0	0	0	1	0	0	NO	NO	NO	YES	NO	NO	NO	NO	YES	NO	NA	NO	NA	NO	NA	YES	57	NO	NA
1289	8170	No	2	B_E_S_P	3608	NA	NA	NA	3608	NA	3608	0	0	0	1	0	1	NO	NO	NO	YES	NO	YES	NO	NO	YES	NO	NA	NO	NA	NO	NA	NO	NA	NO	NA
1290	7923	No	3	S_E_S_P	0	NA	NA	NA	NA	NA	NA	0	0	1	1	1	0	NO	NO	YES	YES	YES	NO	YES	NO	YES	NO	NA	NO	NA	NO	NA	NO	NA	YES	0
1291	1549	No	2	S_E_S_P	839	NA	NA	839	839	NA	NA	0	0	1	1	0	0	NO	NO	YES	YES	NO	NO	YES	NO	YES	NO	NA	NO	NA	NO	NA	NO	NA	YES	839
1292	3976	No	1	S_E	NA	NA	NA	NA	NA	NA	NA	0	0	1	0	0	0	NO	NO	YES	NO	NO	NO	YES	YES	NO	NO	NA	NO	NA	NO	NA	NO	NA	NO	NA
1293	3291	No	1	B_P	546	NA	546	NA	NA	NA	NA	0	1	0	0	0	0	NO	YES	NO	NO	NO	NO	NO	NO	NO	NO	NA	NO	NA	NO	NA	NO	NA	NO	NA
1294	3333	No	2	B_E_S_P	780	NA	NA	NA	780	NA	780	0	0	0	1	0	1	NO	NO	NO	YES	NO	YES	NO	NO	YES	NO	NA	NO	NA	NO	NA	NO	NA	NO	NA
1295	3190	No	2	S_E_S_P	0	NA	NA	NA	NA	NA	NA	0	0	1	1	0	0	NO	NO	YES	YES	NO	NO	YES	NO	YES	NO	NA	NO	NA	NO	NA	NO	NA	YES	0
1296	7016	No	1	S_E	1750.04	NA	NA	1750.04	NA	NA	NA	0	0	1	0	0	0	NO	NO	YES	NO	NO	NO	YES	NO	NO	NO	NA	NO	NA	YES	1750.04	NO	NA	NO	NA
1297	128	No	3	S_E_S_P	0	NA	NA	NA	NA	NA	NA	0	0	1	1	1	0	NO	NO	YES	YES	YES	NO	YES	NO	YES	NO	NA	NO	NA	NO	NA	NO	NA	YES	0
1298	6007	No	3	S_E_S_P	0	NA	NA	NA	NA	NA	NA	0	0	1	1	1	0	NO	NO	YES	YES	YES	NO	YES	NO	YES	NO	NA	NO	NA	NO	NA	NO	NA	YES	0
1299	2101	No	1	S_E	2058	NA	NA	2058	NA	NA	NA	0	0	1	0	0	0	NO	NO	YES	NO	NO	NO	YES	YES	NO	NO	NA	NO	NA	NO	NA	NO	NA	NO	NA
1300	5448	No	1	S_E	382	NA	NA	382	NA	NA	NA	0	0	1	0	0	0	NO	NO	YES	NO	NO	NO	YES	NO	NO	NO	NA	NO	NA	YES	382	NO	NA	NO	NA
1301	7716	No	4	3	NA	NA	NA	189	840	189	840	0	0	1	1	1	1	NO	NO	YES	YES	YES	YES	YES	NO	YES	NO	NA	NO	NA	NO	NA	NO	NA	NO	NA
1302	11996	No	3	S_E_S_P	1732	NA	NA	1732	1732	1732	NA	0	0	1	1	1	0	NO	NO	YES	YES	YES	NO	YES	NO	YES	NO	NA	NO	NA	NO	NA	NO	NA	YES	1732
1303	6703	No	1	B_E	2167	2167	NA	NA	NA	NA	NA	1	0	0	0	0	0	YES	NO	NO	NO	NO	NO	NO	NO	NO	NO	NA	NO	NA	NO	NA	NO	NA	NO	NA
1304	9493	No	3	S_E_S_P	0	NA	NA	NA	NA	NA	NA	0	0	1	1	1	0	NO	NO	YES	YES	YES	NO	YES	NO	NO	YES	NA	NO	NA	NO	NA	NO	NA	NO	NA
1305	12566	No	1	B_E	255	255	NA	NA	NA	NA	NA	1	0	0	0	0	0	YES	NO	NO	NO	NO	NO	NO	NO	NO	NO	NA	NO	NA	NO	NA	NO	NA	NO	NA
1306	2175	No	1	S_E	87	NA	NA	87	NA	NA	NA	0	0	1	0	0	0	NO	NO	YES	NO	NO	NO	YES	YES	NO	NO	NA	NO	NA	NO	NA	NO	NA	NO	NA
1307	5783	No	1	S_E	63	NA	NA	63	NA	NA	NA	0	0	1	0	0	0	NO	NO	YES	NO	NO	NO	YES	NO	NO	NO	NA	NO	NA	YES	63	NO	NA	NO	NA
1308	14700	No	1	S_E	10	NA	NA	10	NA	NA	NA	0	0	1	0	0	0	NO	NO	YES	NO	NO	NO	NO	YES	NO	NO	NA	NO	NA	NO	NA	NO	NA	NO	NA
1309	372	No	2	S_E_S_P	0	NA	NA	0	0	NA	NA	0	0	1	1	0	0	NO	NO	YES	YES	NO	NO	YES	NO	YES	NO	NA	NO	NA	NO	NA	NO	NA	YES	0
1310	3824	No	2	B_E_S_P	455	NA	NA	NA	455	NA	455	0	0	0	1	0	1	NO	NO	NO	YES	NO	YES	NO	NO	YES	NO	NA	NO	NA	NO	NA	NO	NA	NO	NA
1311	7457	No	1	S_E	NA	NA	NA	NA	NA	NA	NA	0	0	1	0	0	0	NO	NO	YES	NO	NO	NO	YES	YES	NO	NO	NA	NO	NA	NO	NA	NO	NA	NO	NA
1312	3567	No	3	3	NA	NA	NA	NA	NA	NA	NA	1	0	1	1	0	0	YES	NO	YES	YES	NO	NO	YES	NO	YES	NO	NA	NO	NA	NO	NA	NO	NA	NO	NA
1313	3962	No	1	B_E	946	946	NA	NA	NA	NA	NA	1	0	0	0	0	0	YES	NO	NO	NO	NO	NO	NO	NO	NO	NO	NA	NO	NA	NO	NA	NO	NA	NO	NA
1314	5910	No	5	3	NA	NA	NA	NA	NA	NA	NA	1	1	1	1	1	0	YES	YES	YES	YES	YES	NO	YES	NO	NO	YES	NA	NO	NA	NO	NA	NO	NA	NO	NA
1315	3740	No	3	S_E_S_P	1531	NA	NA	NA	NA	1531	NA	0	0	1	1	1	0	NO	NO	YES	YES	YES	NO	YES	NO	YES	NO	NA	NO	NA	NO	NA	NO	NA	YES	1531
1316	6076	No	1	B_E	1112	1112	NA	NA	NA	NA	NA	1	0	0	0	0	0	YES	NO	NO	NO	NO	NO	NO	NO	NO	NO	NA	NO	NA	NO	NA	NO	NA	NO	NA
1317	6604	No	1	B_E	111	111	NA	NA	NA	NA	NA	1	0	0	0	0	0	YES	NO	NO	NO	NO	NO	NO	NO	NO	NO	NA	NO	NA	NO	NA	NO	NA	NO	NA
1318	6353	No	3	S_E_S_P	0	NA	NA	0	0	0	NA	0	0	1	1	1	0	NO	NO	YES	YES	YES	NO	YES	NO	YES	NO	NA	NO	NA	NO	NA	NO	NA	YES	0
1319	1939	No	1	B_E	NA	NA	NA	NA	NA	NA	NA	1	0	0	0	0	0	YES	NO	NO	NO	NO	NO	NO	NO	NO	NO	NA	NO	NA	NO	NA	NO	NA	NO	NA
1320	2330	No	2	S_E_S_P	0	NA	NA	NA	NA	NA	NA	0	0	1	0	1	0	NO	NO	YES	NO	YES	NO	YES	NO	NO	NO	NA	NO	NA	NO	NA	NO	NA	YES	0
1321	1671	No	2	S_E_S_P	1115	NA	NA	1115	1115	NA	NA	0	0	1	1	0	0	NO	NO	YES	YES	NO	NO	YES	NO	YES	NO	NA	NO	NA	NO	NA	NO	NA	YES	1115
1322	9091	No	1	S_E	3849	NA	NA	3849	NA	NA	NA	0	0	1	0	0	0	NO	NO	YES	NO	NO	NO	YES	YES	NO	NO	NA	NO	NA	NO	NA	NO	NA	NO	NA
1323	7147	No	1	S_E	NA	NA	NA	NA	NA	NA	NA	0	0	1	0	0	0	NO	NO	YES	NO	NO	NO	YES	YES	NO	NO	NA	NO	NA	NO	NA	NO	NA	NO	NA
1324	6025	No	3	S_E_S_P	0	NA	NA	NA	NA	NA	NA	0	0	1	1	1	0	NO	NO	YES	YES	YES	NO	YES	NO	NO	YES	NA	NO	NA	NO	NA	NO	NA	NO	NA
1325	894	No	2	B_E_S_P	316	NA	NA	NA	316	NA	316	0	0	0	1	0	1	NO	NO	NO	YES	NO	YES	NO	NO	YES	NO	NA	NO	NA	NO	NA	NO	NA	NO	NA
1326	13571	No	1	S_E	NA	NA	NA	NA	NA	NA	NA	0	0	1	0	0	0	NO	NO	YES	NO	NO	NO	YES	YES	NO	NO	NA	NO	NA	NO	NA	NO	NA	NO	NA
1327	1085	No	2	S_E_S_P	814	NA	NA	814	814	NA	NA	0	0	1	1	0	0	NO	NO	YES	YES	NO	NO	YES	NO	YES	NO	NA	NO	NA	NO	NA	NO	NA	YES	814
1328	6764	No	2	S_E_S_P	485	NA	NA	485	485	NA	NA	0	0	1	1	0	0	NO	NO	YES	YES	NO	NO	YES	NO	YES	NO	NA	NO	NA	NO	NA	NO	NA	YES	485
1329	824	No	1	S_E	843	NA	NA	843	NA	NA	NA	0	0	1	0	0	0	NO	NO	YES	NO	NO	NO	YES	YES	NO	NO	NA	NO	NA	NO	NA	NO	NA	NO	NA
1330	1046	No	2	B_E_S_P	0	NA	NA	NA	NA	NA	NA	0	0	0	1	0	1	NO	NO	NO	YES	NO	YES	NO	NO	YES	NO	NA	NO	NA	NO	NA	NO	NA	NO	NA
1331	5349	No	1	S_E	1442	NA	NA	1442	NA	NA	NA	0	0	1	0	0	0	NO	NO	YES	NO	NO	NO	YES	YES	NO	NO	NA	NO	NA	NO	NA	NO	NA	NO	NA
1332	3764	No	2	S_E_S_P	1238	NA	NA	1238	1238	NA	NA	0	0	1	1	0	0	NO	NO	YES	YES	NO	NO	YES	NO	YES	NO	NA	NO	NA	NO	NA	NO	NA	YES	1238
1333	6806	No	3	S_E_S_P	1182.82	NA	NA	1182.82	1182.82	1182.82	NA	0	0	1	1	1	0	NO	NO	YES	YES	YES	NO	YES	NO	NO	YES	1182.82	NO	NA	NO	NA	NO	NA	NO	NA
1334	9637	No	1	S_E	616.877	NA	NA	616.877	NA	NA	NA	0	0	1	0	0	0	NO	NO	YES	NO	NO	NO	YES	YES	NO	NO	NA	NO	NA	NO	NA	NO	NA	NO	NA
1335	3852	No	2	S_E_S_P	668.702	NA	NA	668.702	668.702	NA	NA	0	0	1	1	0	0	NO	NO	YES	YES	NO	NO	YES	NO	YES	NO	NA	NO	NA	NO	NA	NO	NA	YES	668.702
1336	1993	No	3	3	NA	1054	NA	1	NA	NA	NA	1	1	1	0	0	0	YES	YES	YES	NO	NO	NO	YES	NO	NO	NO	NA	NO	NA	NO	NA	NO	NA	NO	NA
1337	6009	No	1	B_E	1640	1640	NA	NA	NA	NA	NA	1	0	0	0	0	0	YES	NO	NO	NO	NO	NO	NO	NO	NO	NO	NA	NO	NA	NO	NA	NO	NA	NO	NA
1338	5100	No	3	S_E_S_P	0	NA	NA	NA	NA	NA	NA	0	0	1	1	1	0	NO	NO	YES	YES	YES	NO	YES	NO	NO	YES	NA	NO	NA	NO	NA	NO	NA	NO	NA
1339	4481	No	1	S_P	NA	NA	NA	NA	NA	NA	NA	0	0	0	1	0	0	NO	NO	NO	YES	NO	NO	NO	NO	YES	NO	NA	NO	NA	NO	NA	YES	NA	NO	NA
1340	10141	No	1	B_E	879.815	879.815	NA	NA	NA	NA	NA	1	0	0	0	0	0	YES	NO	NO	NO	NO	NO	NO	NO	NO	NO	NA	NO	NA	NO	NA	NO	NA	NO	NA
1341	6126	No	1	S_E	2177	NA	NA	2177	NA	NA	NA	0	0	1	0	0	0	NO	NO	YES	NO	NO	NO	YES	YES	NO	NO	NA	NO	NA	NO	NA	NO	NA	NO	NA
1342	6396	No	3	S_E_S_P	3330.49	NA	NA	3330.49	2537.09	1168.48	NA	0	0	1	1	1	0	NO	NO	YES	YES	YES	NO	YES	YES	NO	YES	2537.09	YES	2537.09	NO	NA	NO	NA	NO	NA
1343	965	No	1	B_E	91	91	NA	NA	NA	NA	NA	1	0	0	0	0	0	YES	NO	NO	NO	NO	NO	NO	NO	NO	NO	NA	NO	NA	NO	NA	NO	NA	NO	NA
1344	12308	No	1	S_E	1820.41	NA	NA	1820.41	NA	NA	NA	0	0	1	0	0	0	NO	NO	YES	NO	NO	NO	YES	YES	NO	NO	NA	NO	NA	NO	NA	NO	NA	NO	NA
1345	7128	No	1	S_E	563	NA	NA	563	NA	NA	NA	0	0	1	0	0	0	NO	NO	YES	NO	NO	NO	YES	YES	NO	NO	NA	NO	NA	NO	NA	NO	NA	NO	NA
1346	3864	No	1	S_E	0	NA	NA	0	NA	NA	NA	0	0	1	0	0	0	NO	NO	YES	NO	NO	NO	YES	NO	NO	NO	NA	NO	NA	YES	0	NO	NA	NO	NA
1347	9364	No	2	B_E_S_P	0	NA	NA	NA	NA	NA	NA	1	0	0	1	0	0	YES	NO	NO	YES	NO	NO	NO	NO	NO	YES	NA	NO	NA	NO	NA	NO	NA	NO	NA
1348	7503	No	3	B_E_S_P	3919	358	NA	NA	3919	NA	3919	1	0	0	1	0	1	YES	NO	NO	YES	NO	YES	NO	NO	YES	NO	NA	NO	NA	NO	NA	NO	NA	NO	NA
1349	5506	No	1	S_E	NA	NA	NA	NA	NA	NA	NA	0	0	1	0	0	0	NO	NO	YES	NO	NO	NO	YES	YES	NO	NO	NA	NO	NA	NO	NA	NO	NA	NO	NA
1350	1245	No	1	B_E	92	92	NA	NA	NA	NA	NA	1	0	0	0	0	0	YES	NO	NO	NO	NO	NO	NO	NO	NO	NO	NA	NO	NA	NO	NA	NO	NA	NO	NA
1351	5261	No	1	S_E	NA	NA	NA	NA	NA	NA	NA	0	0	1	0	0	0	NO	NO	YES	NO	NO	NO	YES	YES	NO	NO	NA	NO	NA	NO	NA	NO	NA	NO	NA
1352	6345	Yes	3	S_E_S_P	3128	NA	NA	3128	NA	3128	NA	0	0	1	1	1	0	NO	NO	YES	YES	YES	NO	YES	NO	NO	YES	NA	NO	NA	NO	NA	NO	NA	NO	NA
1353	5003	No	1	S_E_S_P	0	NA	NA	NA	NA	NA	NA	0	0	0	0	1	0	NO	NO	NO	NO	YES	NO	NO	NO	NO	NO	NA	NO	NA	NO	NA	NO	NA	YES	0
1354	2626	No	1	S_E	NA	NA	NA	NA	NA	NA	NA	0	0	1	0	0	0	NO	NO	YES	NO	NO	NO	YES	NO	NO	NO	NA	NO	NA	YES	NA	NO	NA	NO	NA
1355	6364	No	2	B_E_S_P	0	NA	NA	NA	NA	NA	NA	0	0	0	1	0	1	NO	NO	NO	YES	NO	YES	NO	NO	YES	NO	NA	NO	NA	NO	NA	NO	NA	NO	NA
1356	2099	No	1	S_E	553	NA	NA	553	NA	NA	NA	0	0	1	0	0	0	NO	NO	YES	NO	NO	NO	YES	NO	NO	NO	NA	NO	NA	YES	553	NO	NA	NO	NA
1357	8200	No	2	S_E_S_P	0	NA	NA	NA	NA	NA	NA	0	0	1	1	0	0	NO	NO	YES	YES	NO	NO	YES	NO	NO	YES	NA	NO	NA	NO	NA	NO	NA	NO	NA
1358	4691	No	1	S_E	1656	NA	NA	1656	NA	NA	NA	0	0	1	0	0	0	NO	NO	YES	NO	NO	NO	NO	YES	NO	NO	NA	NO	NA	NO	NA	NO	NA	NO	NA
1359	4848	No	3	3	NA	NA	NA	398	NA	398	NA	1	0	1	0	1	0	YES	NO	YES	NO	YES	NO	YES	NO	NO	NO	NA	NO	NA	NO	NA	NO	NA	NO	NA
1360	3821	No	2	S_E_S_P	0	NA	NA	NA	NA	NA	NA	0	0	1	1	0	0	NO	NO	YES	YES	NO	NO	YES	NO	YES	NO	NA	NO	NA	NO	NA	NO	NA	YES	0
1361	8179	No	1	S_E	NA	NA	NA	NA	NA	NA	NA	0	0	1	0	0	0	NO	NO	YES	NO	NO	NO	YES	NO	NO	NO	NA	NO	NA	YES	NA	NO	NA	NO	NA
1362	5727	No	1	S_E	NA	NA	NA	NA	NA	NA	NA	0	0	1	0	0	0	NO	NO	YES	NO	NO	NO	YES	YES	NO	NO	NA	NO	NA	NO	NA	NO	NA	NO	NA
1363	775	No	2	S_E_S_P	301	NA	NA	301	NA	NA	NA	0	0	1	1	0	0	NO	NO	YES	YES	NO	NO	YES	YES	NO	YES	NA	YES	301	NO	NA	NO	NA	NO	NA
1364	2288	No	1	S_P	265	NA	NA	NA	265	NA	NA	0	0	0	1	0	0	NO	NO	NO	YES	NO	NO	NO	NO	NO	YES	265	NO	NA	NO	NA	NO	NA	NO	NA
1365	6285	No	1	B_E	926	926	NA	NA	NA	NA	NA	1	0	0	0	0	0	YES	NO	NO	NO	NO	NO	NO	NO	NO	NO	NA	NO	NA	NO	NA	NO	NA	NO	NA
1366	1828	No	2	S_E_S_P	490.008	NA	NA	490.008	490.008	NA	NA	0	0	1	1	0	0	NO	NO	YES	YES	NO	NO	YES	NO	YES	NO	NA	NO	NA	NO	NA	NO	NA	YES	490.008
1367	144	No	1	B_P	NA	NA	NA	NA	NA	NA	NA	0	1	0	0	0	0	NO	YES	NO	NO	NO	NO	NO	NO	NO	NO	NA	NO	NA	NO	NA	NO	NA	NO	NA
1368	6043	No	1	B_E	NA	NA	NA	NA	NA	NA	NA	1	0	0	0	0	0	YES	NO	NO	NO	NO	NO	NO	NO	NO	NO	NA	NO	NA	NO	NA	NO	NA	NO	NA
1369	2497	No	2	S_E_S_P	612.012	NA	NA	612.012	612.012	NA	NA	0	0	1	1	0	0	NO	NO	YES	YES	NO	NO	YES	NO	YES	NO	NA	NO	NA	NO	NA	NO	NA	YES	612.012
1370	6562	No	1	S_E_S_P	1505	NA	NA	NA	NA	1505	NA	0	0	0	0	1	0	NO	NO	NO	NO	YES	NO	NO	NO	NO	NO	NA	NO	NA	NO	NA	NO	NA	YES	1505
1371	4861	Yes	2	B_E_B_P	0	NA	NA	NA	NA	NA	NA	1	1	0	0	0	0	YES	YES	NO	NO	NO	NO	NO	NO	NO	NO	NA	NO	NA	NO	NA	NO	NA	NO	NA
1372	8569	No	3	3	NA	NA	NA	NA	292	NA	NA	0	1	1	1	0	0	NO	YES	YES	YES	NO	NO	YES	NO	NO	YES	292	NO	NA	NO	NA	NO	NA	NO	NA
1373	2144	No	2	B_E_S_E	559	NA	NA	559	NA	NA	NA	1	0	1	0	0	0	YES	NO	YES	NO	NO	NO	YES	YES	NO	NO	NA	NO	NA	NO	NA	NO	NA	NO	NA
1374	11330	No	1	S_E	1613.72	NA	NA	1613.72	NA	NA	NA	0	0	1	0	0	0	NO	NO	YES	NO	NO	NO	YES	YES	NO	NO	NA	NO	NA	NO	NA	NO	NA	NO	NA
1375	4827	No	1	S_E	NA	NA	NA	NA	NA	NA	NA	0	0	1	0	0	0	NO	NO	YES	NO	NO	NO	YES	NO	NO	NO	NA	NO	NA	YES	NA	NO	NA	NO	NA
1376	581	No	2	S_E_S_P	0	NA	NA	NA	NA	NA	NA	0	0	1	1	0	0	NO	NO	YES	YES	NO	NO	YES	NO	YES	NO	NA	NO	NA	NO	NA	NO	NA	YES	0
1377	6943	Yes	1	S_E	NA	NA	NA	NA	NA	NA	NA	0	0	1	0	0	0	NO	NO	YES	NO	NO	NO	YES	NO	NO	NO	NA	NO	NA	YES	NA	NO	NA	NO	NA
1378	5269	No	1	S_P	1562	NA	NA	NA	1562	NA	NA	0	0	0	1	0	0	NO	NO	NO	YES	NO	NO	NO	NO	YES	YES	155	NO	NA	NO	NA	NO	NA	NO	NA
1379	5429	No	1	S_P	474	NA	NA	NA	474	NA	NA	0	0	0	1	0	0	NO	NO	NO	YES	NO	NO	NO	NO	YES	NO	NA	NO	NA	NO	NA	YES	474	NO	NA
1380	2761	No	2	S_E_S_P	0	NA	NA	NA	NA	NA	NA	0	0	1	1	0	0	NO	NO	YES	YES	NO	NO	YES	NO	YES	NO	NA	NO	NA	NO	NA	NO	NA	YES	0
1381	11203	No	1	S_E	147	NA	NA	147	NA	NA	NA	0	0	1	0	0	0	NO	NO	YES	NO	NO	NO	YES	NO	NO	NO	NA	NO	NA	YES	147	NO	NA	NO	NA
1382	2816	No	2	S_E_S_P	0	NA	NA	0	0	NA	NA	0	0	1	1	0	0	NO	NO	YES	YES	NO	NO	YES	NO	YES	NO	NA	NO	NA	NO	NA	NO	NA	YES	0
1383	8393	No	2	S_E_S_P	1237	NA	NA	490	NA	1237	NA	0	0	1	0	1	0	NO	NO	YES	NO	YES	NO	YES	NO	NO	NO	NA	NO	NA	NO	NA	NO	NA	YES	1237
1384	8708	No	1	S_E	0	NA	NA	0	NA	NA	NA	0	0	1	0	0	0	NO	NO	YES	NO	NO	NO	YES	YES	NO	NO	NA	NO	NA	NO	NA	NO	NA	NO	NA
1385	14422	No	1	S_E_S_P	714	NA	NA	NA	NA	714	NA	0	0	0	0	1	0	NO	NO	NO	NO	YES	NO	NO	NO	NO	NO	NA	NO	NA	NO	NA	NO	NA	YES	714
1386	4841	No	3	3	NA	NA	NA	3540.36	NA	NA	NA	0	1	1	1	0	0	NO	YES	YES	YES	NO	NO	YES	NO	NO	YES	NA	NO	NA	NO	NA	NO	NA	NO	NA
1387	1068	No	2	S_E_S_P	0	NA	NA	NA	NA	NA	NA	0	0	1	1	0	0	NO	NO	YES	YES	NO	NO	YES	NO	YES	NO	NA	NO	NA	NO	NA	NO	NA	YES	0
1388	1403	No	1	B_E	433	433	NA	NA	NA	NA	NA	1	0	0	0	0	0	YES	NO	NO	NO	NO	NO	NO	NO	NO	NO	NA	NO	NA	NO	NA	NO	NA	NO	NA
1389	7360	No	3	S_E_S_P	4	NA	NA	4	4	4	NA	0	0	1	1	1	0	NO	NO	YES	YES	YES	NO	YES	NO	YES	NO	NA	NO	NA	NO	NA	NO	NA	YES	4
1390	5597	No	4	3	NA	NA	NA	547	521	547	521	0	0	1	1	1	1	NO	NO	YES	YES	YES	YES	YES	NO	YES	NO	NA	NO	NA	NO	NA	NO	NA	NO	NA
1391	3451	Yes	3	3	NA	NA	106	2000.38	NA	NA	NA	0	1	1	1	0	0	NO	YES	YES	YES	NO	NO	YES	YES	YES	NO	NA	NO	NA	NO	NA	NO	NA	NO	NA
1392	2946	No	1	S_P	91	NA	NA	NA	91	NA	NA	0	0	0	1	0	0	NO	NO	NO	YES	NO	NO	NO	NO	YES	NO	NA	NO	NA	NO	NA	YES	91	NO	NA
1393	4414	No	2	B_E_S_P	0	NA	NA	NA	NA	NA	NA	0	0	0	1	0	1	NO	NO	NO	YES	NO	YES	NO	NO	YES	NO	NA	NO	NA	NO	NA	NO	NA	NO	NA
1394	7298	Yes	1	S_E	NA	NA	NA	NA	NA	NA	NA	0	0	1	0	0	0	NO	NO	YES	NO	NO	NO	YES	NO	NO	NO	NA	NO	NA	YES	NA	NO	NA	NO	NA
1395	6380	No	1	S_E	NA	NA	NA	NA	NA	NA	NA	0	0	1	0	0	0	NO	NO	YES	NO	NO	NO	NO	YES	NO	NO	NA	NO	NA	NO	NA	NO	NA	NO	NA
1396	12229	No	1	S_E	1225	NA	NA	1225	NA	NA	NA	0	0	1	0	0	0	NO	NO	YES	NO	NO	NO	YES	YES	NO	NO	NA	NO	NA	NO	NA	NO	NA	NO	NA
1397	424	No	3	S_E_S_P	406.322	NA	NA	47.8078	406.322	406.322	NA	0	0	1	1	1	0	NO	NO	YES	YES	YES	NO	YES	NO	YES	NO	NA	NO	NA	NO	NA	NO	NA	YES	406.322
1398	9461	No	1	S_E	NA	NA	NA	NA	NA	NA	NA	0	0	1	0	0	0	NO	NO	YES	NO	NO	NO	YES	YES	NO	NO	NA	NO	NA	NO	NA	NO	NA	NO	NA
1399	3758	No	2	S_E_S_P	451	NA	NA	451	451	NA	NA	0	0	1	1	0	0	NO	NO	YES	YES	NO	NO	YES	YES	NO	YES	451	YES	451	NO	NA	NO	NA	NO	NA
1400	3877	Yes	1	B_E	NA	NA	NA	NA	NA	NA	NA	1	0	0	0	0	0	YES	NO	NO	NO	NO	NO	NO	NO	NO	NO	NA	NO	NA	NO	NA	NO	NA	NO	NA
1401	5555	No	5	3	NA	144	NA	NA	NA	NA	NA	1	0	1	1	1	1	YES	NO	YES	YES	YES	YES	YES	NO	YES	NO	NA	NO	NA	NO	NA	NO	NA	NO	NA
1402	3910	Yes	1	S_P	231	NA	NA	NA	231	NA	NA	0	0	0	1	0	0	NO	NO	NO	YES	NO	NO	NO	NO	NO	YES	231	NO	NA	NO	NA	NO	NA	NO	NA
1403	1603	No	2	B_E_S_E	0	NA	NA	NA	NA	NA	NA	1	0	1	0	0	0	YES	NO	YES	NO	NO	NO	YES	YES	NO	NO	NA	NO	NA	NO	NA	NO	NA	NO	NA
1404	1165	No	3	S_E_S_P	1159.6	NA	NA	1159.6	1159.6	740.306	NA	0	0	1	1	1	0	NO	NO	YES	YES	YES	NO	YES	NO	YES	NO	NA	NO	NA	NO	NA	NO	NA	YES	1159.6
1405	6740	No	1	S_E	NA	NA	NA	NA	NA	NA	NA	0	0	1	0	0	0	NO	NO	YES	NO	NO	NO	YES	YES	NO	NO	NA	NO	NA	NO	NA	NO	NA	NO	NA
1406	10813	No	1	S_E	NA	NA	NA	NA	NA	NA	NA	0	0	1	0	0	0	NO	NO	YES	NO	NO	NO	YES	YES	NO	NO	NA	NO	NA	NO	NA	NO	NA	NO	NA
1407	5391	No	2	S_E_B_P	0	NA	NA	NA	NA	NA	NA	0	1	1	0	0	0	NO	YES	YES	NO	NO	NO	YES	NO	NO	NO	NA	NO	NA	NO	NA	NO	NA	NO	NA
1408	634	No	4	3	NA	232	199	NA	NA	NA	NA	1	1	1	1	0	0	YES	YES	YES	YES	NO	NO	YES	NO	YES	NO	NA	NO	NA	NO	NA	NO	NA	NO	NA
1409	9729	No	1	B_E	NA	NA	NA	NA	NA	NA	NA	1	0	0	0	0	0	YES	NO	NO	NO	NO	NO	NO	NO	NO	NO	NA	NO	NA	NO	NA	NO	NA	NO	NA
1410	6699	No	2	B_E_B_P	861	861	735	NA	NA	NA	NA	1	1	0	0	0	0	YES	YES	NO	NO	NO	NO	NO	NO	NO	NO	NA	NO	NA	NO	NA	NO	NA	NO	NA
1411	8326	No	1	S_E	14	NA	NA	14	NA	NA	NA	0	0	1	0	0	0	NO	NO	YES	NO	NO	NO	YES	YES	NO	NO	NA	NO	NA	NO	NA	NO	NA	NO	NA
1412	13255	No	2	S_E_S_P	0	NA	NA	NA	NA	NA	NA	0	0	1	1	0	0	NO	NO	YES	YES	NO	NO	YES	YES	YES	NO	NA	NO	NA	NO	NA	NO	NA	NO	NA
1413	7769	Yes	1	S_E	0	NA	NA	0	NA	NA	NA	0	0	1	0	0	0	NO	NO	YES	NO	NO	NO	YES	NO	NO	NO	NA	NO	NA	YES	0	NO	NA	NO	NA
1414	490	No	2	S_E_S_P	271	NA	NA	NA	271	NA	NA	0	0	0	1	1	0	NO	NO	NO	YES	YES	NO	NO	NO	YES	NO	NA	NO	NA	NO	NA	NO	NA	YES	271
1415	933	Yes	1	S_E	471	NA	NA	471	NA	NA	NA	0	0	1	0	0	0	NO	NO	YES	NO	NO	NO	YES	NO	NO	NO	NA	NO	NA	YES	471	NO	NA	NO	NA
1416	491	No	2	S_E_S_P	211	NA	NA	NA	211	211	NA	0	0	0	1	1	0	NO	NO	NO	YES	YES	NO	NO	NO	YES	NO	NA	NO	NA	NO	NA	NO	NA	YES	211
1417	1580	Yes	1	S_P	NA	NA	NA	NA	NA	NA	NA	0	0	0	1	0	0	NO	NO	NO	YES	NO	NO	NO	NO	NO	YES	NA	NO	NA	NO	NA	NO	NA	NO	NA
1418	1845	No	1	S_E	159	NA	NA	159	NA	NA	NA	0	0	1	0	0	0	NO	NO	YES	NO	NO	NO	YES	YES	NO	NO	NA	NO	NA	NO	NA	NO	NA	NO	NA
1419	1509	No	1	S_P	624	NA	NA	NA	624	NA	NA	0	0	0	1	0	0	NO	NO	NO	YES	NO	NO	NO	NO	YES	NO	NA	NO	NA	NO	NA	YES	624	NO	NA
1420	7272	No	3	S_E_S_P	4361	NA	NA	4361	4361	2939	NA	0	0	1	1	1	0	NO	NO	YES	YES	YES	NO	YES	NO	YES	YES	1422	NO	NA	NO	NA	NO	NA	NO	NA
1421	9078	No	1	B_E	NA	NA	NA	NA	NA	NA	NA	1	0	0	0	0	0	YES	NO	NO	NO	NO	NO	NO	NO	NO	NO	NA	NO	NA	NO	NA	NO	NA	NO	NA
1422	4501	No	1	B_E	197	197	NA	NA	NA	NA	NA	1	0	0	0	0	0	YES	NO	NO	NO	NO	NO	NO	NO	NO	NO	NA	NO	NA	NO	NA	NO	NA	NO	NA
1423	10213	No	1	S_E	124	NA	NA	124	NA	NA	NA	0	0	1	0	0	0	NO	NO	YES	NO	NO	NO	YES	NO	NO	NO	NA	NO	NA	YES	124	NO	NA	NO	NA
1424	4194	No	1	S_E_S_P	3607	NA	NA	NA	NA	3607	NA	0	0	0	0	1	0	NO	NO	NO	NO	YES	NO	NO	NO	NO	NO	NA	NO	NA	NO	NA	NO	NA	YES	3607
1425	9216	No	1	S_E	NA	NA	NA	NA	NA	NA	NA	0	0	1	0	0	0	NO	NO	YES	NO	NO	NO	YES	YES	NO	NO	NA	NO	NA	NO	NA	NO	NA	NO	NA
1426	276	No	2	S_E_S_P	0	NA	NA	NA	NA	NA	NA	0	0	1	1	0	0	NO	NO	YES	YES	NO	NO	YES	NO	YES	NO	NA	NO	NA	NO	NA	NO	NA	YES	0
1427	5296	No	1	S_E	NA	NA	NA	NA	NA	NA	NA	0	0	1	0	0	0	NO	NO	YES	NO	NO	NO	YES	NO	NO	NO	NA	NO	NA	YES	NA	NO	NA	NO	NA
1428	1592	No	1	B_E	234	234	NA	NA	NA	NA	NA	1	0	0	0	0	0	YES	NO	NO	NO	NO	NO	NO	NO	NO	NO	NA	NO	NA	NO	NA	NO	NA	NO	NA
1429	3323	No	1	B_E	NA	NA	NA	NA	NA	NA	NA	1	0	0	0	0	0	YES	NO	NO	NO	NO	NO	NO	NO	NO	NO	NA	NO	NA	NO	NA	NO	NA	NO	NA
1430	3774	No	1	S_P	84	NA	NA	NA	84	NA	NA	0	0	0	1	0	0	NO	NO	NO	YES	NO	NO	NO	NO	YES	NO	NA	NO	NA	NO	NA	YES	84	NO	NA
1431	8249	No	1	S_E	NA	NA	NA	NA	NA	NA	NA	0	0	1	0	0	0	NO	NO	YES	NO	NO	NO	YES	YES	NO	NO	NA	NO	NA	NO	NA	NO	NA	NO	NA
1432	6812	No	1	S_E	NA	NA	NA	NA	NA	NA	NA	0	0	1	0	0	0	NO	NO	YES	NO	NO	NO	YES	YES	NO	NO	NA	NO	NA	NO	NA	NO	NA	NO	NA
1433	939	No	2	S_E_S_P	565	NA	NA	565	452	NA	NA	0	0	1	1	0	0	NO	NO	YES	YES	NO	NO	YES	NO	YES	NO	NA	NO	NA	NO	NA	NO	NA	YES	565
1434	1562	No	2	B_E_S_P	366.999	NA	NA	NA	366.999	NA	366.999	0	0	0	1	0	1	NO	NO	NO	YES	NO	YES	NO	NO	YES	NO	NA	NO	NA	NO	NA	NO	NA	NO	NA
1435	1113	No	1	S_P	717	NA	NA	NA	717	NA	NA	0	0	0	1	0	0	NO	NO	NO	YES	NO	NO	NO	NO	YES	NO	NA	NO	NA	NO	NA	YES	717	NO	NA
1436	3729	No	1	S_E	1159	NA	NA	1159	NA	NA	NA	0	0	1	0	0	0	NO	NO	YES	NO	NO	NO	YES	YES	NO	NO	NA	NO	NA	NO	NA	NO	NA	NO	NA
1437	4038	No	1	S_E	910	NA	NA	910	NA	NA	NA	0	0	1	0	0	0	NO	NO	YES	NO	NO	NO	NO	YES	NO	NO	NA	NO	NA	NO	NA	NO	NA	NO	NA
1438	9414	No	1	S_E	NA	NA	NA	NA	NA	NA	NA	0	0	1	0	0	0	NO	NO	YES	NO	NO	NO	YES	YES	NO	NO	NA	NO	NA	NO	NA	NO	NA	NO	NA
1439	2758	No	1	S_E	NA	NA	NA	NA	NA	NA	NA	0	0	1	0	0	0	NO	NO	YES	NO	NO	NO	YES	NO	NO	NO	NA	NO	NA	YES	NA	NO	NA	NO	NA
1440	4208	No	3	S_E_S_P	3682.57	NA	NA	NA	3682.57	NA	NA	0	0	1	1	1	0	NO	NO	YES	YES	YES	NO	YES	NO	YES	YES	NA	NO	NA	NO	NA	NO	NA	NO	NA
1441	4949	No	3	S_E_S_P	360.002	NA	NA	360.002	360.002	360.002	NA	0	0	1	1	1	0	NO	NO	YES	YES	YES	NO	YES	NO	NO	YES	360.002	NO	NA	NO	NA	NO	NA	NO	NA
1442	7833	No	1	B_E	NA	NA	NA	NA	NA	NA	NA	1	0	0	0	0	0	YES	NO	NO	NO	NO	NO	NO	NO	NO	NO	NA	NO	NA	NO	NA	NO	NA	NO	NA
1443	1433	No	2	S_E_S_P	0	NA	NA	NA	NA	NA	NA	0	0	1	1	0	0	NO	NO	YES	YES	NO	NO	YES	NO	YES	NO	NA	NO	NA	NO	NA	NO	NA	YES	0
1444	2978	No	2	B_E_S_P	1087	NA	NA	NA	1087	NA	NA	0	0	0	1	0	1	NO	NO	NO	YES	NO	YES	NO	NO	YES	NO	NA	NO	NA	NO	NA	NO	NA	NO	NA
1445	8754	No	1	B_E	189	189	NA	NA	NA	NA	NA	1	0	0	0	0	0	YES	NO	NO	NO	NO	NO	NO	NO	NO	NO	NA	NO	NA	NO	NA	NO	NA	NO	NA
1446	12146	No	2	S_E_S_P	3425	NA	NA	3425	3425	NA	NA	0	0	1	1	0	0	NO	NO	YES	YES	NO	NO	YES	YES	YES	YES	3425	YES	3425	NO	NA	NO	NA	NO	NA
1447	8872	No	1	S_E	NA	NA	NA	NA	NA	NA	NA	0	0	1	0	0	0	NO	NO	YES	NO	NO	NO	YES	YES	NO	NO	NA	NO	NA	NO	NA	NO	NA	NO	NA
1448	1022	No	1	B_E	NA	NA	NA	NA	NA	NA	NA	1	0	0	0	0	0	YES	NO	NO	NO	NO	NO	NO	NO	NO	NO	NA	NO	NA	NO	NA	NO	NA	NO	NA
1449	5047	No	1	S_E	2840.7	NA	NA	2840.7	NA	NA	NA	0	0	1	0	0	0	NO	NO	YES	NO	NO	NO	YES	YES	NO	NO	NA	NO	NA	NO	NA	NO	NA	NO	NA
1450	9818	No	1	B_E	121	121	NA	NA	NA	NA	NA	1	0	0	0	0	0	YES	NO	NO	NO	NO	NO	NO	NO	NO	NO	NA	NO	NA	NO	NA	NO	NA	NO	NA
1451	920	No	1	S_E	843	NA	NA	843	NA	NA	NA	0	0	1	0	0	0	NO	NO	YES	NO	NO	NO	YES	YES	NO	NO	NA	NO	NA	NO	NA	NO	NA	NO	NA
1452	5968	No	1	B_E	1306	1306	NA	NA	NA	NA	NA	1	0	0	0	0	0	YES	NO	NO	NO	NO	NO	NO	NO	NO	NO	NA	NO	NA	NO	NA	NO	NA	NO	NA
1453	2736	No	2	S_E_S_P	742	NA	NA	742	NA	742	NA	0	0	1	0	1	0	NO	NO	YES	NO	YES	NO	YES	NO	NO	NO	NA	NO	NA	NO	NA	NO	NA	YES	742
1454	6034	No	1	S_E	NA	NA	NA	NA	NA	NA	NA	0	0	1	0	0	0	NO	NO	YES	NO	NO	NO	YES	NO	NO	NO	NA	NO	NA	YES	NA	NO	NA	NO	NA
1455	5243	No	4	3	NA	NA	NA	NA	2772.6	NA	1902.31	0	0	1	1	1	1	NO	NO	YES	YES	YES	YES	YES	NO	YES	NO	NA	NO	NA	NO	NA	NO	NA	NO	NA
1456	16205	No	1	S_E	NA	NA	NA	NA	NA	NA	NA	0	0	1	0	0	0	NO	NO	YES	NO	NO	NO	YES	YES	NO	NO	NA	NO	NA	NO	NA	NO	NA	NO	NA
1457	3943	No	2	S_E_S_P	273	NA	NA	273	NA	273	NA	0	0	1	0	1	0	NO	NO	YES	NO	YES	NO	YES	NO	NO	NO	NA	NO	NA	NO	NA	NO	NA	YES	273
1458	9534	No	1	S_E	348	NA	NA	348	NA	NA	NA	0	0	1	0	0	0	NO	NO	YES	NO	NO	NO	YES	YES	NO	NO	NA	NO	NA	NO	NA	NO	NA	NO	NA
1459	3201	No	1	S_E	360	NA	NA	360	NA	NA	NA	0	0	1	0	0	0	NO	NO	YES	NO	NO	NO	YES	YES	NO	NO	NA	NO	NA	NO	NA	NO	NA	NO	NA
1460	9151	No	2	S_E_S_P	322	NA	NA	322	NA	322	NA	0	0	1	0	1	0	NO	NO	YES	NO	YES	NO	YES	NO	NO	NO	NA	NO	NA	NO	NA	NO	NA	YES	322
1461	3469	No	1	B_E	NA	NA	NA	NA	NA	NA	NA	1	0	0	0	0	0	YES	NO	NO	NO	NO	NO	NO	NO	NO	NO	NA	NO	NA	NO	NA	NO	NA	NO	NA
1462	2448	No	2	B_E_B_P	0	NA	NA	NA	NA	NA	NA	1	1	0	0	0	0	YES	YES	NO	NO	NO	NO	NO	NO	NO	NO	NA	NO	NA	NO	NA	NO	NA	NO	NA
1463	1710	No	1	S_E	NA	NA	NA	NA	NA	NA	NA	0	0	1	0	0	0	NO	NO	YES	NO	NO	NO	YES	YES	NO	NO	NA	NO	NA	NO	NA	NO	NA	NO	NA
1464	7805	No	3	S_E_S_P	3603	NA	NA	3603	210	3603	NA	0	0	1	1	1	0	NO	NO	YES	YES	YES	NO	YES	YES	NO	YES	210	YES	210	NO	NA	NO	NA	NO	NA
1465	3570	No	3	3	NA	NA	328	NA	931	NA	NA	0	1	1	1	0	0	NO	YES	YES	YES	NO	NO	YES	YES	NO	YES	931	YES	931	NO	NA	NO	NA	NO	NA
1466	4471	No	1	S_E	3067.41	NA	NA	3067.41	NA	NA	NA	0	0	1	0	0	0	NO	NO	YES	NO	NO	NO	YES	YES	NO	NO	NA	NO	NA	NO	NA	NO	NA	NO	NA
1467	4296	No	2	S_E_S_P	239	NA	NA	239	NA	239	NA	0	0	1	0	1	0	NO	NO	YES	NO	YES	NO	YES	YES	NO	NO	NA	NO	NA	NO	NA	NO	NA	NO	NA
1468	5670	No	1	B_E	120	120	NA	NA	NA	NA	NA	1	0	0	0	0	0	YES	NO	NO	NO	NO	NO	NO	NO	NO	NO	NA	NO	NA	NO	NA	NO	NA	NO	NA
1469	5181	No	4	3	NA	NA	NA	NA	NA	NA	NA	1	0	1	1	1	0	YES	NO	YES	YES	YES	NO	YES	NO	YES	YES	NA	NO	NA	NO	NA	NO	NA	NO	NA
1470	4513	No	1	S_E	1238	NA	NA	1238	NA	NA	NA	0	0	1	0	0	0	NO	NO	YES	NO	NO	NO	YES	YES	NO	NO	NA	NO	NA	NO	NA	NO	NA	NO	NA
1471	756	No	1	S_P	NA	NA	NA	NA	NA	NA	NA	0	0	0	1	0	0	NO	NO	NO	YES	NO	NO	NO	NO	YES	NO	NA	NO	NA	NO	NA	YES	NA	NO	NA
1472	9040	No	1	S_E	2318	NA	NA	2318	NA	NA	NA	0	0	1	0	0	0	NO	NO	YES	NO	NO	NO	YES	YES	NO	NO	NA	NO	NA	NO	NA	NO	NA	NO	NA
1473	7917	Yes	1	B_E	NA	NA	NA	NA	NA	NA	NA	1	0	0	0	0	0	YES	NO	NO	NO	NO	NO	NO	NO	NO	NO	NA	NO	NA	NO	NA	NO	NA	NO	NA
1474	2251	No	2	B_E_B_P	1973.54	1973.54	1584.01	NA	NA	NA	NA	1	1	0	0	0	0	YES	YES	NO	NO	NO	NO	NO	NO	NO	NO	NA	NO	NA	NO	NA	NO	NA	NO	NA
1475	3185	No	2	S_E_S_P	1479	NA	NA	1479	1479	NA	NA	0	0	1	1	0	0	NO	NO	YES	YES	NO	NO	YES	NO	YES	NO	NA	NO	NA	NO	NA	NO	NA	YES	1479
1476	447	No	2	S_E_S_P	0	NA	NA	NA	NA	NA	NA	0	0	1	1	0	0	NO	NO	YES	YES	NO	NO	YES	NO	YES	NO	NA	NO	NA	NO	NA	NO	NA	YES	0
1477	7985	No	4	3	NA	NA	NA	5299	3906	327	3445	0	0	1	1	1	1	NO	NO	YES	YES	YES	YES	YES	YES	YES	YES	1358	YES	5299	NO	NA	NO	NA	NO	NA
1478	6793	No	1	S_E	NA	NA	NA	NA	NA	NA	NA	0	0	1	0	0	0	NO	NO	YES	NO	NO	NO	YES	NO	NO	NO	NA	NO	NA	YES	NA	NO	NA	NO	NA
1479	3133	No	2	S_E_S_P	1	NA	NA	1	1	NA	NA	0	0	1	1	0	0	NO	NO	YES	YES	NO	NO	YES	NO	YES	NO	NA	NO	NA	NO	NA	NO	NA	YES	1
1480	4633	No	3	S_E_S_P	0	NA	NA	NA	NA	NA	NA	0	0	1	1	1	0	NO	NO	YES	YES	YES	NO	YES	NO	YES	NO	NA	NO	NA	NO	NA	NO	NA	YES	0
1481	1269	No	2	S_E_S_P	204	NA	NA	204	NA	204	NA	0	0	1	0	1	0	NO	NO	YES	NO	YES	NO	YES	NO	NO	NO	NA	NO	NA	NO	NA	NO	NA	YES	204
1482	7093	No	1	B_E	NA	NA	NA	NA	NA	NA	NA	1	0	0	0	0	0	YES	NO	NO	NO	NO	NO	NO	NO	NO	NO	NA	NO	NA	NO	NA	NO	NA	NO	NA
1483	8282	No	2	S_E_B_P	773	NA	773	745	NA	NA	NA	0	1	1	0	0	0	NO	YES	YES	NO	NO	NO	YES	YES	NO	NO	NA	NO	NA	NO	NA	NO	NA	NO	NA
1484	2092	No	3	S_E_S_P	767	NA	NA	767	767	767	NA	0	0	1	1	1	0	NO	NO	YES	YES	YES	NO	YES	NO	YES	NO	NA	NO	NA	NO	NA	NO	NA	YES	767
1485	1727	No	1	S_P	NA	NA	NA	NA	NA	NA	NA	0	0	0	1	0	0	NO	NO	NO	YES	NO	NO	NO	NO	YES	NO	NA	NO	NA	NO	NA	YES	NA	NO	NA
1486	10427	No	1	S_E	7	NA	NA	7	NA	NA	NA	0	0	1	0	0	0	NO	NO	YES	NO	NO	NO	YES	NO	NO	NO	NA	NO	NA	YES	7	NO	NA	NO	NA
1487	1243	No	2	S_E_S_P	0	NA	NA	NA	NA	NA	NA	0	0	1	1	0	0	NO	NO	YES	YES	NO	NO	YES	YES	NO	YES	NA	YES	NA	NO	NA	NO	NA	NO	NA
1488	2352	No	1	S_E	237	NA	NA	237	NA	NA	NA	0	0	1	0	0	0	NO	NO	YES	NO	NO	NO	YES	NO	NO	NO	NA	NO	NA	YES	237	NO	NA	NO	NA
1489	6114	No	1	S_E	164	NA	NA	164	NA	NA	NA	0	0	1	0	0	0	NO	NO	YES	NO	NO	NO	YES	YES	NO	NO	NA	NO	NA	NO	NA	NO	NA	NO	NA
1490	1804	No	2	S_E_S_P	426	NA	NA	426	371	NA	NA	0	0	1	1	0	0	NO	NO	YES	YES	NO	NO	YES	YES	NO	YES	371	YES	426	NO	NA	NO	NA	NO	NA
1491	5951	No	1	B_E	NA	NA	NA	NA	NA	NA	NA	1	0	0	0	0	0	YES	NO	NO	NO	NO	NO	NO	NO	NO	NO	NA	NO	NA	NO	NA	NO	NA	NO	NA
1492	4181	No	2	B_E_S_E	2160	926	NA	2160	NA	NA	NA	1	0	1	0	0	0	YES	NO	YES	NO	NO	NO	YES	YES	NO	NO	NA	NO	NA	NO	NA	NO	NA	NO	NA
1493	6181	No	1	S_P	66	NA	NA	NA	66	NA	NA	0	0	0	1	0	0	NO	NO	NO	YES	NO	NO	NO	NO	NO	YES	66	NO	NA	NO	NA	NO	NA	NO	NA
1494	5698	No	3	S_E_S_P	1413	NA	NA	NA	NA	1413	NA	0	0	1	1	1	0	NO	NO	YES	YES	YES	NO	YES	NO	NO	YES	NA	NO	NA	NO	NA	NO	NA	NO	NA
1495	186	No	1	S_E	31	NA	NA	31	NA	NA	NA	0	0	1	0	0	0	NO	NO	YES	NO	NO	NO	YES	YES	NO	NO	NA	NO	NA	NO	NA	NO	NA	NO	NA
1496	3219	No	3	S_E_S_P	0	NA	NA	NA	NA	NA	NA	0	0	1	1	1	0	NO	NO	YES	YES	YES	NO	YES	NO	YES	NO	NA	NO	NA	NO	NA	NO	NA	YES	0
1497	3302	No	3	3	NA	NA	37	923	923	NA	NA	0	1	1	1	0	0	NO	YES	YES	YES	NO	NO	YES	YES	NO	YES	923	YES	923	NO	NA	NO	NA	NO	NA
1498	1391	No	2	S_E_S_P	538	NA	NA	538	538	NA	NA	0	0	1	1	0	0	NO	NO	YES	YES	NO	NO	YES	NO	YES	NO	NA	NO	NA	NO	NA	NO	NA	YES	538
1499	6133	No	1	S_E	2191	NA	NA	2191	NA	NA	NA	0	0	1	0	0	0	NO	NO	YES	NO	NO	NO	YES	YES	NO	NO	NA	NO	NA	NO	NA	NO	NA	NO	NA
1500	8400	No	2	B_E_B_P	2828	1198	2828	NA	NA	NA	NA	1	1	0	0	0	0	YES	YES	NO	NO	NO	NO	NO	NO	NO	NO	NA	NO	NA	NO	NA	NO	NA	NO	NA
1501	3903	No	2	B_E_B_P	978	978	803	NA	NA	NA	NA	1	1	0	0	0	0	YES	YES	NO	NO	NO	NO	NO	NO	NO	NO	NA	NO	NA	NO	NA	NO	NA	NO	NA
1502	11563	No	2	B_E_B_P	2852	2692	2852	NA	NA	NA	NA	1	1	0	0	0	0	YES	YES	NO	NO	NO	NO	NO	NO	NO	NO	NA	NO	NA	NO	NA	NO	NA	NO	NA
1503	1370	No	1	B_E	913.431	913.431	NA	NA	NA	NA	NA	1	0	0	0	0	0	YES	NO	NO	NO	NO	NO	NO	NO	NO	NO	NA	NO	NA	NO	NA	NO	NA	NO	NA
1504	6041	No	1	S_E	NA	NA	NA	NA	NA	NA	NA	0	0	1	0	0	0	NO	NO	YES	NO	NO	NO	YES	YES	NO	NO	NA	NO	NA	NO	NA	NO	NA	NO	NA
1505	7387	No	1	S_P	NA	NA	NA	NA	NA	NA	NA	0	0	0	1	0	0	NO	NO	NO	YES	NO	NO	NO	NO	NO	YES	NA	NO	NA	NO	NA	NO	NA	NO	NA
1506	855	No	2	S_E_S_P	554	NA	NA	554	554	NA	NA	0	0	1	1	0	0	NO	NO	YES	YES	NO	NO	YES	NO	YES	NO	NA	NO	NA	NO	NA	NO	NA	YES	554
1507	7534	No	1	S_E	35	NA	NA	35	NA	NA	NA	0	0	1	0	0	0	NO	NO	YES	NO	NO	NO	YES	YES	NO	NO	NA	NO	NA	NO	NA	NO	NA	NO	NA
1508	188	No	2	S_E_S_P	0	NA	NA	NA	NA	NA	NA	0	0	1	1	0	0	NO	NO	YES	YES	NO	NO	YES	NO	YES	NO	NA	NO	NA	NO	NA	NO	NA	YES	0
1509	564	No	3	S_E_S_P	261	NA	NA	261	NA	NA	NA	0	0	1	1	1	0	NO	NO	YES	YES	YES	NO	YES	NO	NO	YES	NA	NO	NA	NO	NA	NO	NA	NO	NA
1510	6030	No	1	S_E	NA	NA	NA	NA	NA	NA	NA	0	0	1	0	0	0	NO	NO	YES	NO	NO	NO	YES	NO	NO	NO	NA	NO	NA	YES	NA	NO	NA	NO	NA
1511	2168	No	1	S_E	775	NA	NA	775	NA	NA	NA	0	0	1	0	0	0	NO	NO	YES	NO	NO	NO	YES	YES	NO	NO	NA	NO	NA	NO	NA	NO	NA	NO	NA
1512	8158	No	3	S_E_S_P	30	NA	NA	30	30	30	NA	0	0	1	1	1	0	NO	NO	YES	YES	YES	NO	YES	NO	NO	YES	30	NO	NA	NO	NA	NO	NA	NO	NA
1513	920	No	1	S_P	416	NA	NA	NA	416	NA	NA	0	0	0	1	0	0	NO	NO	NO	YES	NO	NO	NO	NO	YES	NO	NA	NO	NA	NO	NA	YES	416	NO	NA
1514	7335	No	1	B_E	NA	NA	NA	NA	NA	NA	NA	1	0	0	0	0	0	YES	NO	NO	NO	NO	NO	NO	NO	NO	NO	NA	NO	NA	NO	NA	NO	NA	NO	NA
1515	8836	No	1	S_E	NA	NA	NA	NA	NA	NA	NA	0	0	1	0	0	0	NO	NO	YES	NO	NO	NO	YES	NO	NO	NO	NA	NO	NA	YES	NA	NO	NA	NO	NA
1516	4417	No	2	S_E_S_P	0	NA	NA	NA	NA	NA	NA	0	0	1	1	0	0	NO	NO	YES	YES	NO	NO	YES	NO	YES	NO	NA	NO	NA	NO	NA	NO	NA	YES	0
1517	4703	No	2	S_E_S_P	897	NA	NA	897	NA	897	NA	0	0	1	0	1	0	NO	NO	YES	NO	YES	NO	YES	NO	NO	NO	NA	NO	NA	NO	NA	NO	NA	YES	897
1518	3933	No	1	S_E	437	NA	NA	437	NA	NA	NA	0	0	1	0	0	0	NO	NO	YES	NO	NO	NO	YES	YES	NO	NO	NA	NO	NA	NO	NA	NO	NA	NO	NA
1519	4967	No	1	S_E	NA	NA	NA	NA	NA	NA	NA	0	0	1	0	0	0	NO	NO	YES	NO	NO	NO	YES	YES	NO	NO	NA	NO	NA	NO	NA	NO	NA	NO	NA
1520	12189	No	3	S_E_S_P	0	NA	NA	NA	NA	NA	NA	0	0	1	1	1	0	NO	NO	YES	YES	YES	NO	YES	NO	NO	YES	NA	NO	NA	NO	NA	NO	NA	NO	NA
1521	4486	No	1	S_E	NA	NA	NA	NA	NA	NA	NA	0	0	1	0	0	0	NO	NO	YES	NO	NO	NO	YES	NO	NO	NO	NA	NO	NA	YES	NA	NO	NA	NO	NA
1522	9533	No	2	B_E_S_P	1154	732	NA	NA	1154	NA	NA	1	0	0	1	0	0	YES	NO	NO	YES	NO	NO	NO	NO	YES	NO	NA	NO	NA	NO	NA	NO	NA	NO	NA
1523	5368	No	1	S_E	NA	NA	NA	NA	NA	NA	NA	0	0	1	0	0	0	NO	NO	YES	NO	NO	NO	YES	YES	NO	NO	NA	NO	NA	NO	NA	NO	NA	NO	NA
1524	4999	No	2	B_E_B_P	2051	2051	2051	NA	NA	NA	NA	1	1	0	0	0	0	YES	YES	NO	NO	NO	NO	NO	NO	NO	NO	NA	NO	NA	NO	NA	NO	NA	NO	NA
1525	9608	No	2	B_E_S_E	210	210	NA	6.99999	NA	NA	NA	1	0	1	0	0	0	YES	NO	YES	NO	NO	NO	YES	NO	NO	NO	NA	NO	NA	NO	NA	NO	NA	NO	NA
1526	6370	No	1	B_E_S_P	0	NA	NA	NA	NA	NA	NA	0	0	0	0	0	1	NO	NO	NO	NO	NO	YES	NO	NO	NO	NO	NA	NO	NA	NO	NA	NO	NA	NO	NA
1527	7398	No	2	B_E_S_E	4178	4178	NA	4159	NA	NA	NA	1	0	1	0	0	0	YES	NO	YES	NO	NO	NO	YES	NO	NO	NO	NA	NO	NA	NO	NA	NO	NA	NO	NA
1528	14534	No	1	S_E	879	NA	NA	879	NA	NA	NA	0	0	1	0	0	0	NO	NO	YES	NO	NO	NO	YES	YES	NO	NO	NA	NO	NA	NO	NA	NO	NA	NO	NA
1529	3425	No	1	S_E_S_P	1000	NA	NA	NA	NA	1000	NA	0	0	0	0	1	0	NO	NO	NO	NO	YES	NO	NO	NO	NO	NO	NA	NO	NA	NO	NA	NO	NA	YES	1000
1530	9972	No	2	S_E_S_P	784	NA	NA	784	NA	784	NA	0	0	1	0	1	0	NO	NO	YES	NO	YES	NO	YES	NO	NO	NO	NA	NO	NA	NO	NA	NO	NA	YES	784
1531	3517	No	1	S_P	239	NA	NA	NA	239	NA	NA	0	0	0	1	0	0	NO	NO	NO	YES	NO	NO	NO	NO	YES	NO	NA	NO	NA	NO	NA	YES	239	NO	NA
1532	4080	No	6	3	NA	840	NA	1190	1190	875	154	1	1	1	1	1	1	YES	YES	YES	YES	YES	YES	YES	NO	YES	NO	NA	NO	NA	NO	NA	NO	NA	NO	NA
1533	559	No	2	S_E_S_P	74.9993	NA	NA	49	74.9993	NA	NA	0	0	1	1	0	0	NO	NO	YES	YES	NO	NO	YES	NO	YES	YES	14.9993	NO	NA	NO	NA	NO	NA	NO	NA
1534	846	No	2	S_E_S_P	367	NA	NA	NA	367	NA	NA	0	0	1	1	0	0	NO	NO	YES	YES	NO	NO	YES	NO	YES	NO	NA	NO	NA	NO	NA	NO	NA	YES	367
1535	2619	No	2	S_E_S_P	779	NA	NA	779	NA	779	NA	0	0	1	0	1	0	NO	NO	YES	NO	YES	NO	YES	NO	NO	NO	NA	NO	NA	NO	NA	NO	NA	YES	779
1536	2409	No	2	B_E_S_E	0	NA	NA	NA	NA	NA	NA	1	0	1	0	0	0	YES	NO	YES	NO	NO	NO	YES	YES	NO	NO	NA	NO	NA	NO	NA	NO	NA	NO	NA
1537	2706	No	3	S_E_S_P	0	NA	NA	NA	NA	NA	NA	0	0	1	1	1	0	NO	NO	YES	YES	YES	NO	YES	NO	NO	YES	NA	NO	NA	NO	NA	NO	NA	NO	NA
1538	3618	No	5	3	NA	63	288	855	855	855	NA	1	1	1	1	1	0	YES	YES	YES	YES	YES	NO	YES	NO	YES	NO	NA	NO	NA	NO	NA	NO	NA	NO	NA
1539	3465	No	1	S_E	NA	NA	NA	NA	NA	NA	NA	0	0	1	0	0	0	NO	NO	YES	NO	NO	NO	YES	YES	NO	NO	NA	NO	NA	NO	NA	NO	NA	NO	NA
1540	2477	No	2	S_E_S_P	560	NA	NA	560	NA	406	NA	0	0	1	0	1	0	NO	NO	YES	NO	YES	NO	YES	YES	NO	NO	NA	NO	NA	NO	NA	NO	NA	NO	NA
1541	2393	No	3	S_E_S_P	1799.53	NA	NA	1799.53	1799.53	1261.09	NA	0	0	1	1	1	0	NO	NO	YES	YES	YES	NO	YES	NO	YES	NO	NA	NO	NA	NO	NA	NO	NA	YES	1799.53
1542	5608	No	2	B_E_S_P	0	NA	NA	NA	NA	NA	NA	0	0	0	1	0	1	NO	NO	NO	YES	NO	YES	NO	NO	YES	NO	NA	NO	NA	NO	NA	NO	NA	NO	NA
1543	9682	No	1	S_E	NA	NA	NA	NA	NA	NA	NA	0	0	1	0	0	0	NO	NO	YES	NO	NO	NO	YES	YES	NO	NO	NA	NO	NA	NO	NA	NO	NA	NO	NA
1544	7004	No	2	S_E_S_P	4361	NA	NA	4361	4361	NA	NA	0	0	1	1	0	0	NO	NO	YES	YES	NO	NO	YES	YES	YES	NO	NA	NO	NA	NO	NA	NO	NA	NO	NA
1545	4943	No	3	S_E_S_P	3485.42	NA	NA	3485.42	3441.42	3116.42	NA	0	0	1	1	1	0	NO	NO	YES	YES	YES	NO	YES	NO	YES	YES	2259.9	NO	NA	NO	NA	NO	NA	NO	NA
1546	7133	No	2	S_E_S_P	1680	NA	NA	1680	NA	1135	NA	0	0	1	0	1	0	NO	NO	YES	NO	YES	NO	YES	YES	NO	NO	NA	NO	NA	NO	NA	NO	NA	NO	NA
1547	1688	No	1	B_E	NA	NA	NA	NA	NA	NA	NA	1	0	0	0	0	0	YES	NO	NO	NO	NO	NO	NO	NO	NO	NO	NA	NO	NA	NO	NA	NO	NA	NO	NA
1548	1151	No	1	S_P	477	NA	NA	NA	477	NA	NA	0	0	0	1	0	0	NO	NO	NO	YES	NO	NO	NO	NO	YES	NO	NA	NO	NA	NO	NA	YES	477	NO	NA
1549	175	No	2	S_E_S_P	16	NA	NA	16	16	NA	NA	0	0	1	1	0	0	NO	NO	YES	YES	NO	NO	YES	NO	YES	NO	NA	NO	NA	NO	NA	NO	NA	YES	16
1550	3747	No	2	S_E_S_P	1	NA	NA	1	NA	1	NA	0	0	1	0	1	0	NO	NO	YES	NO	YES	NO	YES	NO	NO	NO	NA	NO	NA	NO	NA	NO	NA	YES	1
1551	1618	No	2	B_E_B_P	0	NA	NA	NA	NA	NA	NA	1	1	0	0	0	0	YES	YES	NO	NO	NO	NO	NO	NO	NO	NO	NA	NO	NA	NO	NA	NO	NA	NO	NA
1552	6545	No	1	B_P	10	NA	10	NA	NA	NA	NA	0	1	0	0	0	0	NO	YES	NO	NO	NO	NO	NO	NO	NO	NO	NA	NO	NA	NO	NA	NO	NA	NO	NA
1553	2801	No	3	S_E_S_P	1	NA	NA	1	1	NA	NA	0	0	1	1	1	0	NO	NO	YES	YES	YES	NO	YES	NO	YES	NO	NA	NO	NA	NO	NA	NO	NA	YES	1
1554	11085	No	1	B_E	1796	1796	NA	NA	NA	NA	NA	1	0	0	0	0	0	YES	NO	NO	NO	NO	NO	NO	NO	NO	NO	NA	NO	NA	NO	NA	NO	NA	NO	NA
1555	8031	No	2	S_E_S_P	2101	NA	NA	2101	NA	NA	NA	0	0	1	1	0	0	NO	NO	YES	YES	NO	NO	YES	YES	YES	NO	NA	NO	NA	NO	NA	NO	NA	NO	NA
1556	2842	No	1	S_E	NA	NA	NA	NA	NA	NA	NA	0	0	1	0	0	0	NO	NO	YES	NO	NO	NO	YES	NO	NO	NO	NA	NO	NA	YES	NA	NO	NA	NO	NA
1557	3509	No	2	B_E_S_E	2809	87	NA	2809	NA	NA	NA	1	0	1	0	0	0	YES	NO	YES	NO	NO	NO	YES	NO	NO	NO	NA	NO	NA	NO	NA	NO	NA	NO	NA
1558	7208	Yes	2	B_E_S_P	0	NA	NA	NA	NA	NA	NA	1	0	0	1	0	0	YES	NO	NO	YES	NO	NO	NO	NO	NO	YES	NA	NO	NA	NO	NA	NO	NA	NO	NA
1559	7189	No	2	S_E_S_P	273	NA	NA	273	NA	273	NA	0	0	1	0	1	0	NO	NO	YES	NO	YES	NO	YES	NO	NO	NO	NA	NO	NA	NO	NA	NO	NA	YES	273
1560	3994	No	1	S_E	203	NA	NA	203	NA	NA	NA	0	0	1	0	0	0	NO	NO	YES	NO	NO	NO	YES	NO	NO	NO	NA	NO	NA	YES	203	NO	NA	NO	NA
1561	1532	No	1	S_E	29	NA	NA	29	NA	NA	NA	0	0	1	0	0	0	NO	NO	YES	NO	NO	NO	YES	NO	NO	NO	NA	NO	NA	YES	29	NO	NA	NO	NA
1562	5870	No	2	S_E_S_P	329	NA	NA	329	NA	329	NA	0	0	1	0	1	0	NO	NO	YES	NO	YES	NO	YES	NO	NO	NO	NA	NO	NA	NO	NA	NO	NA	YES	329
1563	1261	No	2	S_E_S_P	0	NA	NA	NA	NA	NA	NA	0	0	1	1	0	0	NO	NO	YES	YES	NO	NO	YES	NO	YES	NO	NA	NO	NA	NO	NA	NO	NA	YES	0
1564	5027	No	1	S_E	3596	NA	NA	3596	NA	NA	NA	0	0	1	0	0	0	NO	NO	YES	NO	NO	NO	YES	YES	NO	NO	NA	NO	NA	NO	NA	NO	NA	NO	NA
1565	4069	No	3	S_E_S_P	1269	NA	NA	1269	NA	1269	NA	0	0	1	1	1	0	NO	NO	YES	YES	YES	NO	YES	NO	NO	YES	NA	NO	NA	NO	NA	NO	NA	NO	NA
1566	4741	No	2	B_E_S_E	0	NA	NA	NA	NA	NA	NA	1	0	1	0	0	0	YES	NO	YES	NO	NO	NO	YES	NO	NO	NO	NA	NO	NA	NO	NA	NO	NA	NO	NA
1567	3387	No	2	S_E_S_P	3074	NA	NA	3074	3074	NA	NA	0	0	1	1	0	0	NO	NO	YES	YES	NO	NO	YES	NO	YES	NO	NA	NO	NA	NO	NA	NO	NA	YES	3074
1568	4261	No	3	3	NA	NA	954.999	961.999	NA	734	NA	0	1	1	0	1	0	NO	YES	YES	NO	YES	NO	YES	YES	NO	NO	NA	NO	NA	NO	NA	NO	NA	NO	NA
1569	12164	No	1	S_E_S_P	0	NA	NA	NA	NA	NA	NA	0	0	0	0	1	0	NO	NO	NO	NO	YES	NO	NO	NO	NO	NO	NA	NO	NA	NO	NA	NO	NA	YES	0
1570	5254	No	3	S_E_S_P	2360	NA	NA	2360	NA	2360	NA	0	0	1	1	1	0	NO	NO	YES	YES	YES	NO	YES	NO	NO	YES	NA	NO	NA	NO	NA	NO	NA	NO	NA
1571	610	No	1	S_E	NA	NA	NA	NA	NA	NA	NA	0	0	1	0	0	0	NO	NO	YES	NO	NO	NO	YES	YES	NO	NO	NA	NO	NA	NO	NA	NO	NA	NO	NA
1572	3115	No	1	B_E	1667	1667	NA	NA	NA	NA	NA	1	0	0	0	0	0	YES	NO	NO	NO	NO	NO	NO	NO	NO	NO	NA	NO	NA	NO	NA	NO	NA	NO	NA
1573	4510	No	5	3	NA	135	135	268	135	268	NA	1	1	1	1	1	0	YES	YES	YES	YES	YES	NO	YES	NO	YES	NO	NA	NO	NA	NO	NA	NO	NA	NO	NA
1574	2765	No	2	S_E_S_P	0	NA	NA	NA	NA	NA	NA	0	0	1	1	0	0	NO	NO	YES	YES	NO	NO	YES	YES	NO	YES	NA	YES	NA	NO	NA	NO	NA	NO	NA
1575	3954	No	1	S_E	483	NA	NA	483	NA	NA	NA	0	0	1	0	0	0	NO	NO	YES	NO	NO	NO	YES	YES	NO	NO	NA	NO	NA	NO	NA	NO	NA	NO	NA
1576	7894	No	1	S_E	NA	NA	NA	NA	NA	NA	NA	0	0	1	0	0	0	NO	NO	YES	NO	NO	NO	YES	NO	NO	NO	NA	NO	NA	YES	NA	NO	NA	NO	NA
1577	6866	No	1	S_E	636	NA	NA	636	NA	NA	NA	0	0	1	0	0	0	NO	NO	YES	NO	NO	NO	YES	NO	NO	NO	NA	NO	NA	YES	636	NO	NA	NO	NA
1578	9555	No	1	S_E	353	NA	NA	353	NA	NA	NA	0	0	1	0	0	0	NO	NO	YES	NO	NO	NO	YES	YES	NO	NO	NA	NO	NA	NO	NA	NO	NA	NO	NA
1579	1468	No	2	S_E_S_P	722.359	NA	NA	722.359	722.359	NA	NA	0	0	1	1	0	0	NO	NO	YES	YES	NO	NO	YES	NO	YES	NO	NA	NO	NA	NO	NA	NO	NA	YES	722.359
1580	1059	No	1	S_P	636	NA	NA	NA	636	NA	NA	0	0	0	1	0	0	NO	NO	NO	YES	NO	NO	NO	NO	YES	NO	NA	NO	NA	NO	NA	YES	636	NO	NA
1581	718	No	2	S_E_S_P	72	NA	NA	72	72	NA	NA	0	0	1	1	0	0	NO	NO	YES	YES	NO	NO	YES	NO	YES	NO	NA	NO	NA	NO	NA	NO	NA	YES	72
1582	765	No	3	S_E_S_P	392	NA	NA	392	392	392	NA	0	0	1	1	1	0	NO	NO	YES	YES	YES	NO	YES	NO	YES	NO	NA	NO	NA	NO	NA	NO	NA	YES	392
1583	3652	No	1	B_E	NA	NA	NA	NA	NA	NA	NA	1	0	0	0	0	0	YES	NO	NO	NO	NO	NO	NO	NO	NO	NO	NA	NO	NA	NO	NA	NO	NA	NO	NA
1584	4765	No	1	B_E	3994	3994	NA	NA	NA	NA	NA	1	0	0	0	0	0	YES	NO	NO	NO	NO	NO	NO	NO	NO	NO	NA	NO	NA	NO	NA	NO	NA	NO	NA
1585	3941	No	3	3	NA	3128	210	NA	647	NA	NA	1	1	0	1	0	0	YES	YES	NO	YES	NO	NO	NO	NO	NO	YES	647	NO	NA	NO	NA	NO	NA	NO	NA
1586	2760	No	1	S_P	495	NA	NA	NA	495	NA	NA	0	0	0	1	0	0	NO	NO	NO	YES	NO	NO	NO	NO	NO	YES	495	NO	NA	NO	NA	NO	NA	NO	NA
1587	6124	No	3	S_E_S_P	1821	NA	NA	1821	NA	1672	NA	0	0	1	1	1	0	NO	NO	YES	YES	YES	NO	YES	YES	NO	YES	NA	YES	191	NO	NA	NO	NA	NO	NA
1588	2592	No	1	S_P	247	NA	NA	NA	247	NA	NA	0	0	0	1	0	0	NO	NO	NO	YES	NO	NO	NO	NO	NO	YES	247	NO	NA	NO	NA	NO	NA	NO	NA
1589	8878	No	1	S_E	1715	NA	NA	1715	NA	NA	NA	0	0	1	0	0	0	NO	NO	YES	NO	NO	NO	YES	NO	NO	NO	NA	NO	NA	YES	1715	NO	NA	NO	NA
1590	5076	No	1	S_E	85	NA	NA	85	NA	NA	NA	0	0	1	0	0	0	NO	NO	YES	NO	NO	NO	YES	YES	NO	NO	NA	NO	NA	NO	NA	NO	NA	NO	NA
1591	7364	Yes	1	S_E	13.834	NA	NA	13.834	NA	NA	NA	0	0	1	0	0	0	NO	NO	YES	NO	NO	NO	YES	NO	NO	NO	NA	NO	NA	YES	13.834	NO	NA	NO	NA
1592	1470	No	2	S_E_S_P	875	NA	NA	875	875	NA	NA	0	0	1	1	0	0	NO	NO	YES	YES	NO	NO	YES	NO	YES	NO	NA	NO	NA	NO	NA	NO	NA	YES	875
1593	282	No	2	S_E_S_P	0	NA	NA	NA	NA	NA	NA	0	0	1	1	0	0	NO	NO	YES	YES	NO	NO	YES	NO	YES	NO	NA	NO	NA	NO	NA	NO	NA	YES	0
1594	6578	No	2	S_E_S_P	2897	NA	NA	2897	NA	2407	NA	0	0	1	0	1	0	NO	NO	YES	NO	YES	NO	YES	NO	NO	NO	NA	NO	NA	NO	NA	NO	NA	YES	2897
1595	3539	No	1	S_P	239	NA	NA	NA	239	NA	NA	0	0	0	1	0	0	NO	NO	NO	YES	NO	NO	NO	NO	NO	YES	239	NO	NA	NO	NA	NO	NA	NO	NA
1596	1621	No	1	S_E	354	NA	NA	354	NA	NA	NA	0	0	1	0	0	0	NO	NO	YES	NO	NO	NO	YES	NO	NO	NO	NA	NO	NA	YES	354	NO	NA	NO	NA
1597	4449	No	1	S_E	2099	NA	NA	2099	NA	NA	NA	0	0	1	0	0	0	NO	NO	YES	NO	NO	NO	YES	YES	NO	NO	NA	NO	NA	NO	NA	NO	NA	NO	NA
1598	9495	No	1	S_E	NA	NA	NA	NA	NA	NA	NA	0	0	1	0	0	0	NO	NO	YES	NO	NO	NO	YES	YES	NO	NO	NA	NO	NA	NO	NA	NO	NA	NO	NA
1599	1642	No	1	B_E	1121	1121	NA	NA	NA	NA	NA	1	0	0	0	0	0	YES	NO	NO	NO	NO	NO	NO	NO	NO	NO	NA	NO	NA	NO	NA	NO	NA	NO	NA
1600	7228	No	1	S_E	1274	NA	NA	1274	NA	NA	NA	0	0	1	0	0	0	NO	NO	YES	NO	NO	NO	YES	YES	NO	NO	NA	NO	NA	NO	NA	NO	NA	NO	NA
1601	2968	No	1	S_E	NA	NA	NA	NA	NA	NA	NA	0	0	1	0	0	0	NO	NO	YES	NO	NO	NO	YES	YES	NO	NO	NA	NO	NA	NO	NA	NO	NA	NO	NA
1602	2234	No	1	S_E	749	NA	NA	749	NA	NA	NA	0	0	1	0	0	0	NO	NO	YES	NO	NO	NO	YES	NO	NO	NO	NA	NO	NA	YES	749	NO	NA	NO	NA
1603	3463	No	1	S_E	1127	NA	NA	1127	NA	NA	NA	0	0	1	0	0	0	NO	NO	YES	NO	NO	NO	NO	YES	NO	NO	NA	NO	NA	NO	NA	NO	NA	NO	NA
1604	4082	No	3	S_E_S_P	1078.13	NA	NA	1078.13	1078.13	1078.13	NA	0	0	1	1	1	0	NO	NO	YES	YES	YES	NO	YES	NO	NO	YES	1078.13	NO	NA	NO	NA	NO	NA	NO	NA
1605	7351	No	3	S_E_S_P	1120.29	NA	NA	1120.29	1120.29	1120.29	NA	0	0	1	1	1	0	NO	NO	YES	YES	YES	NO	YES	NO	NO	YES	1120.29	NO	NA	NO	NA	NO	NA	NO	NA
1606	1305	No	2	S_E_S_P	169.06	NA	NA	NA	169.06	NA	NA	0	0	1	1	0	0	NO	NO	YES	YES	NO	NO	YES	NO	YES	NO	NA	NO	NA	NO	NA	NO	NA	YES	169.06
1607	15777	No	1	S_E	4408	NA	NA	4408	NA	NA	NA	0	0	1	0	0	0	NO	NO	YES	NO	NO	NO	YES	YES	NO	NO	NA	NO	NA	NO	NA	NO	NA	NO	NA
1608	8053	No	1	S_E	208	NA	NA	208	NA	NA	NA	0	0	1	0	0	0	NO	NO	YES	NO	NO	NO	YES	NO	NO	NO	NA	NO	NA	YES	208	NO	NA	NO	NA
1609	4871	No	3	S_E_S_P	2427	NA	NA	NA	NA	2427	NA	0	0	1	1	1	0	NO	NO	YES	YES	YES	NO	YES	NO	NO	YES	NA	NO	NA	NO	NA	NO	NA	NO	NA
1610	3287	No	1	S_E	NA	NA	NA	NA	NA	NA	NA	0	0	1	0	0	0	NO	NO	YES	NO	NO	NO	YES	NO	NO	NO	NA	NO	NA	YES	NA	NO	NA	NO	NA
1611	5955	No	1	S_E	3010	NA	NA	3010	NA	NA	NA	0	0	1	0	0	0	NO	NO	YES	NO	NO	NO	YES	YES	NO	NO	NA	NO	NA	NO	NA	NO	NA	NO	NA
1612	4076	No	1	S_E	1141	NA	NA	1141	NA	NA	NA	0	0	1	0	0	0	NO	NO	YES	NO	NO	NO	YES	YES	NO	NO	NA	NO	NA	NO	NA	NO	NA	NO	NA
1613	9596	No	1	S_E	2695.69	NA	NA	2695.69	NA	NA	NA	0	0	1	0	0	0	NO	NO	YES	NO	NO	NO	YES	YES	NO	NO	NA	NO	NA	NO	NA	NO	NA	NO	NA
1614	3857	No	3	3	NA	NA	NA	3374	3374	NA	357	0	0	1	1	0	1	NO	NO	YES	YES	NO	YES	YES	YES	YES	YES	266	YES	266	NO	NA	NO	NA	NO	NA
1615	5110	Yes	2	B_E_S_P	180	NA	NA	NA	180	NA	180	0	0	0	1	0	1	NO	NO	NO	YES	NO	YES	NO	NO	YES	NO	NA	NO	NA	NO	NA	NO	NA	NO	NA
1616	2693	No	1	S_P	NA	NA	NA	NA	NA	NA	NA	0	0	0	1	0	0	NO	NO	NO	YES	NO	NO	NO	NO	NO	YES	NA	NO	NA	NO	NA	NO	NA	NO	NA
1617	3808	No	3	S_E_S_P	3185	NA	NA	3185	3185	1123	NA	0	0	1	1	1	0	NO	NO	YES	YES	YES	NO	YES	NO	YES	NO	NA	NO	NA	NO	NA	NO	NA	YES	3185
1618	6010	No	2	S_E_S_P	284	NA	NA	284	NA	284	NA	0	0	1	0	1	0	NO	NO	YES	NO	YES	NO	YES	NO	NO	NO	NA	NO	NA	NO	NA	NO	NA	YES	284
1619	3845	No	3	S_E_S_P	0	NA	NA	NA	NA	NA	NA	0	0	1	1	1	0	NO	NO	YES	YES	YES	NO	YES	NO	YES	NO	NA	NO	NA	NO	NA	NO	NA	YES	0
1620	2877	No	2	S_E_S_P	0	NA	NA	NA	NA	NA	NA	0	0	1	1	0	0	NO	NO	YES	YES	NO	NO	YES	NO	YES	NO	NA	NO	NA	NO	NA	NO	NA	YES	0
1621	6294	No	1	S_E	4067	NA	NA	4067	NA	NA	NA	0	0	1	0	0	0	NO	NO	YES	NO	NO	NO	YES	YES	NO	NO	NA	NO	NA	NO	NA	NO	NA	NO	NA
1622	7190	No	1	S_E	1939	NA	NA	1939	NA	NA	NA	0	0	1	0	0	0	NO	NO	YES	NO	NO	NO	YES	NO	NO	NO	NA	NO	NA	YES	1939	NO	NA	NO	NA
1623	9140	No	1	S_E	17	NA	NA	17	NA	NA	NA	0	0	1	0	0	0	NO	NO	YES	NO	NO	NO	YES	NO	NO	NO	NA	NO	NA	YES	17	NO	NA	NO	NA
1624	7802	No	2	B_E_S_P	386	NA	NA	NA	386	NA	386	0	0	0	1	0	1	NO	NO	NO	YES	NO	YES	NO	NO	YES	NO	NA	NO	NA	NO	NA	NO	NA	NO	NA
1625	3402	No	3	B_E_S_P	0	NA	NA	NA	0	NA	0	1	0	0	1	0	1	YES	NO	NO	YES	NO	YES	NO	NO	YES	NO	NA	NO	NA	NO	NA	NO	NA	NO	NA
1626	4621	No	2	S_E_S_P	2672	NA	NA	736.999	NA	2672	NA	0	0	1	0	1	0	NO	NO	YES	NO	YES	NO	YES	NO	NO	NO	NA	NO	NA	NO	NA	NO	NA	YES	2672
1627	1751	No	1	S_P	NA	NA	NA	NA	NA	NA	NA	0	0	0	1	0	0	NO	NO	NO	YES	NO	NO	NO	NO	NO	YES	NA	NO	NA	NO	NA	NO	NA	NO	NA
1628	429	No	2	S_E_S_P	0	NA	NA	NA	NA	NA	NA	0	0	1	1	0	0	NO	NO	YES	YES	NO	NO	YES	NO	YES	NO	NA	NO	NA	NO	NA	NO	NA	YES	0
1629	2976	No	2	S_E_S_P	28	NA	NA	28	28	NA	NA	0	0	1	1	0	0	NO	NO	YES	YES	NO	NO	YES	NO	YES	NO	NA	NO	NA	NO	NA	NO	NA	YES	28
1630	2639	No	2	S_E_S_P	0	NA	NA	NA	NA	NA	NA	0	0	1	1	0	0	NO	NO	YES	YES	NO	NO	YES	NO	YES	NO	NA	NO	NA	NO	NA	NO	NA	YES	0
1631	2697	No	3	S_E_S_P	1697	NA	NA	1697	362	1697	NA	0	0	1	1	1	0	NO	NO	YES	YES	YES	NO	YES	NO	YES	NO	NA	NO	NA	NO	NA	NO	NA	YES	1697
1632	562	No	2	S_E_S_P	379	NA	NA	379	379	NA	NA	0	0	1	1	0	0	NO	NO	YES	YES	NO	NO	YES	NO	YES	NO	NA	NO	NA	NO	NA	NO	NA	YES	379
1633	4062	No	3	S_E_S_P	0	NA	NA	NA	NA	NA	NA	0	0	1	1	1	0	NO	NO	YES	YES	YES	NO	YES	NO	YES	NO	NA	NO	NA	NO	NA	NO	NA	YES	0
1634	6762	No	3	S_E_S_P	0	NA	NA	NA	NA	NA	NA	0	0	1	1	1	0	NO	NO	YES	YES	YES	NO	YES	NO	YES	NO	NA	NO	NA	NO	NA	NO	NA	YES	0
1635	4554	No	3	S_E_S_P	0	NA	NA	NA	NA	NA	NA	0	0	1	1	1	0	NO	NO	YES	YES	YES	NO	YES	NO	NO	YES	NA	NO	NA	NO	NA	NO	NA	NO	NA
1636	1021	No	3	S_E_S_P	180	NA	NA	180	NA	NA	NA	0	0	1	1	1	0	NO	NO	YES	YES	YES	NO	YES	NO	NO	YES	NA	NO	NA	NO	NA	NO	NA	NO	NA
1637	9893	No	1	B_E	2373	2373	NA	NA	NA	NA	NA	1	0	0	0	0	0	YES	NO	NO	NO	NO	NO	NO	NO	NO	NO	NA	NO	NA	NO	NA	NO	NA	NO	NA
1638	6106	No	1	B_E	869	869	NA	NA	NA	NA	NA	1	0	0	0	0	0	YES	NO	NO	NO	NO	NO	NO	NO	NO	NO	NA	NO	NA	NO	NA	NO	NA	NO	NA
1639	5873	No	4	3	NA	3071.24	NA	NA	4725.58	NA	336	1	0	1	1	0	1	YES	NO	YES	YES	NO	YES	YES	NO	YES	YES	3102.2	NO	NA	NO	NA	NO	NA	NO	NA
1640	7610	No	1	B_E	NA	NA	NA	NA	NA	NA	NA	1	0	0	0	0	0	YES	NO	NO	NO	NO	NO	NO	NO	NO	NO	NA	NO	NA	NO	NA	NO	NA	NO	NA
1641	4413	No	2	S_E_S_P	695	NA	NA	457	NA	695	NA	0	0	1	0	1	0	NO	NO	YES	NO	YES	NO	YES	NO	NO	NO	NA	NO	NA	NO	NA	NO	NA	YES	695
1642	3118	No	3	S_E_S_P	533.108	NA	NA	533.108	533.108	533.108	NA	0	0	1	1	1	0	NO	NO	YES	YES	YES	NO	YES	NO	YES	NO	NA	NO	NA	NO	NA	NO	NA	YES	533.108
1643	5106	No	4	3	NA	923.091	NA	1479.85	1479.85	1479.85	NA	1	0	1	1	1	0	YES	NO	YES	YES	YES	NO	YES	NO	NO	YES	1479.85	NO	NA	NO	NA	NO	NA	NO	NA
1644	2510	No	3	3	NA	210	NA	1282	1282	NA	NA	1	0	1	1	0	0	YES	NO	YES	YES	NO	NO	YES	NO	YES	NO	NA	NO	NA	NO	NA	NO	NA	NO	NA
1645	5676	No	3	S_E_S_P	0	NA	NA	NA	NA	NA	NA	0	0	1	1	1	0	NO	NO	YES	YES	YES	NO	YES	NO	NO	YES	NA	NO	NA	NO	NA	NO	NA	NO	NA
1646	8302	No	1	S_E_S_P	624	NA	NA	NA	NA	624	NA	0	0	0	0	1	0	NO	NO	NO	NO	YES	NO	NO	NO	NO	NO	NA	NO	NA	NO	NA	NO	NA	YES	624
1647	5124	No	1	S_P	194	NA	NA	NA	194	NA	NA	0	0	0	1	0	0	NO	NO	NO	YES	NO	NO	NO	NO	NO	YES	194	NO	NA	NO	NA	NO	NA	NO	NA
1648	2410	No	3	S_E_S_P	360	NA	NA	360	360	55	NA	0	0	1	1	1	0	NO	NO	YES	YES	YES	NO	YES	NO	YES	NO	NA	NO	NA	NO	NA	NO	NA	YES	360
1649	7413	No	1	B_E	280	280	NA	NA	NA	NA	NA	1	0	0	0	0	0	YES	NO	NO	NO	NO	NO	NO	NO	NO	NO	NA	NO	NA	NO	NA	NO	NA	NO	NA
1650	12758	No	3	S_E_S_P	0	NA	NA	NA	NA	NA	NA	0	0	1	1	1	0	NO	NO	YES	YES	YES	NO	YES	NO	NO	YES	NA	NO	NA	NO	NA	NO	NA	NO	NA
1651	4131	No	2	S_E_S_P	49	NA	NA	49	NA	49	NA	0	0	1	0	1	0	NO	NO	YES	NO	YES	NO	YES	NO	NO	NO	NA	NO	NA	NO	NA	NO	NA	YES	49
1652	6527	No	2	B_E_S_P	1393	NA	NA	NA	1393	NA	1393	0	0	0	1	0	1	NO	NO	NO	YES	NO	YES	NO	NO	YES	NO	NA	NO	NA	NO	NA	NO	NA	NO	NA
1653	8444	No	2	S_E_S_P	349	NA	NA	349	NA	349	NA	0	0	1	0	1	0	NO	NO	YES	NO	YES	NO	YES	NO	NO	NO	NA	NO	NA	NO	NA	NO	NA	YES	349
1654	2997	No	2	B_E_B_P	2081	2081	2080	NA	NA	NA	NA	1	1	0	0	0	0	YES	YES	NO	NO	NO	NO	NO	NO	NO	NO	NA	NO	NA	NO	NA	NO	NA	NO	NA
1655	3080	No	1	S_E	176	NA	NA	176	NA	NA	NA	0	0	1	0	0	0	NO	NO	YES	NO	NO	NO	YES	YES	NO	NO	NA	NO	NA	NO	NA	NO	NA	NO	NA
1656	8541	No	1	S_E	185	NA	NA	185	NA	NA	NA	0	0	1	0	0	0	NO	NO	YES	NO	NO	NO	YES	YES	NO	NO	NA	NO	NA	NO	NA	NO	NA	NO	NA
1657	4729	No	2	S_E_S_P	1481	NA	NA	1481	NA	749	NA	0	0	1	0	1	0	NO	NO	YES	NO	YES	NO	YES	YES	NO	NO	NA	NO	NA	NO	NA	NO	NA	NO	NA
1658	12821	No	1	S_E	2324	NA	NA	2324	NA	NA	NA	0	0	1	0	0	0	NO	NO	YES	NO	NO	NO	YES	NO	NO	NO	NA	NO	NA	YES	2324	NO	NA	NO	NA
1659	2031	No	1	S_E	NA	NA	NA	NA	NA	NA	NA	0	0	1	0	0	0	NO	NO	YES	NO	NO	NO	YES	NO	NO	NO	NA	NO	NA	YES	NA	NO	NA	NO	NA
1660	1053	No	1	B_E	587	587	NA	NA	NA	NA	NA	1	0	0	0	0	0	YES	NO	NO	NO	NO	NO	NO	NO	NO	NO	NA	NO	NA	NO	NA	NO	NA	NO	NA
1661	11693	Yes	2	B_E_S_P	2419	NA	NA	NA	NA	NA	2419	0	0	0	1	0	1	NO	NO	NO	YES	NO	YES	NO	NO	YES	NO	NA	NO	NA	NO	NA	NO	NA	NO	NA
1662	7095	No	1	B_E	1454	1454	NA	NA	NA	NA	NA	1	0	0	0	0	0	YES	NO	NO	NO	NO	NO	NO	NO	NO	NO	NA	NO	NA	NO	NA	NO	NA	NO	NA
1663	1004	No	1	S_E	154	NA	NA	154	NA	NA	NA	0	0	1	0	0	0	NO	NO	YES	NO	NO	NO	YES	NO	NO	NO	NA	NO	NA	YES	154	NO	NA	NO	NA
1664	11001	No	1	S_E	225	NA	NA	225	NA	NA	NA	0	0	1	0	0	0	NO	NO	YES	NO	NO	NO	YES	NO	NO	NO	NA	NO	NA	YES	225	NO	NA	NO	NA
1665	5091	Yes	1	S_E	NA	NA	NA	NA	NA	NA	NA	0	0	1	0	0	0	NO	NO	YES	NO	NO	NO	YES	NO	NO	NO	NA	NO	NA	YES	NA	NO	NA	NO	NA
1666	14017	No	1	S_E	1301	NA	NA	1301	NA	NA	NA	0	0	1	0	0	0	NO	NO	YES	NO	NO	NO	YES	YES	NO	NO	NA	NO	NA	NO	NA	NO	NA	NO	NA
1667	7295	No	1	S_E	NA	NA	NA	NA	NA	NA	NA	0	0	1	0	0	0	NO	NO	YES	NO	NO	NO	YES	NO	NO	NO	NA	NO	NA	YES	NA	NO	NA	NO	NA
1668	3516	No	3	S_E_S_P	3298.56	NA	NA	3057.56	3298.56	2255.95	NA	0	0	1	1	1	0	NO	NO	YES	YES	YES	NO	YES	NO	YES	YES	1197.05	NO	NA	NO	NA	NO	NA	NO	NA
1669	638	No	2	S_E_S_P	465	NA	NA	465	465	NA	NA	0	0	1	1	0	0	NO	NO	YES	YES	NO	NO	YES	NO	YES	NO	NA	NO	NA	NO	NA	NO	NA	YES	465
1670	6130	No	2	B_E_S_E	491	NA	NA	491	NA	NA	NA	1	0	1	0	0	0	YES	NO	YES	NO	NO	NO	YES	YES	NO	NO	NA	NO	NA	NO	NA	NO	NA	NO	NA
1671	1109	No	1	B_E	NA	NA	NA	NA	NA	NA	NA	1	0	0	0	0	0	YES	NO	NO	NO	NO	NO	NO	NO	NO	NO	NA	NO	NA	NO	NA	NO	NA	NO	NA
1672	3998	No	1	S_P	148	NA	NA	NA	148	NA	NA	0	0	0	1	0	0	NO	NO	NO	YES	NO	NO	NO	NO	NO	YES	148	NO	NA	NO	NA	NO	NA	NO	NA
1673	890	No	2	S_E_S_P	0	NA	NA	NA	NA	NA	NA	0	0	1	1	0	0	NO	NO	YES	YES	NO	NO	YES	NO	YES	NO	NA	NO	NA	NO	NA	NO	NA	YES	0
1674	5132	No	1	S_E	NA	NA	NA	NA	NA	NA	NA	0	0	1	0	0	0	NO	NO	YES	NO	NO	NO	YES	NO	NO	NO	NA	NO	NA	YES	NA	NO	NA	NO	NA
1675	1323	No	1	S_E	NA	NA	NA	NA	NA	NA	NA	0	0	1	0	0	0	NO	NO	YES	NO	NO	NO	YES	YES	NO	NO	NA	NO	NA	NO	NA	NO	NA	NO	NA
1676	3284	No	2	B_E_S_P	0	NA	NA	NA	NA	NA	NA	0	0	0	1	0	1	NO	NO	NO	YES	NO	YES	NO	NO	YES	NO	NA	NO	NA	NO	NA	NO	NA	NO	NA
1677	847	No	1	S_P	493	NA	NA	NA	493	NA	NA	0	0	0	1	0	0	NO	NO	NO	YES	NO	NO	NO	NO	YES	NO	NA	NO	NA	NO	NA	YES	493	NO	NA
1678	3785	No	1	S_P	178	NA	NA	NA	178	NA	NA	0	0	0	1	0	0	NO	NO	NO	YES	NO	NO	NO	NO	YES	NO	NA	NO	NA	NO	NA	YES	178	NO	NA
1679	3782	No	2	S_E_S_P	0	NA	NA	NA	NA	NA	NA	0	0	1	1	0	0	NO	NO	YES	YES	NO	NO	YES	NO	NO	YES	NA	NO	NA	NO	NA	NO	NA	NO	NA
1680	7004	No	1	S_E	NA	NA	NA	NA	NA	NA	NA	0	0	1	0	0	0	NO	NO	YES	NO	NO	NO	YES	YES	NO	NO	NA	NO	NA	NO	NA	NO	NA	NO	NA
1681	6946	No	2	S_E_S_P	3333	NA	NA	3333	NA	3333	NA	0	0	1	0	1	0	NO	NO	YES	NO	YES	NO	YES	NO	NO	NO	NA	NO	NA	NO	NA	NO	NA	YES	3333
1682	9150	No	1	S_E	NA	NA	NA	NA	NA	NA	NA	0	0	1	0	0	0	NO	NO	YES	NO	NO	NO	YES	YES	NO	NO	NA	NO	NA	NO	NA	NO	NA	NO	NA
1683	1662	No	2	S_E_S_P	0	NA	NA	NA	NA	NA	NA	0	0	1	1	0	0	NO	NO	YES	YES	NO	NO	YES	NO	YES	NO	NA	NO	NA	NO	NA	NO	NA	YES	0
1684	10736	No	1	S_E	3602	NA	NA	3602	NA	NA	NA	0	0	1	0	0	0	NO	NO	YES	NO	NO	NO	YES	YES	NO	NO	NA	NO	NA	NO	NA	NO	NA	NO	NA
1685	2041	No	1	B_E	NA	NA	NA	NA	NA	NA	NA	1	0	0	0	0	0	YES	NO	NO	NO	NO	NO	NO	NO	NO	NO	NA	NO	NA	NO	NA	NO	NA	NO	NA
1686	3810	No	2	S_E_S_P	1377	NA	NA	1377	1377	NA	NA	0	0	1	1	0	0	NO	NO	YES	YES	NO	NO	YES	NO	YES	NO	NA	NO	NA	NO	NA	NO	NA	YES	1377
1687	996	No	1	S_E	NA	NA	NA	NA	NA	NA	NA	0	0	1	0	0	0	NO	NO	YES	NO	NO	NO	YES	YES	NO	NO	NA	NO	NA	NO	NA	NO	NA	NO	NA
1688	9775	No	1	S_E	181	NA	NA	181	NA	NA	NA	0	0	1	0	0	0	NO	NO	YES	NO	NO	NO	YES	NO	NO	NO	NA	NO	NA	YES	181	NO	NA	NO	NA
1689	2496	No	2	B_E_S_P	0	NA	NA	NA	NA	NA	NA	0	0	0	1	0	1	NO	NO	NO	YES	NO	YES	NO	NO	YES	NO	NA	NO	NA	NO	NA	NO	NA	NO	NA
1690	3362	No	2	B_E_B_P	1123	1123	430	NA	NA	NA	NA	1	1	0	0	0	0	YES	YES	NO	NO	NO	NO	NO	NO	NO	NO	NA	NO	NA	NO	NA	NO	NA	NO	NA
1691	3123	No	1	B_P	NA	NA	NA	NA	NA	NA	NA	0	1	0	0	0	0	NO	YES	NO	NO	NO	NO	NO	NO	NO	NO	NA	NO	NA	NO	NA	NO	NA	NO	NA
1692	3935	No	3	S_E_S_P	0	NA	NA	NA	NA	NA	NA	0	0	1	1	1	0	NO	NO	YES	YES	YES	NO	YES	NO	NO	YES	NA	NO	NA	NO	NA	NO	NA	NO	NA
1693	3680	No	2	S_E_S_P	1707	NA	NA	1707	1707	NA	NA	0	0	1	1	0	0	NO	NO	YES	YES	NO	NO	YES	NO	YES	NO	NA	NO	NA	NO	NA	NO	NA	YES	1707
1694	10981	No	2	B_E_S_E	2767	2767	NA	NA	NA	NA	NA	1	0	1	0	0	0	YES	NO	YES	NO	NO	NO	YES	NO	NO	NO	NA	NO	NA	NO	NA	NO	NA	NO	NA
1695	2186	No	2	S_E_S_P	0	NA	NA	NA	NA	NA	NA	0	0	1	0	1	0	NO	NO	YES	NO	YES	NO	YES	NO	NO	NO	NA	NO	NA	NO	NA	NO	NA	YES	0
1696	9492	No	1	S_E	1360	NA	NA	1360	NA	NA	NA	0	0	1	0	0	0	NO	NO	YES	NO	NO	NO	YES	YES	NO	NO	NA	NO	NA	NO	NA	NO	NA	NO	NA
1697	1641	No	1	S_P	855	NA	NA	NA	855	NA	NA	0	0	0	1	0	0	NO	NO	NO	YES	NO	NO	NO	NO	NO	YES	855	NO	NA	NO	NA	NO	NA	NO	NA
1698	9048	No	2	S_E_S_P	488	NA	NA	488	NA	488	NA	0	0	1	0	1	0	NO	NO	YES	NO	YES	NO	YES	NO	NO	NO	NA	NO	NA	NO	NA	NO	NA	YES	488
1699	15	No	2	S_E_S_P	7	NA	NA	7	7	NA	NA	0	0	1	1	0	0	NO	NO	YES	YES	NO	NO	YES	NO	YES	NO	NA	NO	NA	NO	NA	NO	NA	YES	7
1700	14541	No	1	S_E	2081	NA	NA	2081	NA	NA	NA	0	0	1	0	0	0	NO	NO	YES	NO	NO	NO	YES	YES	NO	NO	NA	NO	NA	NO	NA	NO	NA	NO	NA
1701	2801	No	1	S_P	335.999	NA	NA	NA	335.999	NA	NA	0	0	0	1	0	0	NO	NO	NO	YES	NO	NO	NO	NO	YES	YES	89.9993	NO	NA	NO	NA	NO	NA	NO	NA
1702	4670	No	3	S_E_S_P	1538.63	NA	NA	1538.63	1538.63	1538.63	NA	0	0	1	1	1	0	NO	NO	YES	YES	YES	NO	YES	NO	YES	NO	NA	NO	NA	NO	NA	NO	NA	YES	1538.63
1703	1302	No	1	B_E	774	774	NA	NA	NA	NA	NA	1	0	0	0	0	0	YES	NO	NO	NO	NO	NO	NO	NO	NO	NO	NA	NO	NA	NO	NA	NO	NA	NO	NA
1704	2274	No	4	3	NA	310	NA	1517	1397	NA	1023	1	0	1	1	0	1	YES	NO	YES	YES	NO	YES	YES	NO	YES	NO	NA	NO	NA	NO	NA	NO	NA	NO	NA
1705	4474	No	3	S_E_S_P	0	NA	NA	NA	NA	NA	NA	0	0	1	1	1	0	NO	NO	YES	YES	YES	NO	YES	NO	NO	YES	NA	NO	NA	NO	NA	NO	NA	NO	NA
1706	604	No	2	S_E_S_P	334	NA	NA	334	NA	0	NA	0	0	1	0	1	0	NO	NO	YES	NO	YES	NO	YES	NO	NO	NO	NA	NO	NA	NO	NA	NO	NA	YES	334
1707	5004	No	1	S_E	360.022	NA	NA	360.022	NA	NA	NA	0	0	1	0	0	0	NO	NO	YES	NO	NO	NO	YES	YES	NO	NO	NA	NO	NA	NO	NA	NO	NA	NO	NA
1708	2538	No	1	S_E	366	NA	NA	366	NA	NA	NA	0	0	1	0	0	0	NO	NO	YES	NO	NO	NO	YES	YES	NO	NO	NA	NO	NA	NO	NA	NO	NA	NO	NA
1709	8574	No	1	S_E	1396	NA	NA	1396	NA	NA	NA	0	0	1	0	0	0	NO	NO	YES	NO	NO	NO	YES	YES	NO	NO	NA	NO	NA	NO	NA	NO	NA	NO	NA
1710	8552	No	1	S_E	95	NA	NA	95	NA	NA	NA	0	0	1	0	0	0	NO	NO	YES	NO	NO	NO	YES	YES	NO	NO	NA	NO	NA	NO	NA	NO	NA	NO	NA
1711	5691	No	3	S_E_S_P	743	NA	NA	743	743	743	NA	0	0	1	1	1	0	NO	NO	YES	YES	YES	NO	YES	NO	YES	NO	NA	NO	NA	NO	NA	NO	NA	YES	743
1712	2318	No	1	S_E	641	NA	NA	641	NA	NA	NA	0	0	1	0	0	0	NO	NO	YES	NO	NO	NO	YES	NO	NO	NO	NA	NO	NA	YES	641	NO	NA	NO	NA
1713	1041	No	4	3	NA	378	NA	378	471	NA	110	1	0	1	1	0	1	YES	NO	YES	YES	NO	YES	YES	NO	YES	NO	NA	NO	NA	NO	NA	NO	NA	NO	NA
1714	3738	No	2	S_E_S_P	0	NA	NA	NA	NA	NA	NA	0	0	1	1	0	0	NO	NO	YES	YES	NO	NO	YES	YES	NO	YES	NA	YES	NA	NO	NA	NO	NA	NO	NA
1715	3544	No	4	3	NA	NA	NA	3072	300	3072	300	0	0	1	1	1	1	NO	NO	YES	YES	YES	YES	YES	NO	YES	YES	NA	NO	NA	NO	NA	NO	NA	NO	NA
1716	3794	No	2	S_E_S_P	0	NA	NA	NA	NA	NA	NA	0	0	1	1	0	0	NO	NO	YES	YES	NO	NO	YES	NO	YES	NO	NA	NO	NA	NO	NA	NO	NA	YES	0
1717	7135	No	1	B_E	NA	NA	NA	NA	NA	NA	NA	1	0	0	0	0	0	YES	NO	NO	NO	NO	NO	NO	NO	NO	NO	NA	NO	NA	NO	NA	NO	NA	NO	NA
1718	5443	No	1	S_P	0	NA	NA	NA	0	NA	NA	0	0	0	1	0	0	NO	NO	NO	YES	NO	NO	NO	NO	YES	NO	NA	NO	NA	NO	NA	YES	0	NO	NA
1719	4606	No	3	S_E_S_P	0	NA	NA	NA	NA	NA	NA	0	0	1	1	1	0	NO	NO	YES	YES	YES	NO	YES	NO	YES	NO	NA	NO	NA	NO	NA	NO	NA	YES	0
1720	5343	Yes	2	B_E_S_P	840	NA	NA	NA	840	NA	840	0	0	0	1	0	1	NO	NO	NO	YES	NO	YES	NO	NO	YES	NO	NA	NO	NA	NO	NA	NO	NA	NO	NA
1721	6350	No	2	B_E_S_P	1854	NA	NA	NA	1854	NA	1854	0	0	0	1	0	1	NO	NO	NO	YES	NO	YES	NO	NO	YES	NO	NA	NO	NA	NO	NA	NO	NA	NO	NA
1722	7046	No	1	B_P	NA	NA	NA	NA	NA	NA	NA	0	1	0	0	0	0	NO	YES	NO	NO	NO	NO	NO	NO	NO	NO	NA	NO	NA	NO	NA	NO	NA	NO	NA
1723	7435	No	1	S_E	NA	NA	NA	NA	NA	NA	NA	0	0	1	0	0	0	NO	NO	YES	NO	NO	NO	YES	NO	NO	NO	NA	NO	NA	YES	NA	NO	NA	NO	NA
1724	6860	No	1	S_P	1673	NA	NA	NA	1673	NA	NA	0	0	0	1	0	0	NO	NO	NO	YES	NO	NO	NO	NO	YES	YES	1673	NO	NA	NO	NA	NO	NA	NO	NA
1725	2196	No	3	S_E_S_P	60	NA	NA	60	60	60	NA	0	0	1	1	1	0	NO	NO	YES	YES	YES	NO	YES	NO	YES	NO	NA	NO	NA	NO	NA	NO	NA	YES	60
1726	3453	No	2	S_E_S_P	976	NA	NA	976	976	NA	NA	0	0	1	1	0	0	NO	NO	YES	YES	NO	NO	YES	NO	YES	NO	NA	NO	NA	NO	NA	NO	NA	YES	976
1727	5466	No	1	S_E	892	NA	NA	892	NA	NA	NA	0	0	1	0	0	0	NO	NO	YES	NO	NO	NO	YES	YES	NO	NO	NA	NO	NA	NO	NA	NO	NA	NO	NA
1728	2385	No	1	B_E	NA	NA	NA	NA	NA	NA	NA	1	0	0	0	0	0	YES	NO	NO	NO	NO	NO	NO	NO	NO	NO	NA	NO	NA	NO	NA	NO	NA	NO	NA
1729	11812	Yes	1	S_E	NA	NA	NA	NA	NA	NA	NA	0	0	1	0	0	0	NO	NO	YES	NO	NO	NO	YES	NO	NO	NO	NA	NO	NA	YES	NA	NO	NA	NO	NA
1730	8238	No	4	3	NA	322	NA	657	2134	NA	698	1	0	1	1	0	1	YES	NO	YES	YES	NO	YES	YES	YES	YES	NO	NA	NO	NA	NO	NA	NO	NA	NO	NA
1731	4825	No	1	S_E	NA	NA	NA	NA	NA	NA	NA	0	0	1	0	0	0	NO	NO	YES	NO	NO	NO	YES	YES	NO	NO	NA	NO	NA	NO	NA	NO	NA	NO	NA
1732	7235	No	2	S_E_S_P	0	NA	NA	NA	NA	NA	NA	0	0	1	1	0	0	NO	NO	YES	YES	NO	NO	YES	NO	NO	YES	NA	NO	NA	NO	NA	NO	NA	NO	NA
1733	6357	No	2	B_E_S_P	1634	NA	NA	NA	1634	NA	1634	0	0	0	1	0	1	NO	NO	NO	YES	NO	YES	NO	NO	YES	NO	NA	NO	NA	NO	NA	NO	NA	NO	NA
1734	2358	No	1	S_E	NA	NA	NA	NA	NA	NA	NA	0	0	1	0	0	0	NO	NO	YES	NO	NO	NO	YES	YES	NO	NO	NA	NO	NA	NO	NA	NO	NA	NO	NA
1735	6612	No	1	S_P	208	NA	NA	NA	208	NA	NA	0	0	0	1	0	0	NO	NO	NO	YES	NO	NO	NO	NO	NO	YES	208	NO	NA	NO	NA	NO	NA	NO	NA
1736	12036	No	1	S_E	NA	NA	NA	NA	NA	NA	NA	0	0	1	0	0	0	NO	NO	YES	NO	NO	NO	YES	YES	NO	NO	NA	NO	NA	NO	NA	NO	NA	NO	NA
1737	5611	Yes	1	S_E	133	NA	NA	133	NA	NA	NA	0	0	1	0	0	0	NO	NO	YES	NO	NO	NO	YES	NO	NO	NO	NA	NO	NA	YES	133	NO	NA	NO	NA
1738	4814	No	1	S_E_S_P	4212	NA	NA	NA	NA	4212	NA	0	0	0	0	1	0	NO	NO	NO	NO	YES	NO	NO	NO	NO	NO	NA	NO	NA	NO	NA	NO	NA	YES	4212
1739	3527	No	1	B_E	2506	2506	NA	NA	NA	NA	NA	1	0	0	0	0	0	YES	NO	NO	NO	NO	NO	NO	NO	NO	NO	NA	NO	NA	NO	NA	NO	NA	NO	NA
1740	8377	Yes	2	S_E_S_P	363.603	NA	NA	363.603	363.603	NA	NA	0	0	1	1	0	0	NO	NO	YES	YES	NO	NO	YES	YES	NO	YES	363.603	YES	363.603	NO	NA	NO	NA	NO	NA
1741	6760	No	1	S_E	468	NA	NA	468	NA	NA	NA	0	0	1	0	0	0	NO	NO	YES	NO	NO	NO	YES	YES	NO	NO	NA	NO	NA	NO	NA	NO	NA	NO	NA
1742	8999	No	1	S_E	2360.35	NA	NA	2360.35	NA	NA	NA	0	0	1	0	0	0	NO	NO	YES	NO	NO	NO	YES	YES	NO	NO	NA	NO	NA	NO	NA	NO	NA	NO	NA
1743	4986	No	4	3	NA	NA	NA	NA	NA	NA	NA	0	1	1	1	1	0	NO	YES	YES	YES	YES	NO	YES	NO	NO	YES	NA	NO	NA	NO	NA	NO	NA	NO	NA
1744	3979	No	1	S_E	429	NA	NA	429	NA	NA	NA	0	0	1	0	0	0	NO	NO	YES	NO	NO	NO	YES	YES	NO	NO	NA	NO	NA	NO	NA	NO	NA	NO	NA
1745	7466	No	1	S_P	54	NA	NA	NA	54	NA	NA	0	0	0	1	0	0	NO	NO	NO	YES	NO	NO	NO	NO	NO	YES	54	NO	NA	NO	NA	NO	NA	NO	NA
1746	5491	No	1	B_E	427	427	NA	NA	NA	NA	NA	1	0	0	0	0	0	YES	NO	NO	NO	NO	NO	NO	NO	NO	NO	NA	NO	NA	NO	NA	NO	NA	NO	NA
1747	1327	No	3	3	NA	559	NA	559	559	NA	NA	1	0	1	1	0	0	YES	NO	YES	YES	NO	NO	YES	NO	YES	NO	NA	NO	NA	NO	NA	NO	NA	NO	NA
1748	8511	No	3	S_E_S_P	0	NA	NA	NA	NA	NA	NA	0	0	1	1	1	0	NO	NO	YES	YES	YES	NO	YES	NO	NO	YES	NA	NO	NA	NO	NA	NO	NA	NO	NA
1749	3933	No	1	S_E	60	NA	NA	60	NA	NA	NA	0	0	1	0	0	0	NO	NO	YES	NO	NO	NO	YES	YES	NO	NO	NA	NO	NA	NO	NA	NO	NA	NO	NA
1750	3509	No	1	B_E	378	378	NA	NA	NA	NA	NA	1	0	0	0	0	0	YES	NO	NO	NO	NO	NO	NO	NO	NO	NO	NA	NO	NA	NO	NA	NO	NA	NO	NA
1751	3244	No	1	B_E	NA	NA	NA	NA	NA	NA	NA	1	0	0	0	0	0	YES	NO	NO	NO	NO	NO	NO	NO	NO	NO	NA	NO	NA	NO	NA	NO	NA	NO	NA
1752	79	No	2	S_E_S_P	0	NA	NA	NA	NA	NA	NA	0	0	1	1	0	0	NO	NO	YES	YES	NO	NO	YES	NO	YES	NO	NA	NO	NA	NO	NA	NO	NA	YES	0
1753	5334	No	3	S_E_S_P	0	NA	NA	NA	NA	NA	NA	0	0	1	1	1	0	NO	NO	YES	YES	YES	NO	YES	NO	YES	NO	NA	NO	NA	NO	NA	NO	NA	YES	0
1754	10939	No	1	S_E	476	NA	NA	476	NA	NA	NA	0	0	1	0	0	0	NO	NO	YES	NO	NO	NO	YES	YES	NO	NO	NA	NO	NA	NO	NA	NO	NA	NO	NA
1755	10784	Yes	1	B_E	NA	NA	NA	NA	NA	NA	NA	1	0	0	0	0	0	YES	NO	NO	NO	NO	NO	NO	NO	NO	NO	NA	NO	NA	NO	NA	NO	NA	NO	NA
1756	6819	No	1	S_P	416	NA	NA	NA	416	NA	NA	0	0	0	1	0	0	NO	NO	NO	YES	NO	NO	NO	NO	YES	NO	NA	NO	NA	NO	NA	YES	416	NO	NA
1757	5310	No	1	S_E	294	NA	NA	294	NA	NA	NA	0	0	1	0	0	0	NO	NO	YES	NO	NO	NO	YES	NO	NO	NO	NA	NO	NA	YES	294	NO	NA	NO	NA
1758	7549	No	2	S_E_S_P	796	NA	NA	796	NA	796	NA	0	0	1	0	1	0	NO	NO	YES	NO	YES	NO	YES	NO	NO	NO	NA	NO	NA	NO	NA	NO	NA	YES	796
1759	652	No	1	S_E_S_P	0	NA	NA	NA	NA	NA	NA	0	0	0	0	1	0	NO	NO	NO	NO	YES	NO	NO	NO	NO	NO	NA	NO	NA	NO	NA	NO	NA	YES	0
1760	5802	No	2	S_E_B_P	2955	NA	2477	2955	NA	NA	NA	0	1	1	0	0	0	NO	YES	YES	NO	NO	NO	YES	NO	NO	NO	NA	NO	NA	NO	NA	NO	NA	NO	NA
1761	9659	No	1	S_E	324.905	NA	NA	324.905	NA	NA	NA	0	0	1	0	0	0	NO	NO	YES	NO	NO	NO	YES	YES	NO	NO	NA	NO	NA	NO	NA	NO	NA	NO	NA
1762	3930	No	1	S_E	1076	NA	NA	1076	NA	NA	NA	0	0	1	0	0	0	NO	NO	YES	NO	NO	NO	YES	YES	NO	NO	NA	NO	NA	NO	NA	NO	NA	NO	NA
1763	4296	No	3	3	NA	NA	3421.49	NA	NA	NA	NA	1	1	1	0	0	0	YES	YES	YES	NO	NO	NO	YES	NO	NO	NO	NA	NO	NA	NO	NA	NO	NA	NO	NA
1764	9753	No	3	S_E_S_P	434	NA	NA	434	434	434	NA	0	0	1	1	1	0	NO	NO	YES	YES	YES	NO	YES	NO	YES	YES	NA	NO	NA	NO	NA	NO	NA	NO	NA
1765	5843	No	3	S_E_S_P	2946	NA	NA	2946	46	2946	NA	0	0	1	1	1	0	NO	NO	YES	YES	YES	NO	YES	YES	NO	YES	46	YES	1259	NO	NA	NO	NA	NO	NA
1766	10814	No	1	S_E	140	NA	NA	140	NA	NA	NA	0	0	1	0	0	0	NO	NO	YES	NO	NO	NO	YES	NO	NO	NO	NA	NO	NA	YES	140	NO	NA	NO	NA
1767	8893	No	1	S_E	NA	NA	NA	NA	NA	NA	NA	0	0	1	0	0	0	NO	NO	YES	NO	NO	NO	YES	YES	NO	NO	NA	NO	NA	NO	NA	NO	NA	NO	NA
1768	4994	No	3	S_E_S_P	1234	NA	NA	1234	1234	1234	NA	0	0	1	1	1	0	NO	NO	YES	YES	YES	NO	YES	NO	YES	NO	NA	NO	NA	NO	NA	NO	NA	YES	1234
1769	4396	No	2	S_E_S_P	721	NA	NA	721	NA	721	NA	0	0	1	0	1	0	NO	NO	YES	NO	YES	NO	YES	NO	NO	NO	NA	NO	NA	NO	NA	NO	NA	YES	721
1770	2837	No	2	S_E_S_P	0	NA	NA	NA	NA	NA	NA	0	0	1	1	0	0	NO	NO	YES	YES	NO	NO	YES	NO	YES	NO	NA	NO	NA	NO	NA	NO	NA	YES	0
1771	NA	No	1	B_E	NA	NA	NA	NA	NA	NA	NA	1	0	0	0	0	0	YES	NO	NO	NO	NO	NO	NO	NO	NO	NO	NA	NO	NA	NO	NA	NO	NA	NO	NA
1772	4106	No	1	S_E	NA	NA	NA	NA	NA	NA	NA	0	0	1	0	0	0	NO	NO	YES	NO	NO	NO	YES	YES	NO	NO	NA	NO	NA	NO	NA	NO	NA	NO	NA
1773	2459	No	2	S_E_S_P	0	NA	NA	NA	NA	NA	NA	0	0	1	1	0	0	NO	NO	YES	YES	NO	NO	YES	NO	YES	NO	NA	NO	NA	NO	NA	NO	NA	YES	0
1774	5133	No	2	B_E_S_E	1621	2	NA	1621	NA	NA	NA	1	0	1	0	0	0	YES	NO	YES	NO	NO	NO	YES	YES	NO	NO	NA	NO	NA	NO	NA	NO	NA	NO	NA
1775	981	No	2	S_E_S_P	394	NA	NA	394	394	NA	NA	0	0	1	1	0	0	NO	NO	YES	YES	NO	NO	YES	NO	YES	NO	NA	NO	NA	NO	NA	NO	NA	YES	394
1776	7623	No	1	S_E	NA	NA	NA	NA	NA	NA	NA	0	0	1	0	0	0	NO	NO	YES	NO	NO	NO	YES	YES	NO	NO	NA	NO	NA	NO	NA	NO	NA	NO	NA
1777	2963	No	2	S_E_S_P	1059	NA	NA	1059	1059	NA	NA	0	0	1	1	0	0	NO	NO	YES	YES	NO	NO	YES	NO	YES	NO	NA	NO	NA	NO	NA	NO	NA	YES	1059
1778	5736	No	3	3	NA	1370	NA	1336	1370	NA	NA	1	0	1	1	0	0	YES	NO	YES	YES	NO	NO	YES	NO	YES	NO	NA	NO	NA	NO	NA	NO	NA	NO	NA
1779	5091	No	1	S_E	5.99999	NA	NA	5.99999	NA	NA	NA	0	0	1	0	0	0	NO	NO	YES	NO	NO	NO	YES	NO	NO	NO	NA	NO	NA	YES	5.99999	NO	NA	NO	NA
1780	4390	No	1	S_E	1015	NA	NA	1015	NA	NA	NA	0	0	1	0	0	0	NO	NO	YES	NO	NO	NO	YES	YES	NO	NO	NA	NO	NA	NO	NA	NO	NA	NO	NA
1781	3806	No	3	3	NA	2205	650	728	NA	NA	NA	1	1	1	0	0	0	YES	YES	YES	NO	NO	NO	YES	YES	NO	NO	NA	NO	NA	NO	NA	NO	NA	NO	NA
1782	1995	No	1	S_E	NA	NA	NA	NA	NA	NA	NA	0	0	1	0	0	0	NO	NO	YES	NO	NO	NO	YES	NO	NO	NO	NA	NO	NA	YES	NA	NO	NA	NO	NA
1783	6595	No	2	B_E_S_P	2783	NA	NA	NA	2783	NA	2783	0	0	0	1	0	1	NO	NO	NO	YES	NO	YES	NO	NO	YES	NO	NA	NO	NA	NO	NA	NO	NA	NO	NA
1784	12911	No	3	S_E_S_P	0	NA	NA	NA	NA	NA	NA	0	0	1	1	1	0	NO	NO	YES	YES	YES	NO	YES	NO	NO	YES	NA	NO	NA	NO	NA	NO	NA	NO	NA
1785	1466	Yes	2	S_E_S_P	1827	NA	NA	1827	1827	NA	NA	0	0	1	1	0	0	NO	NO	YES	YES	NO	NO	YES	NO	YES	NO	NA	NO	NA	NO	NA	NO	NA	YES	1827
1786	3319	No	2	S_E_S_P	0	NA	NA	NA	NA	NA	NA	0	0	1	0	1	0	NO	NO	YES	NO	YES	NO	YES	NO	NO	NO	NA	NO	NA	NO	NA	NO	NA	YES	0
1787	8074	No	1	S_E	2425.8	NA	NA	2425.8	NA	NA	NA	0	0	1	0	0	0	NO	NO	YES	NO	NO	NO	YES	YES	NO	NO	NA	NO	NA	NO	NA	NO	NA	NO	NA
1788	7485	No	1	S_E	157	NA	NA	157	NA	NA	NA	0	0	1	0	0	0	NO	NO	YES	NO	NO	NO	YES	YES	NO	NO	NA	NO	NA	NO	NA	NO	NA	NO	NA
1789	2980	No	1	S_E	NA	NA	NA	NA	NA	NA	NA	0	0	1	0	0	0	NO	NO	YES	NO	NO	NO	YES	NO	NO	NO	NA	NO	NA	YES	NA	NO	NA	NO	NA
1790	5994	No	2	S_E_S_P	388	NA	NA	388	NA	388	NA	0	0	1	0	1	0	NO	NO	YES	NO	YES	NO	YES	NO	NO	NO	NA	NO	NA	NO	NA	NO	NA	YES	388
1791	4795	No	1	S_E	1143	NA	NA	1143	NA	NA	NA	0	0	1	0	0	0	NO	NO	YES	NO	NO	NO	YES	NO	NO	NO	NA	NO	NA	YES	1143	NO	NA	NO	NA
1792	5924	No	3	S_E_S_P	717.347	NA	NA	717.347	NA	717.347	NA	0	0	1	1	1	0	NO	NO	YES	YES	YES	NO	YES	NO	NO	YES	NA	NO	NA	NO	NA	NO	NA	NO	NA
1793	6987	No	2	B_E_S_P	1517	NA	NA	NA	1517	NA	1517	0	0	0	1	0	1	NO	NO	NO	YES	NO	YES	NO	NO	YES	NO	NA	NO	NA	NO	NA	NO	NA	NO	NA
1794	2305	No	2	S_E_S_P	345	NA	NA	345	345	NA	NA	0	0	1	1	0	0	NO	NO	YES	YES	NO	NO	YES	NO	YES	NO	NA	NO	NA	NO	NA	NO	NA	YES	345
1795	3192	No	1	S_E	418	NA	NA	418	NA	NA	NA	0	0	1	0	0	0	NO	NO	YES	NO	NO	NO	YES	NO	NO	NO	NA	NO	NA	YES	418	NO	NA	NO	NA
1796	3226	Yes	2	S_E_S_P	670.056	NA	NA	670.056	670.056	NA	NA	0	0	1	1	0	0	NO	NO	YES	YES	NO	NO	YES	NO	YES	NO	NA	NO	NA	NO	NA	NO	NA	YES	670.056
1797	7033	No	2	B_E_S_P	28	NA	NA	NA	28	NA	28	0	0	0	1	0	1	NO	NO	NO	YES	NO	YES	NO	NO	YES	NO	NA	NO	NA	NO	NA	NO	NA	NO	NA
1798	5247	No	3	S_E_S_P	2538	NA	NA	2538	NA	1197	NA	0	0	1	1	1	0	NO	NO	YES	YES	YES	NO	YES	YES	NO	YES	NA	YES	1639	NO	NA	NO	NA	NO	NA
1799	1440	No	1	S_E	NA	NA	NA	NA	NA	NA	NA	0	0	1	0	0	0	NO	NO	YES	NO	NO	NO	YES	YES	NO	NO	NA	NO	NA	NO	NA	NO	NA	NO	NA
1800	4218	No	3	S_E_S_P	385	NA	NA	55	385	55	NA	0	0	1	1	1	0	NO	NO	YES	YES	YES	NO	YES	NO	YES	NO	NA	NO	NA	NO	NA	NO	NA	YES	385
1801	8033	No	2	B_E_S_E	421	NA	NA	421	NA	NA	NA	1	0	1	0	0	0	YES	NO	YES	NO	NO	NO	YES	YES	NO	NO	NA	NO	NA	NO	NA	NO	NA	NO	NA
1802	979	No	4	3	NA	NA	NA	256	243	256	243	0	0	1	1	1	1	NO	NO	YES	YES	YES	YES	YES	NO	YES	NO	NA	NO	NA	NO	NA	NO	NA	NO	NA
1803	12659	No	2	S_E_S_P	845	NA	NA	845	NA	845	NA	0	0	1	0	1	0	NO	NO	YES	NO	YES	NO	YES	NO	NO	NO	NA	NO	NA	NO	NA	NO	NA	YES	845
1804	609	No	1	S_E	501	NA	NA	501	NA	NA	NA	0	0	1	0	0	0	NO	NO	YES	NO	NO	NO	YES	NO	NO	NO	NA	NO	NA	YES	501	NO	NA	NO	NA
1805	10896	No	2	S_E_S_P	1614	NA	NA	1614	1614	NA	NA	0	0	1	1	0	0	NO	NO	YES	YES	NO	NO	NO	YES	NO	YES	1614	YES	1614	NO	NA	NO	NA	NO	NA
1806	2125	No	1	S_E	133	NA	NA	133	NA	NA	NA	0	0	1	0	0	0	NO	NO	YES	NO	NO	NO	YES	YES	NO	NO	NA	NO	NA	NO	NA	NO	NA	NO	NA
1807	4418	No	3	S_E_S_P	0	NA	NA	NA	NA	NA	NA	0	0	1	1	1	0	NO	NO	YES	YES	YES	NO	YES	NO	YES	YES	NA	NO	NA	NO	NA	NO	NA	NO	NA
1808	8297	No	1	S_E	NA	NA	NA	NA	NA	NA	NA	0	0	1	0	0	0	NO	NO	YES	NO	NO	NO	YES	YES	NO	NO	NA	NO	NA	NO	NA	NO	NA	NO	NA
1809	1669	No	2	S_E_S_P	464	NA	NA	464	464	NA	NA	0	0	1	1	0	0	NO	NO	YES	YES	NO	NO	YES	NO	YES	NO	NA	NO	NA	NO	NA	NO	NA	YES	464
1810	9265	No	3	S_E_S_P	0	NA	NA	NA	NA	NA	NA	0	0	1	1	1	0	NO	NO	YES	YES	YES	NO	YES	NO	NO	YES	NA	NO	NA	NO	NA	NO	NA	NO	NA
1811	2828	No	2	S_E_S_P	108	NA	NA	108	NA	108	NA	0	0	1	0	1	0	NO	NO	YES	NO	YES	NO	YES	NO	NO	NO	NA	NO	NA	NO	NA	NO	NA	YES	108
1812	207	No	2	S_E_S_P	20	NA	NA	20	20	NA	NA	0	0	1	1	0	0	NO	NO	YES	YES	NO	NO	YES	NO	YES	NO	NA	NO	NA	NO	NA	NO	NA	YES	20
1813	2856	No	1	B_P	NA	NA	NA	NA	NA	NA	NA	0	1	0	0	0	0	NO	YES	NO	NO	NO	NO	NO	NO	NO	NO	NA	NO	NA	NO	NA	NO	NA	NO	NA
1814	7348	No	1	S_E	NA	NA	NA	NA	NA	NA	NA	0	0	1	0	0	0	NO	NO	YES	NO	NO	NO	YES	YES	NO	NO	NA	NO	NA	NO	NA	NO	NA	NO	NA
1815	729	No	1	S_P	35	NA	NA	NA	35	NA	NA	0	0	0	1	0	0	NO	NO	NO	YES	NO	NO	NO	NO	NO	YES	35	NO	NA	NO	NA	NO	NA	NO	NA
1816	1746	No	2	S_E_S_P	0	NA	NA	NA	NA	NA	NA	0	0	1	1	0	0	NO	NO	YES	YES	NO	NO	YES	NO	YES	NO	NA	NO	NA	NO	NA	NO	NA	YES	0
1817	2342	No	3	S_E_S_P	0	NA	NA	NA	NA	NA	NA	0	0	1	1	1	0	NO	NO	YES	YES	YES	NO	YES	NO	NO	YES	NA	NO	NA	NO	NA	NO	NA	NO	NA
1818	9366	No	1	B_E	2919	2919	NA	NA	NA	NA	NA	1	0	0	0	0	0	YES	NO	NO	NO	NO	NO	NO	NO	NO	NO	NA	NO	NA	NO	NA	NO	NA	NO	NA
1819	4961	No	1	S_E	364	NA	NA	364	NA	NA	NA	0	0	1	0	0	0	NO	NO	YES	NO	NO	NO	YES	NO	NO	NO	NA	NO	NA	YES	364	NO	NA	NO	NA
1820	#VALUE!	No	2	B_E_B_P	0	NA	NA	NA	NA	NA	NA	1	1	0	0	0	0	YES	YES	NO	NO	NO	NO	NO	NO	NO	NO	NA	NO	NA	NO	NA	NO	NA	NO	NA
1821	4057	No	1	S_E	374	NA	NA	374	NA	NA	NA	0	0	1	0	0	0	NO	NO	YES	NO	NO	NO	YES	NO	NO	NO	NA	NO	NA	YES	374	NO	NA	NO	NA
1822	2329	Yes	2	S_E_S_P	0	NA	NA	NA	NA	NA	NA	0	0	1	1	0	0	NO	NO	YES	YES	NO	NO	YES	NO	YES	NO	NA	NO	NA	NO	NA	NO	NA	YES	0
1823	2272	No	3	S_E_S_P	0	NA	NA	NA	NA	NA	NA	0	0	1	1	1	0	NO	NO	YES	YES	YES	NO	YES	NO	YES	NO	NA	NO	NA	NO	NA	NO	NA	YES	0
1824	5264	No	1	S_E	2496.44	NA	NA	2496.44	NA	NA	NA	0	0	1	0	0	0	NO	NO	YES	NO	NO	NO	YES	NO	NO	NO	NA	NO	NA	YES	2496.44	NO	NA	NO	NA
1825	10106	No	2	S_E_S_P	0	NA	NA	NA	NA	NA	NA	0	0	1	1	0	0	NO	NO	YES	YES	NO	NO	YES	YES	NO	YES	NA	YES	NA	NO	NA	NO	NA	NO	NA
1826	1094	No	1	B_E	289	289	NA	NA	NA	NA	NA	1	0	0	0	0	0	YES	NO	NO	NO	NO	NO	NO	NO	NO	NO	NA	NO	NA	NO	NA	NO	NA	NO	NA
1827	5470	No	2	S_E_S_P	1022	NA	NA	1022	NA	1022	NA	0	0	1	0	1	0	NO	NO	YES	NO	YES	NO	YES	NO	NO	NO	NA	NO	NA	NO	NA	NO	NA	YES	1022
1828	5575	No	1	S_E	NA	NA	NA	NA	NA	NA	NA	0	0	1	0	0	0	NO	NO	YES	NO	NO	NO	YES	YES	NO	NO	NA	NO	NA	NO	NA	NO	NA	NO	NA
1829	557	No	2	S_E_S_P	124	NA	NA	124	124	NA	NA	0	0	1	1	0	0	NO	NO	YES	YES	NO	NO	YES	NO	YES	NO	NA	NO	NA	NO	NA	NO	NA	YES	124
1830	3261	No	2	S_E_S_P	575	NA	NA	575	NA	575	NA	0	0	1	0	1	0	NO	NO	YES	NO	YES	NO	YES	NO	NO	NO	NA	NO	NA	NO	NA	NO	NA	YES	575
1831	3001	No	1	B_P	218	NA	218	NA	NA	NA	NA	0	1	0	0	0	0	NO	YES	NO	NO	NO	NO	NO	NO	NO	NO	NA	NO	NA	NO	NA	NO	NA	NO	NA
1832	4201	No	3	S_E_S_P	2664	NA	NA	2664	122	2098	NA	0	0	1	1	1	0	NO	NO	YES	YES	YES	NO	YES	NO	YES	YES	NA	NO	NA	NO	NA	NO	NA	NO	NA
1833	10736	No	1	S_E	NA	NA	NA	NA	NA	NA	NA	0	0	1	0	0	0	NO	NO	YES	NO	NO	NO	YES	YES	NO	NO	NA	NO	NA	NO	NA	NO	NA	NO	NA
1834	4444	No	2	B_E_S_P	396	NA	NA	NA	396	NA	368	0	0	0	1	0	1	NO	NO	NO	YES	NO	YES	NO	NO	YES	NO	NA	NO	NA	NO	NA	NO	NA	NO	NA
1835	2953	No	1	B_E	2324	2324	NA	NA	NA	NA	NA	1	0	0	0	0	0	YES	NO	NO	NO	NO	NO	NO	NO	NO	NO	NA	NO	NA	NO	NA	NO	NA	NO	NA
1836	2785	No	1	S_P	1903	NA	NA	NA	1903	NA	NA	0	0	0	1	0	0	NO	NO	NO	YES	NO	NO	NO	NO	NO	YES	1903	NO	NA	NO	NA	NO	NA	NO	NA
1837	10856	No	1	S_E	NA	NA	NA	NA	NA	NA	NA	0	0	1	0	0	0	NO	NO	YES	NO	NO	NO	YES	NO	NO	NO	NA	NO	NA	YES	NA	NO	NA	NO	NA
1838	5262	No	1	S_E	1050	NA	NA	1050	NA	NA	NA	0	0	1	0	0	0	NO	NO	YES	NO	NO	NO	YES	NO	NO	NO	NA	NO	NA	YES	1050	NO	NA	NO	NA
1839	3601	No	1	B_E	NA	NA	NA	NA	NA	NA	NA	1	0	0	0	0	0	YES	NO	NO	NO	NO	NO	NO	NO	NO	NO	NA	NO	NA	NO	NA	NO	NA	NO	NA
1840	3413	No	3	3	NA	NA	NA	30	NA	NA	NA	1	0	1	1	0	0	YES	NO	YES	YES	NO	NO	YES	NO	NO	YES	NA	NO	NA	NO	NA	NO	NA	NO	NA
1841	3733	No	1	S_E	NA	NA	NA	NA	NA	NA	NA	0	0	1	0	0	0	NO	NO	YES	NO	NO	NO	YES	NO	NO	NO	NA	NO	NA	YES	NA	NO	NA	NO	NA
1842	2595	No	2	B_E_S_P	918	NA	NA	NA	918	NA	918	0	0	0	1	0	1	NO	NO	NO	YES	NO	YES	NO	NO	YES	NO	NA	NO	NA	NO	NA	NO	NA	NO	NA
1843	1282	No	2	B_E_S_P	861.459	NA	NA	NA	861.459	NA	861.459	0	0	0	1	0	1	NO	NO	NO	YES	NO	YES	NO	NO	YES	NO	NA	NO	NA	NO	NA	NO	NA	NO	NA
1844	1592	No	3	S_E_S_P	1387	NA	NA	1387	172	714	NA	0	0	1	1	1	0	NO	NO	YES	YES	YES	NO	YES	NO	NO	YES	172	NO	NA	NO	NA	NO	NA	NO	NA
1845	8288	No	3	S_E_S_P	3654	NA	NA	3199	3199	3654	NA	0	0	1	1	1	0	NO	NO	YES	YES	YES	NO	YES	NO	YES	NO	NA	NO	NA	NO	NA	NO	NA	YES	3654
1846	1142	No	2	S_E_S_P	288	NA	NA	288	288	NA	NA	0	0	1	1	0	0	NO	NO	YES	YES	NO	NO	YES	NO	YES	NO	NA	NO	NA	NO	NA	NO	NA	YES	288
1847	1488	No	2	S_E_S_P	582	NA	NA	582	582	NA	NA	0	0	1	1	0	0	NO	NO	YES	YES	NO	NO	YES	NO	YES	NO	NA	NO	NA	NO	NA	NO	NA	YES	582
1848	4773	No	1	S_E	NA	NA	NA	NA	NA	NA	NA	0	0	1	0	0	0	NO	NO	YES	NO	NO	NO	YES	YES	NO	NO	NA	NO	NA	NO	NA	NO	NA	NO	NA
1849	8146	No	1	S_E	56	NA	NA	56	NA	NA	NA	0	0	1	0	0	0	NO	NO	YES	NO	NO	NO	YES	NO	NO	NO	NA	NO	NA	YES	56	NO	NA	NO	NA
1850	3484	No	2	B_E_S_E	0	NA	NA	NA	NA	NA	NA	1	0	1	0	0	0	YES	NO	YES	NO	NO	NO	YES	YES	NO	NO	NA	NO	NA	NO	NA	NO	NA	NO	NA
1851	6942	No	2	S_E_S_P	3167	NA	NA	3167	NA	NA	NA	0	0	1	1	0	0	NO	NO	YES	YES	NO	NO	YES	YES	NO	YES	NA	YES	3167	NO	NA	NO	NA	NO	NA
1852	3691	No	3	S_E_S_P	2786	NA	NA	2786	2425	480	NA	0	0	1	1	1	0	NO	NO	YES	YES	YES	NO	YES	YES	NO	YES	2425	YES	2425	NO	NA	NO	NA	NO	NA
1853	869	No	1	S_E	NA	NA	NA	NA	NA	NA	NA	0	0	1	0	0	0	NO	NO	YES	NO	NO	NO	YES	NO	NO	NO	NA	NO	NA	YES	NA	NO	NA	NO	NA
1854	817	No	3	3	NA	NA	NA	NA	NA	NA	NA	1	0	1	1	0	0	YES	NO	YES	YES	NO	NO	YES	YES	YES	YES	NA	YES	NA	NO	NA	NO	NA	NO	NA
1855	6246	No	1	S_E	NA	NA	NA	NA	NA	NA	NA	0	0	1	0	0	0	NO	NO	YES	NO	NO	NO	YES	NO	NO	NO	NA	NO	NA	YES	NA	NO	NA	NO	NA
1856	9793	No	1	S_E	3933.56	NA	NA	3933.56	NA	NA	NA	0	0	1	0	0	0	NO	NO	YES	NO	NO	NO	YES	YES	NO	NO	NA	NO	NA	NO	NA	NO	NA	NO	NA
1857	3449	No	2	B_E_S_P	2922	NA	NA	NA	2922	NA	2922	0	0	0	1	0	1	NO	NO	NO	YES	NO	YES	NO	NO	YES	NO	NA	NO	NA	NO	NA	NO	NA	NO	NA
1858	8031	No	1	B_E	494	494	NA	NA	NA	NA	NA	1	0	0	0	0	0	YES	NO	NO	NO	NO	NO	NO	NO	NO	NO	NA	NO	NA	NO	NA	NO	NA	NO	NA
1859	6900	No	1	S_E	1002	NA	NA	1002	NA	NA	NA	0	0	1	0	0	0	NO	NO	YES	NO	NO	NO	YES	YES	NO	NO	NA	NO	NA	NO	NA	NO	NA	NO	NA
1860	4428	No	5	3	NA	63	3078	2345	2310	778	NA	1	1	1	1	1	0	YES	YES	YES	YES	YES	NO	YES	YES	YES	NO	NA	NO	NA	NO	NA	NO	NA	NO	NA
1861	2369	No	4	3	NA	1781	NA	1784	1784	1784	NA	1	0	1	1	1	0	YES	NO	YES	YES	YES	NO	YES	NO	YES	NO	NA	NO	NA	NO	NA	NO	NA	NO	NA
1862	5613	No	1	S_E	NA	NA	NA	NA	NA	NA	NA	0	0	1	0	0	0	NO	NO	YES	NO	NO	NO	YES	NO	NO	NO	NA	NO	NA	YES	NA	NO	NA	NO	NA
1863	1874	No	1	S_P	311	NA	NA	NA	311	NA	NA	0	0	0	1	0	0	NO	NO	NO	YES	NO	NO	NO	NO	YES	NO	NA	NO	NA	NO	NA	YES	311	NO	NA
1864	3608	No	1	S_E	24	NA	NA	24	NA	NA	NA	0	0	1	0	0	0	NO	NO	YES	NO	NO	NO	YES	NO	NO	NO	NA	NO	NA	YES	24	NO	NA	NO	NA
1865	2454	No	1	S_E	NA	NA	NA	NA	NA	NA	NA	0	0	1	0	0	0	NO	NO	YES	NO	NO	NO	YES	NO	NO	NO	NA	NO	NA	YES	NA	NO	NA	NO	NA
1866	3534	No	2	S_E_S_P	0	NA	NA	NA	NA	NA	NA	0	0	1	1	0	0	NO	NO	YES	YES	NO	NO	YES	NO	YES	NO	NA	NO	NA	NO	NA	NO	NA	YES	0
1867	4867	No	3	S_E_S_P	1181	NA	NA	1181	NA	1181	NA	0	0	1	1	1	0	NO	NO	YES	YES	YES	NO	YES	NO	NO	YES	NA	NO	NA	NO	NA	NO	NA	NO	NA
1868	5733	No	1	B_P	2823	NA	2823	NA	NA	NA	NA	0	1	0	0	0	0	NO	YES	NO	NO	NO	NO	NO	NO	NO	NO	NA	NO	NA	NO	NA	NO	NA	NO	NA
1869	2918	No	3	S_E_S_P	1063	NA	NA	1063	NA	1063	NA	0	0	1	1	1	0	NO	NO	YES	YES	YES	NO	YES	NO	NO	YES	NA	NO	NA	NO	NA	NO	NA	NO	NA
1870	3808	No	1	S_E	1691.14	NA	NA	1691.14	NA	NA	NA	0	0	1	0	0	0	NO	NO	YES	NO	NO	NO	YES	YES	NO	NO	NA	NO	NA	NO	NA	NO	NA	NO	NA
1871	9714	No	1	S_E	5463	NA	NA	5463	NA	NA	NA	0	0	1	0	0	0	NO	NO	YES	NO	NO	NO	YES	YES	NO	NO	NA	NO	NA	NO	NA	NO	NA	NO	NA
1872	5795	No	1	S_P	1488	NA	NA	NA	1488	NA	NA	0	0	0	1	0	0	NO	NO	NO	YES	NO	NO	NO	NO	YES	YES	220	NO	NA	NO	NA	NO	NA	NO	NA
1873	5177	No	2	S_E_S_P	194	NA	NA	194	NA	194	NA	0	0	1	0	1	0	NO	NO	YES	NO	YES	NO	YES	NO	NO	NO	NA	NO	NA	NO	NA	NO	NA	YES	194
1874	5665	No	3	S_E_S_P	0	NA	NA	NA	NA	NA	NA	0	0	1	1	1	0	NO	NO	YES	YES	YES	NO	YES	NO	YES	NO	NA	NO	NA	NO	NA	NO	NA	YES	0
1875	12290	No	1	S_E	NA	NA	NA	NA	NA	NA	NA	0	0	1	0	0	0	NO	NO	YES	NO	NO	NO	YES	YES	NO	NO	NA	NO	NA	NO	NA	NO	NA	NO	NA
1876	4820	No	2	B_E_S_E	0	NA	NA	NA	NA	NA	NA	1	0	1	0	0	0	YES	NO	YES	NO	NO	NO	YES	NO	NO	NO	NA	NO	NA	NO	NA	NO	NA	NO	NA
1877	2707	No	3	S_E_S_P	2110	NA	NA	2110	2110	1656	NA	0	0	1	1	1	0	NO	NO	YES	YES	YES	NO	YES	NO	YES	NO	NA	NO	NA	NO	NA	NO	NA	YES	2110
1878	2090	No	1	S_E	180	NA	NA	180	NA	NA	NA	0	0	1	0	0	0	NO	NO	YES	NO	NO	NO	YES	YES	NO	NO	NA	NO	NA	NO	NA	NO	NA	NO	NA
1879	1783	No	2	S_E_S_P	516	NA	NA	516	NA	516	NA	0	0	1	0	1	0	NO	NO	YES	NO	YES	NO	YES	YES	NO	NO	NA	NO	NA	NO	NA	NO	NA	NO	NA
1880	8120	No	1	B_E	5490	5490	NA	NA	NA	NA	NA	1	0	0	0	0	0	YES	NO	NO	NO	NO	NO	NO	NO	NO	NO	NA	NO	NA	NO	NA	NO	NA	NO	NA
1881	13539	No	2	B_E_S_E	666	666	NA	47	NA	NA	NA	1	0	1	0	0	0	YES	NO	YES	NO	NO	NO	YES	YES	NO	NO	NA	NO	NA	NO	NA	NO	NA	NO	NA
1882	4321	No	1	B_E	1118	1118	NA	NA	NA	NA	NA	1	0	0	0	0	0	YES	NO	NO	NO	NO	NO	NO	NO	NO	NO	NA	NO	NA	NO	NA	NO	NA	NO	NA
1883	2773	No	2	S_E_S_P	659	NA	NA	659	NA	659	NA	0	0	1	0	1	0	NO	NO	YES	NO	YES	NO	YES	NO	NO	NO	NA	NO	NA	NO	NA	NO	NA	YES	659
1884	11797	No	1	S_E	NA	NA	NA	NA	NA	NA	NA	0	0	1	0	0	0	NO	NO	YES	NO	NO	NO	YES	YES	NO	NO	NA	NO	NA	NO	NA	NO	NA	NO	NA
1885	4962	No	1	S_E	NA	NA	NA	NA	NA	NA	NA	0	0	1	0	0	0	NO	NO	YES	NO	NO	NO	YES	NO	NO	NO	NA	NO	NA	YES	NA	NO	NA	NO	NA
1886	3525	No	1	B_E	942	942	NA	NA	NA	NA	NA	1	0	0	0	0	0	YES	NO	NO	NO	NO	NO	NO	NO	NO	NO	NA	NO	NA	NO	NA	NO	NA	NO	NA
1887	3416	No	3	S_E_S_P	1196	NA	NA	1028	1196	209	NA	0	0	1	1	1	0	NO	NO	YES	YES	YES	NO	YES	NO	YES	NO	NA	NO	NA	NO	NA	NO	NA	YES	1196
1888	4472	No	1	S_E	1851	NA	NA	1851	NA	NA	NA	0	0	1	0	0	0	NO	NO	YES	NO	NO	NO	YES	YES	NO	NO	NA	NO	NA	NO	NA	NO	NA	NO	NA
1889	369	No	2	S_E_S_P	121	NA	NA	121	121	NA	NA	0	0	1	1	0	0	NO	NO	YES	YES	NO	NO	YES	NO	YES	NO	NA	NO	NA	NO	NA	NO	NA	YES	121
1890	6967	No	1	S_E	NA	NA	NA	NA	NA	NA	NA	0	0	1	0	0	0	NO	NO	YES	NO	NO	NO	YES	NO	NO	NO	NA	NO	NA	YES	NA	NO	NA	NO	NA
1891	1652	No	1	S_P	NA	NA	NA	NA	NA	NA	NA	0	0	0	1	0	0	NO	NO	NO	YES	NO	NO	NO	NO	YES	NO	NA	NO	NA	NO	NA	YES	NA	NO	NA
1892	8734	No	1	S_E	399	NA	NA	399	NA	NA	NA	0	0	1	0	0	0	NO	NO	YES	NO	NO	NO	YES	YES	NO	NO	NA	NO	NA	NO	NA	NO	NA	NO	NA
1893	5588	No	1	S_E	2919	NA	NA	2919	NA	NA	NA	0	0	1	0	0	0	NO	NO	YES	NO	NO	NO	YES	YES	NO	NO	NA	NO	NA	NO	NA	NO	NA	NO	NA
1894	4151	No	3	S_E_S_P	333	NA	NA	333	NA	333	NA	0	0	1	1	1	0	NO	NO	YES	YES	YES	NO	YES	NO	NO	YES	NA	NO	NA	NO	NA	NO	NA	NO	NA
1895	2355	No	3	S_E_S_P	1240	NA	NA	1240	15	380.999	NA	0	0	1	1	1	0	NO	NO	YES	YES	YES	NO	YES	YES	YES	NO	NA	NO	NA	NO	NA	NO	NA	NO	NA
1896	7749	No	1	S_E	2682	NA	NA	2682	NA	NA	NA	0	0	1	0	0	0	NO	NO	YES	NO	NO	NO	YES	NO	NO	NO	NA	NO	NA	YES	2682	NO	NA	NO	NA
1897	1376	No	1	S_E	71	NA	NA	71	NA	NA	NA	0	0	1	0	0	0	NO	NO	YES	NO	NO	NO	YES	YES	NO	NO	NA	NO	NA	NO	NA	NO	NA	NO	NA
1898	952	No	2	S_E_S_P	811	NA	NA	811	811	NA	NA	0	0	1	1	0	0	NO	NO	YES	YES	NO	NO	YES	NO	YES	NO	NA	NO	NA	NO	NA	NO	NA	YES	811
1899	7317	No	1	S_E	1549.38	NA	NA	1549.38	NA	NA	NA	0	0	1	0	0	0	NO	NO	YES	NO	NO	NO	YES	NO	NO	NO	NA	NO	NA	YES	1549.38	NO	NA	NO	NA
1900	6540	No	3	S_E_S_P	4028	NA	NA	4028	4028	4028	NA	0	0	1	1	1	0	NO	NO	YES	YES	YES	NO	YES	NO	YES	NO	NA	NO	NA	NO	NA	NO	NA	YES	4028
1901	3689	No	2	S_E_S_P	0	NA	NA	NA	NA	NA	NA	0	0	1	1	0	0	NO	NO	YES	YES	NO	NO	YES	NO	NO	YES	NA	NO	NA	NO	NA	NO	NA	NO	NA
1902	8269	No	2	S_E_S_P	0	NA	NA	NA	NA	NA	NA	0	0	1	1	0	0	NO	NO	YES	YES	NO	NO	YES	YES	NO	YES	NA	YES	NA	NO	NA	NO	NA	NO	NA
1903	2724	No	1	B_E	561	561	NA	NA	NA	NA	NA	1	0	0	0	0	0	YES	NO	NO	NO	NO	NO	NO	NO	NO	NO	NA	NO	NA	NO	NA	NO	NA	NO	NA
1904	3681	No	2	S_E_S_P	0	NA	NA	NA	NA	NA	NA	0	0	1	1	0	0	NO	NO	YES	YES	NO	NO	YES	NO	YES	NO	NA	NO	NA	NO	NA	NO	NA	YES	0
1905	9145	No	1	S_E	NA	NA	NA	NA	NA	NA	NA	0	0	1	0	0	0	NO	NO	YES	NO	NO	NO	YES	YES	NO	NO	NA	NO	NA	NO	NA	NO	NA	NO	NA
1906	2853	No	2	S_E_S_P	0	NA	NA	NA	NA	NA	NA	0	0	1	1	0	0	NO	NO	YES	YES	NO	NO	YES	NO	YES	NO	NA	NO	NA	NO	NA	NO	NA	YES	0
1907	9287	No	1	S_E	913.106	NA	NA	913.106	NA	NA	NA	0	0	1	0	0	0	NO	NO	YES	NO	NO	NO	YES	YES	NO	NO	NA	NO	NA	NO	NA	NO	NA	NO	NA
1908	3168	No	3	S_E_S_P	480.63	NA	NA	386	480.63	386	NA	0	0	1	1	1	0	NO	NO	YES	YES	YES	NO	YES	NO	YES	NO	NA	NO	NA	NO	NA	NO	NA	YES	480.63
1909	7475	No	4	3	NA	NA	NA	996	3947	996	3947	0	0	1	1	1	1	NO	NO	YES	YES	YES	YES	YES	NO	YES	NO	NA	NO	NA	NO	NA	NO	NA	NO	NA
1910	1158	No	2	S_E_S_P	468	NA	NA	468	468	NA	NA	0	0	1	1	0	0	NO	NO	YES	YES	NO	NO	YES	NO	YES	NO	NA	NO	NA	NO	NA	NO	NA	YES	468
1911	6625	No	1	S_E	NA	NA	NA	NA	NA	NA	NA	0	0	1	0	0	0	NO	NO	YES	NO	NO	NO	YES	YES	NO	NO	NA	NO	NA	NO	NA	NO	NA	NO	NA
1912	3135	No	2	S_E_S_P	396	NA	NA	396	NA	396	NA	0	0	1	0	1	0	NO	NO	YES	NO	YES	NO	YES	NO	NO	NO	NA	NO	NA	NO	NA	NO	NA	YES	396
1913	324	No	2	S_E_S_P	0	NA	NA	NA	NA	NA	NA	0	0	1	1	0	0	NO	NO	YES	YES	NO	NO	YES	NO	YES	NO	NA	NO	NA	NO	NA	NO	NA	YES	0
1914	8053	No	1	S_E	NA	NA	NA	NA	NA	NA	NA	0	0	1	0	0	0	NO	NO	YES	NO	NO	NO	YES	NO	NO	NO	NA	NO	NA	YES	NA	NO	NA	NO	NA
1915	1516	No	2	S_E_S_P	368	NA	NA	368	368	NA	NA	0	0	1	1	0	0	NO	NO	YES	YES	NO	NO	YES	NO	YES	NO	NA	NO	NA	NO	NA	NO	NA	YES	368
1916	5707	No	3	S_E_S_P	1769	NA	NA	1769	1724	45	NA	0	0	1	1	1	0	NO	NO	YES	YES	YES	NO	YES	YES	NO	YES	1724	YES	1769	NO	NA	NO	NA	NO	NA
1917	7244	No	3	S_E_S_P	1366	NA	NA	NA	NA	1366	NA	0	0	1	1	1	0	NO	NO	YES	YES	YES	NO	YES	NO	NO	YES	NA	NO	NA	NO	NA	NO	NA	NO	NA
1918	8889	No	1	B_E	570	570	NA	NA	NA	NA	NA	1	0	0	0	0	0	YES	NO	NO	NO	NO	NO	NO	NO	NO	NO	NA	NO	NA	NO	NA	NO	NA	NO	NA
1919	6483	No	3	S_E_S_P	0	NA	NA	NA	NA	NA	NA	0	0	1	1	1	0	NO	NO	YES	YES	YES	NO	YES	NO	YES	NO	NA	NO	NA	NO	NA	NO	NA	YES	0
1920	2650	No	1	S_E	NA	NA	NA	NA	NA	NA	NA	0	0	1	0	0	0	NO	NO	YES	NO	NO	NO	YES	NO	NO	NO	NA	NO	NA	YES	NA	NO	NA	NO	NA
1921	5399	No	3	S_E_S_P	182	NA	NA	182	182	182	NA	0	0	1	1	1	0	NO	NO	YES	YES	YES	NO	YES	NO	YES	NO	NA	NO	NA	NO	NA	NO	NA	YES	182
1922	6661	No	1	S_E	NA	NA	NA	NA	NA	NA	NA	0	0	1	0	0	0	NO	NO	YES	NO	NO	NO	YES	NO	NO	NO	NA	NO	NA	YES	NA	NO	NA	NO	NA
1923	6348	Yes	1	S_E_S_P	3381	NA	NA	NA	NA	3381	NA	0	0	0	0	1	0	NO	NO	NO	NO	YES	NO	NO	NO	NO	NO	NA	NO	NA	NO	NA	NO	NA	YES	3381
1924	7201	No	1	S_E	62.875	NA	NA	62.875	NA	NA	NA	0	0	1	0	0	0	NO	NO	YES	NO	NO	NO	YES	NO	NO	NO	NA	NO	NA	YES	62.875	NO	NA	NO	NA
1925	5389	No	3	S_E_S_P	4308	NA	NA	2104.64	1357.29	4308	NA	0	0	1	1	1	0	NO	NO	YES	YES	YES	NO	YES	NO	NO	YES	1357.29	NO	NA	NO	NA	NO	NA	NO	NA
1926	4421	No	2	B_E_B_P	0	NA	NA	NA	NA	NA	NA	1	1	0	0	0	0	YES	YES	NO	NO	NO	NO	NO	NO	NO	NO	NA	NO	NA	NO	NA	NO	NA	NO	NA
1927	7279	No	2	B_E_S_P	2457	NA	NA	NA	2457	NA	2457	0	0	0	1	0	1	NO	NO	NO	YES	NO	YES	NO	NO	YES	NO	NA	NO	NA	NO	NA	NO	NA	NO	NA
1928	4064	No	1	S_E	354	NA	NA	354	NA	NA	NA	0	0	1	0	0	0	NO	NO	YES	NO	NO	NO	YES	YES	NO	NO	NA	NO	NA	NO	NA	NO	NA	NO	NA
1929	7042	No	1	B_E	2058.48	2058.48	NA	NA	NA	NA	NA	1	0	0	0	0	0	YES	NO	NO	NO	NO	NO	NO	NO	NO	NO	NA	NO	NA	NO	NA	NO	NA	NO	NA
1930	14077	No	1	S_E	NA	NA	NA	NA	NA	NA	NA	0	0	1	0	0	0	NO	NO	YES	NO	NO	NO	YES	YES	NO	NO	NA	NO	NA	NO	NA	NO	NA	NO	NA
1931	465	No	2	S_E_S_P	0	NA	NA	NA	NA	NA	NA	0	0	1	1	0	0	NO	NO	YES	YES	NO	NO	YES	NO	YES	NO	NA	NO	NA	NO	NA	NO	NA	YES	0
1932	2917	No	1	B_E	NA	NA	NA	NA	NA	NA	NA	1	0	0	0	0	0	YES	NO	NO	NO	NO	NO	NO	NO	NO	NO	NA	NO	NA	NO	NA	NO	NA	NO	NA
1933	2101	No	1	S_P	NA	NA	NA	NA	NA	NA	NA	0	0	0	1	0	0	NO	NO	NO	YES	NO	NO	NO	NO	NO	YES	NA	NO	NA	NO	NA	NO	NA	NO	NA
1934	2962	No	1	S_E	NA	NA	NA	NA	NA	NA	NA	0	0	1	0	0	0	NO	NO	YES	NO	NO	NO	YES	NO	NO	NO	NA	NO	NA	YES	NA	NO	NA	NO	NA
1935	7787	No	2	B_E_S_E	1811	718	NA	1811	NA	NA	NA	1	0	1	0	0	0	YES	NO	YES	NO	NO	NO	YES	YES	NO	NO	NA	NO	NA	NO	NA	NO	NA	NO	NA
1936	400	No	1	B_E	NA	NA	NA	NA	NA	NA	NA	1	0	0	0	0	0	YES	NO	NO	NO	NO	NO	NO	NO	NO	NO	NA	NO	NA	NO	NA	NO	NA	NO	NA
1937	7248	No	2	S_E_S_P	849	NA	NA	849	NA	849	NA	0	0	1	0	1	0	NO	NO	YES	NO	YES	NO	YES	NO	NO	NO	NA	NO	NA	NO	NA	NO	NA	YES	849
1938	5696	No	3	S_E_S_P	63	NA	NA	63	NA	63	NA	0	0	1	1	1	0	NO	NO	YES	YES	YES	NO	YES	NO	NO	YES	NA	NO	NA	NO	NA	NO	NA	NO	NA
1939	3989	No	3	S_E_S_P	3073.33	NA	NA	3073.33	NA	1164.55	NA	0	0	1	1	1	0	NO	NO	YES	YES	YES	NO	YES	NO	YES	YES	NA	NO	NA	NO	NA	NO	NA	NO	NA
1940	3091	No	2	B_E_S_E	1428	1428	NA	14	NA	NA	NA	1	0	1	0	0	0	YES	NO	YES	NO	NO	NO	YES	NO	NO	NO	NA	NO	NA	NO	NA	NO	NA	NO	NA
1941	6126	No	1	B_P	1290	NA	1290	NA	NA	NA	NA	0	1	0	0	0	0	NO	YES	NO	NO	NO	NO	NO	NO	NO	NO	NA	NO	NA	NO	NA	NO	NA	NO	NA
1942	2985	No	2	S_E_S_P	0	NA	NA	NA	NA	NA	NA	0	0	1	1	0	0	NO	NO	YES	YES	NO	NO	YES	NO	YES	NO	NA	NO	NA	NO	NA	NO	NA	YES	0
1943	10821	No	1	S_E	NA	NA	NA	NA	NA	NA	NA	0	0	1	0	0	0	NO	NO	YES	NO	NO	NO	YES	NO	NO	NO	NA	NO	NA	YES	NA	NO	NA	NO	NA
1944	1643	No	1	S_P	NA	NA	NA	NA	NA	NA	NA	0	0	0	1	0	0	NO	NO	NO	YES	NO	NO	NO	NO	NO	YES	NA	NO	NA	NO	NA	NO	NA	NO	NA
1945	8452	No	1	S_E	4006	NA	NA	4006	NA	NA	NA	0	0	1	0	0	0	NO	NO	YES	NO	NO	NO	YES	YES	NO	NO	NA	NO	NA	NO	NA	NO	NA	NO	NA
1946	3152	No	3	S_E_S_P	1110.45	NA	NA	1110.45	420.129	1110.45	NA	0	0	1	1	1	0	NO	NO	YES	YES	YES	NO	YES	NO	YES	YES	360	NO	NA	NO	NA	NO	NA	NO	NA
1947	438	No	1	B_E	170	170	NA	NA	NA	NA	NA	1	0	0	0	0	0	YES	NO	NO	NO	NO	NO	NO	NO	NO	NO	NA	NO	NA	NO	NA	NO	NA	NO	NA
1948	4382	No	1	S_E	365	NA	NA	365	NA	NA	NA	0	0	1	0	0	0	NO	NO	YES	NO	NO	NO	YES	YES	NO	NO	NA	NO	NA	NO	NA	NO	NA	NO	NA
1949	8137	No	1	S_E	543.011	NA	NA	543.011	NA	NA	NA	0	0	1	0	0	0	NO	NO	YES	NO	NO	NO	YES	NO	NO	NO	NA	NO	NA	YES	543.011	NO	NA	NO	NA
1950	4919	No	1	B_E	NA	NA	NA	NA	NA	NA	NA	1	0	0	0	0	0	YES	NO	NO	NO	NO	NO	NO	NO	NO	NO	NA	NO	NA	NO	NA	NO	NA	NO	NA
1951	11328	No	1	S_E	3129	NA	NA	3129	NA	NA	NA	0	0	1	0	0	0	NO	NO	YES	NO	NO	NO	YES	YES	NO	NO	NA	NO	NA	NO	NA	NO	NA	NO	NA
1952	2092	No	2	S_P_B_P	1510	NA	196	NA	1510	NA	NA	0	1	0	1	0	0	NO	YES	NO	YES	NO	NO	NO	NO	NO	YES	1510	NO	NA	NO	NA	NO	NA	NO	NA
1953	1162	No	2	S_E_S_P	684.359	NA	NA	684.359	684.359	NA	NA	0	0	1	1	0	0	NO	NO	YES	YES	NO	NO	YES	NO	YES	NO	NA	NO	NA	NO	NA	NO	NA	YES	684.359
1954	4716	No	3	S_E_S_P	1538.62	NA	NA	1538.62	1538.62	NA	NA	0	0	1	1	1	0	NO	NO	YES	YES	YES	NO	YES	NO	YES	NO	NA	NO	NA	NO	NA	NO	NA	YES	1538.62
1955	7523	No	1	S_E	2915	NA	NA	2915	NA	NA	NA	0	0	1	0	0	0	NO	NO	YES	NO	NO	NO	YES	YES	NO	NO	NA	NO	NA	NO	NA	NO	NA	NO	NA
1956	6417	No	2	S_E_S_P	686	NA	NA	686	686	NA	NA	0	0	1	1	0	0	NO	NO	YES	YES	NO	NO	NO	YES	NO	YES	686	YES	686	NO	NA	NO	NA	NO	NA
1957	2805	No	2	S_E_S_P	0	NA	NA	NA	NA	NA	NA	0	0	1	1	0	0	NO	NO	YES	YES	NO	NO	YES	NO	YES	NO	NA	NO	NA	NO	NA	NO	NA	YES	0
1958	3362	No	2	S_E_S_P	0	NA	NA	NA	NA	NA	NA	0	0	1	0	1	0	NO	NO	YES	NO	YES	NO	YES	NO	NO	NO	NA	NO	NA	NO	NA	NO	NA	YES	0
1959	4947	No	2	S_E_B_P	365	NA	365	365	NA	NA	NA	0	1	1	0	0	0	NO	YES	YES	NO	NO	NO	YES	YES	NO	NO	NA	NO	NA	NO	NA	NO	NA	NO	NA
1960	110	No	2	S_E_S_P	0	NA	NA	NA	NA	NA	NA	0	0	1	1	0	0	NO	NO	YES	YES	NO	NO	YES	NO	YES	NO	NA	NO	NA	NO	NA	NO	NA	YES	0
1961	2083	No	1	S_E	410	NA	NA	410	NA	NA	NA	0	0	1	0	0	0	NO	NO	YES	NO	NO	NO	YES	YES	NO	NO	NA	NO	NA	NO	NA	NO	NA	NO	NA
1962	2439	No	3	S_E_S_P	0	NA	NA	NA	NA	NA	NA	0	0	1	1	1	0	NO	NO	YES	YES	YES	NO	YES	NO	NO	YES	NA	NO	NA	NO	NA	NO	NA	NO	NA
1963	9724	No	1	S_E	NA	NA	NA	NA	NA	NA	NA	0	0	1	0	0	0	NO	NO	YES	NO	NO	NO	YES	YES	NO	NO	NA	NO	NA	NO	NA	NO	NA	NO	NA
1964	98	No	2	S_E_S_P	0	NA	NA	NA	NA	NA	NA	0	0	1	1	0	0	NO	NO	YES	YES	NO	NO	YES	NO	YES	NO	NA	NO	NA	NO	NA	NO	NA	YES	0
1965	8613	No	1	S_E	1090	NA	NA	1090	NA	NA	NA	0	0	1	0	0	0	NO	NO	YES	NO	NO	NO	YES	YES	NO	NO	NA	NO	NA	NO	NA	NO	NA	NO	NA
1966	2608	No	2	S_E_S_P	94	NA	NA	94	NA	94	NA	0	0	1	0	1	0	NO	NO	YES	NO	YES	NO	YES	NO	NO	NO	NA	NO	NA	NO	NA	NO	NA	YES	94
1967	1737	Yes	1	S_P	1355	NA	NA	NA	1355	NA	NA	0	0	0	1	0	0	NO	NO	NO	YES	NO	NO	NO	NO	YES	NO	NA	NO	NA	NO	NA	YES	1355	NO	NA
1968	4723	No	3	S_E_S_P	0	NA	NA	NA	NA	NA	NA	0	0	1	1	1	0	NO	NO	YES	YES	YES	NO	YES	NO	NO	YES	NA	NO	NA	NO	NA	NO	NA	NO	NA
1969	12630	No	1	S_E	1437	NA	NA	1437	NA	NA	NA	0	0	1	0	0	0	NO	NO	YES	NO	NO	NO	YES	NO	NO	NO	NA	NO	NA	YES	1437	NO	NA	NO	NA
1970	461	No	1	B_E	NA	NA	NA	NA	NA	NA	NA	1	0	0	0	0	0	YES	NO	NO	NO	NO	NO	NO	NO	NO	NO	NA	NO	NA	NO	NA	NO	NA	NO	NA
1971	6719	No	1	S_E	NA	NA	NA	NA	NA	NA	NA	0	0	1	0	0	0	NO	NO	YES	NO	NO	NO	YES	NO	NO	NO	NA	NO	NA	YES	NA	NO	NA	NO	NA
1972	4874	Yes	1	S_E	7	NA	NA	7	NA	NA	NA	0	0	1	0	0	0	NO	NO	YES	NO	NO	NO	YES	NO	NO	NO	NA	NO	NA	YES	7	NO	NA	NO	NA
1973	4537	No	1	S_E	NA	NA	NA	NA	NA	NA	NA	0	0	1	0	0	0	NO	NO	YES	NO	NO	NO	YES	YES	NO	NO	NA	NO	NA	NO	NA	NO	NA	NO	NA
1974	7933	No	2	B_E_S_P	718	NA	NA	NA	718	NA	158	0	0	0	1	0	1	NO	NO	NO	YES	NO	YES	NO	NO	YES	NO	NA	NO	NA	NO	NA	NO	NA	NO	NA
1975	7717	No	1	S_E	279	NA	NA	279	NA	NA	NA	0	0	1	0	0	0	NO	NO	YES	NO	NO	NO	NO	YES	NO	NO	NA	NO	NA	NO	NA	NO	NA	NO	NA
1976	8794	No	1	S_P	NA	NA	NA	NA	NA	NA	NA	0	0	0	1	0	0	NO	NO	NO	YES	NO	NO	NO	NO	NO	YES	NA	NO	NA	NO	NA	NO	NA	NO	NA
1977	4680	No	3	S_E_S_P	926.224	NA	NA	926.224	926.224	926.224	NA	0	0	1	1	1	0	NO	NO	YES	YES	YES	NO	YES	NO	YES	YES	360	NO	NA	NO	NA	NO	NA	NO	NA
1978	12391	No	1	S_P	113.999	NA	NA	NA	113.999	NA	NA	0	0	0	1	0	0	NO	NO	NO	YES	NO	NO	NO	NO	NO	YES	113.999	NO	NA	NO	NA	NO	NA	NO	NA
1979	4226	No	2	B_E_S_E	3338.68	184	NA	3338.68	NA	NA	NA	1	0	1	0	0	0	YES	NO	YES	NO	NO	NO	YES	YES	NO	NO	NA	NO	NA	NO	NA	NO	NA	NO	NA
1980	2742	No	1	B_E	NA	NA	NA	NA	NA	NA	NA	1	0	0	0	0	0	YES	NO	NO	NO	NO	NO	NO	NO	NO	NO	NA	NO	NA	NO	NA	NO	NA	NO	NA
1981	10592	No	1	S_E	2816	NA	NA	2816	NA	NA	NA	0	0	1	0	0	0	NO	NO	YES	NO	NO	NO	YES	YES	NO	NO	NA	NO	NA	NO	NA	NO	NA	NO	NA
1982	5974	No	1	S_E	NA	NA	NA	NA	NA	NA	NA	0	0	1	0	0	0	NO	NO	YES	NO	NO	NO	NO	YES	NO	NO	NA	NO	NA	NO	NA	NO	NA	NO	NA
1983	5305	No	1	S_E	3189	NA	NA	3189	NA	NA	NA	0	0	1	0	0	0	NO	NO	YES	NO	NO	NO	YES	YES	NO	NO	NA	NO	NA	NO	NA	NO	NA	NO	NA
1984	13875	No	1	S_E	541	NA	NA	541	NA	NA	NA	0	0	1	0	0	0	NO	NO	YES	NO	NO	NO	YES	NO	NO	NO	NA	NO	NA	YES	541	NO	NA	NO	NA
1985	1493	No	1	B_E	911	911	NA	NA	NA	NA	NA	1	0	0	0	0	0	YES	NO	NO	NO	NO	NO	NO	NO	NO	NO	NA	NO	NA	NO	NA	NO	NA	NO	NA
1986	8522	No	1	B_E	1645	1645	NA	NA	NA	NA	NA	1	0	0	0	0	0	YES	NO	NO	NO	NO	NO	NO	NO	NO	NO	NA	NO	NA	NO	NA	NO	NA	NO	NA
1987	1433	No	3	S_E_S_P	0	NA	NA	NA	NA	NA	NA	0	0	1	1	1	0	NO	NO	YES	YES	YES	NO	YES	NO	YES	NO	NA	NO	NA	NO	NA	NO	NA	YES	0
1988	9455	No	3	3	NA	1941	NA	322	1941	NA	NA	1	0	1	1	0	0	YES	NO	YES	YES	NO	NO	YES	NO	NO	YES	1941	NO	NA	NO	NA	NO	NA	NO	NA
1989	5279	No	1	S_E	2375	NA	NA	2375	NA	NA	NA	0	0	1	0	0	0	NO	NO	YES	NO	NO	NO	YES	NO	NO	NO	NA	NO	NA	YES	2375	NO	NA	NO	NA
1990	9036	No	1	S_E	119	NA	NA	119	NA	NA	NA	0	0	1	0	0	0	NO	NO	YES	NO	NO	NO	YES	YES	NO	NO	NA	NO	NA	NO	NA	NO	NA	NO	NA
1991	3274	No	1	B_E	533	533	NA	NA	NA	NA	NA	1	0	0	0	0	0	YES	NO	NO	NO	NO	NO	NO	NO	NO	NO	NA	NO	NA	NO	NA	NO	NA	NO	NA
1992	2131	No	1	S_P	NA	NA	NA	NA	NA	NA	NA	0	0	0	1	0	0	NO	NO	NO	YES	NO	NO	NO	NO	YES	NO	NA	NO	NA	NO	NA	YES	NA	NO	NA
1993	877	No	1	B_E	508.016	508.016	NA	NA	NA	NA	NA	1	0	0	0	0	0	YES	NO	NO	NO	NO	NO	NO	NO	NO	NO	NA	NO	NA	NO	NA	NO	NA	NO	NA
1994	11611	No	1	S_E	NA	NA	NA	NA	NA	NA	NA	0	0	1	0	0	0	NO	NO	YES	NO	NO	NO	YES	YES	NO	NO	NA	NO	NA	NO	NA	NO	NA	NO	NA
1995	9997	No	2	S_E_S_P	27	NA	NA	27	NA	27	NA	0	0	1	0	1	0	NO	NO	YES	NO	YES	NO	YES	NO	NO	NO	NA	NO	NA	NO	NA	NO	NA	YES	27
1996	3077	Yes	1	B_P	NA	NA	NA	NA	NA	NA	NA	0	1	0	0	0	0	NO	YES	NO	NO	NO	NO	NO	NO	NO	NO	NA	NO	NA	NO	NA	NO	NA	NO	NA
1997	13442	No	2	B_E_S_P	0	NA	NA	NA	NA	NA	NA	0	0	0	1	0	1	NO	NO	NO	YES	NO	YES	NO	NO	YES	NO	NA	NO	NA	NO	NA	NO	NA	NO	NA
1998	779	No	1	S_E	NA	NA	NA	NA	NA	NA	NA	0	0	1	0	0	0	NO	NO	YES	NO	NO	NO	YES	YES	NO	NO	NA	NO	NA	NO	NA	NO	NA	NO	NA
1999	4479	No	2	S_E_B_P	2283	NA	2055	2283	NA	NA	NA	0	1	1	0	0	0	NO	YES	YES	NO	NO	NO	YES	YES	NO	NO	NA	NO	NA	NO	NA	NO	NA	NO	NA
[truncated: 10,405 more rows]

## Sheet: control
id	followup time	breast_cancer	bioidentical_estrogen	bioidentical_progesterone	synthetic_estrogen	synthetic_progesterone	S_E_S_P	B_E_S_P	synthetic_estrogen_no_premarin	premarin	synthetic_progesterone_no_medroxyprogesterone	Medroxyprogesterone
1	4785	No	NO	NO	NO	NO	NO	NO	NO	NO	NO	NO
2	6014	No	NO	NO	NO	NO	NO	NO	NO	NO	NO	NO
3	4559	No	NO	NO	NO	NO	NO	NO	NO	NO	NO	NO
4	5730	No	NO	NO	NO	NO	NO	NO	NO	NO	NO	NO
5	8582	No	NO	NO	NO	NO	NO	NO	NO	NO	NO	NO
6	2162	No	NO	NO	NO	NO	NO	NO	NO	NO	NO	NO
7	17388	No	NO	NO	NO	NO	NO	NO	NO	NO	NO	NO
8	3934	No	NO	NO	NO	NO	NO	NO	NO	NO	NO	NO
9	7219	No	NO	NO	NO	NO	NO	NO	NO	NO	NO	NO
10	7339	No	NO	NO	NO	NO	NO	NO	NO	NO	NO	NO
11	1099	No	NO	NO	NO	NO	NO	NO	NO	NO	NO	NO
12	10819	No	NO	NO	NO	NO	NO	NO	NO	NO	NO	NO
13	3556	No	NO	NO	NO	NO	NO	NO	NO	NO	NO	NO
14	7864	No	NO	NO	NO	NO	NO	NO	NO	NO	NO	NO
15	3040	No	NO	NO	NO	NO	NO	NO	NO	NO	NO	NO
16	6290	No	NO	NO	NO	NO	NO	NO	NO	NO	NO	NO
17	2113	No	NO	NO	NO	NO	NO	NO	NO	NO	NO	NO
18	8825	No	NO	NO	NO	NO	NO	NO	NO	NO	NO	NO
19	4468	No	NO	NO	NO	NO	NO	NO	NO	NO	NO	NO
20	3747	No	NO	NO	NO	NO	NO	NO	NO	NO	NO	NO
21	1845	No	NO	NO	NO	NO	NO	NO	NO	NO	NO	NO
22	4305	No	NO	NO	NO	NO	NO	NO	NO	NO	NO	NO
23	1109	No	NO	NO	NO	NO	NO	NO	NO	NO	NO	NO
24	5869	Yes	NO	NO	NO	NO	NO	NO	NO	NO	NO	NO
25	950	No	NO	NO	NO	NO	NO	NO	NO	NO	NO	NO
26	3030	No	NO	NO	NO	NO	NO	NO	NO	NO	NO	NO
27	9426	No	NO	NO	NO	NO	NO	NO	NO	NO	NO	NO
28	8690	No	NO	NO	NO	NO	NO	NO	NO	NO	NO	NO
29	995	No	NO	NO	NO	NO	NO	NO	NO	NO	NO	NO
30	4051	No	NO	NO	NO	NO	NO	NO	NO	NO	NO	NO
31	10433	No	NO	NO	NO	NO	NO	NO	NO	NO	NO	NO
32	9462	No	NO	NO	NO	NO	NO	NO	NO	NO	NO	NO
33	6387	No	NO	NO	NO	NO	NO	NO	NO	NO	NO	NO
34	5890	No	NO	NO	NO	NO	NO	NO	NO	NO	NO	NO
35	6021	No	NO	NO	NO	NO	NO	NO	NO	NO	NO	NO
36	2423	No	NO	NO	NO	NO	NO	NO	NO	NO	NO	NO
37	6711	No	NO	NO	NO	NO	NO	NO	NO	NO	NO	NO
38	6326	No	NO	NO	NO	NO	NO	NO	NO	NO	NO	NO
39	10825	No	NO	NO	NO	NO	NO	NO	NO	NO	NO	NO
40	1425	No	NO	NO	NO	NO	NO	NO	NO	NO	NO	NO
41	14571	No	NO	NO	NO	NO	NO	NO	NO	NO	NO	NO
42	1203	No	NO	NO	NO	NO	NO	NO	NO	NO	NO	NO
43	2541	No	NO	NO	NO	NO	NO	NO	NO	NO	NO	NO
44	4066	No	NO	NO	NO	NO	NO	NO	NO	NO	NO	NO
45	7076	Yes	NO	NO	NO	NO	NO	NO	NO	NO	NO	NO
46	10072	No	NO	NO	NO	NO	NO	NO	NO	NO	NO	NO
47	11090	No	NO	NO	NO	NO	NO	NO	NO	NO	NO	NO
48	2211	No	NO	NO	NO	NO	NO	NO	NO	NO	NO	NO
49	3690	No	NO	NO	NO	NO	NO	NO	NO	NO	NO	NO
50	11808	No	NO	NO	NO	NO	NO	NO	NO	NO	NO	NO
51	3829	No	NO	NO	NO	NO	NO	NO	NO	NO	NO	NO
52	10625	No	NO	NO	NO	NO	NO	NO	NO	NO	NO	NO
53	5774	No	NO	NO	NO	NO	NO	NO	NO	NO	NO	NO
54	9445	No	NO	NO	NO	NO	NO	NO	NO	NO	NO	NO
55	12555	No	NO	NO	NO	NO	NO	NO	NO	NO	NO	NO
56	8697	No	NO	NO	NO	NO	NO	NO	NO	NO	NO	NO
57	3890	No	NO	NO	NO	NO	NO	NO	NO	NO	NO	NO
58	2259	No	NO	NO	NO	NO	NO	NO	NO	NO	NO	NO
59	5204	No	NO	NO	NO	NO	NO	NO	NO	NO	NO	NO
60	8378	No	NO	NO	NO	NO	NO	NO	NO	NO	NO	NO
61	3509	No	NO	NO	NO	NO	NO	NO	NO	NO	NO	NO
62	6073	No	NO	NO	NO	NO	NO	NO	NO	NO	NO	NO
63	5448	No	NO	NO	NO	NO	NO	NO	NO	NO	NO	NO
64	5208	No	NO	NO	NO	NO	NO	NO	NO	NO	NO	NO
65	8027	No	NO	NO	NO	NO	NO	NO	NO	NO	NO	NO
66	8706	Yes	NO	NO	NO	NO	NO	NO	NO	NO	NO	NO
67	11369	No	NO	NO	NO	NO	NO	NO	NO	NO	NO	NO
68	8389	No	NO	NO	NO	NO	NO	NO	NO	NO	NO	NO
69	9710	No	NO	NO	NO	NO	NO	NO	NO	NO	NO	NO
70	10047	No	NO	NO	NO	NO	NO	NO	NO	NO	NO	NO
71	4410	No	NO	NO	NO	NO	NO	NO	NO	NO	NO	NO
72	5631	No	NO	NO	NO	NO	NO	NO	NO	NO	NO	NO
73	2019	No	NO	NO	NO	NO	NO	NO	NO	NO	NO	NO
74	824	No	NO	NO	NO	NO	NO	NO	NO	NO	NO	NO
75	5883	No	NO	NO	NO	NO	NO	NO	NO	NO	NO	NO
76	11043	No	NO	NO	NO	NO	NO	NO	NO	NO	NO	NO
77	5202	No	NO	NO	NO	NO	NO	NO	NO	NO	NO	NO
78	6509	No	NO	NO	NO	NO	NO	NO	NO	NO	NO	NO
79	6273	No	NO	NO	NO	NO	NO	NO	NO	NO	NO	NO
80	2567	No	NO	NO	NO	NO	NO	NO	NO	NO	NO	NO
81	5884	No	NO	NO	NO	NO	NO	NO	NO	NO	NO	NO
82	6741	No	NO	NO	NO	NO	NO	NO	NO	NO	NO	NO
83	2131	No	NO	NO	NO	NO	NO	NO	NO	NO	NO	NO
84	4700	No	NO	NO	NO	NO	NO	NO	NO	NO	NO	NO
85	2159	No	NO	NO	NO	NO	NO	NO	NO	NO	NO	NO
86	8361	No	NO	NO	NO	NO	NO	NO	NO	NO	NO	NO
87	9565	No	NO	NO	NO	NO	NO	NO	NO	NO	NO	NO
88	7502	No	NO	NO	NO	NO	NO	NO	NO	NO	NO	NO
89	5695	No	NO	NO	NO	NO	NO	NO	NO	NO	NO	NO
90	1387	No	NO	NO	NO	NO	NO	NO	NO	NO	NO	NO
91	4671	No	NO	NO	NO	NO	NO	NO	NO	NO	NO	NO
92	10914	No	NO	NO	NO	NO	NO	NO	NO	NO	NO	NO
93	2298	No	NO	NO	NO	NO	NO	NO	NO	NO	NO	NO
94	8487	No	NO	NO	NO	NO	NO	NO	NO	NO	NO	NO
95	9736	No	NO	NO	NO	NO	NO	NO	NO	NO	NO	NO
96	1560	No	NO	NO	NO	NO	NO	NO	NO	NO	NO	NO
97	6941	No	NO	NO	NO	NO	NO	NO	NO	NO	NO	NO
98	917	No	NO	NO	NO	NO	NO	NO	NO	NO	NO	NO
99	5103	No	NO	NO	NO	NO	NO	NO	NO	NO	NO	NO
100	1014	No	NO	NO	NO	NO	NO	NO	NO	NO	NO	NO
101	2399	No	NO	NO	NO	NO	NO	NO	NO	NO	NO	NO
102	7066	No	NO	NO	NO	NO	NO	NO	NO	NO	NO	NO
103	5923	No	NO	NO	NO	NO	NO	NO	NO	NO	NO	NO
104	13418	No	NO	NO	NO	NO	NO	NO	NO	NO	NO	NO
105	1362	No	NO	NO	NO	NO	NO	NO	NO	NO	NO	NO
106	2357	No	NO	NO	NO	NO	NO	NO	NO	NO	NO	NO
107	5160	No	NO	NO	NO	NO	NO	NO	NO	NO	NO	NO
108	7486	No	NO	NO	NO	NO	NO	NO	NO	NO	NO	NO
109	3459	No	NO	NO	NO	NO	NO	NO	NO	NO	NO	NO
110	1679	No	NO	NO	NO	NO	NO	NO	NO	NO	NO	NO
111	6429	No	NO	NO	NO	NO	NO	NO	NO	NO	NO	NO
112	9790	Yes	NO	NO	NO	NO	NO	NO	NO	NO	NO	NO
113	1808	No	NO	NO	NO	NO	NO	NO	NO	NO	NO	NO
114	7896	No	NO	NO	NO	NO	NO	NO	NO	NO	NO	NO
115	4945	No	NO	NO	NO	NO	NO	NO	NO	NO	NO	NO
116	2700	No	NO	NO	NO	NO	NO	NO	NO	NO	NO	NO
117	10383	Yes	NO	NO	NO	NO	NO	NO	NO	NO	NO	NO
118	6961	No	NO	NO	NO	NO	NO	NO	NO	NO	NO	NO
119	7565	No	NO	NO	NO	NO	NO	NO	NO	NO	NO	NO
120	5296	No	NO	NO	NO	NO	NO	NO	NO	NO	NO	NO
121	8691	No	NO	NO	NO	NO	NO	NO	NO	NO	NO	NO
122	6811	Yes	NO	NO	NO	NO	NO	NO	NO	NO	NO	NO
123	4799	No	NO	NO	NO	NO	NO	NO	NO	NO	NO	NO
124	2454	No	NO	NO	NO	NO	NO	NO	NO	NO	NO	NO
125	7053	No	NO	NO	NO	NO	NO	NO	NO	NO	NO	NO
126	10277	No	NO	NO	NO	NO	NO	NO	NO	NO	NO	NO
127	3466	No	NO	NO	NO	NO	NO	NO	NO	NO	NO	NO
128	7027	No	NO	NO	NO	NO	NO	NO	NO	NO	NO	NO
129	9844	No	NO	NO	NO	NO	NO	NO	NO	NO	NO	NO
130	7915	No	NO	NO	NO	NO	NO	NO	NO	NO	NO	NO
131	9577	No	NO	NO	NO	NO	NO	NO	NO	NO	NO	NO
132	6447	No	NO	NO	NO	NO	NO	NO	NO	NO	NO	NO
133	4810	No	NO	NO	NO	NO	NO	NO	NO	NO	NO	NO
134	5987	No	NO	NO	NO	NO	NO	NO	NO	NO	NO	NO
135	806	No	NO	NO	NO	NO	NO	NO	NO	NO	NO	NO
136	2746	Yes	NO	NO	NO	NO	NO	NO	NO	NO	NO	NO
137	4614	No	NO	NO	NO	NO	NO	NO	NO	NO	NO	NO
138	11599	Yes	NO	NO	NO	NO	NO	NO	NO	NO	NO	NO
139	11681	No	NO	NO	NO	NO	NO	NO	NO	NO	NO	NO
140	11208	No	NO	NO	NO	NO	NO	NO	NO	NO	NO	NO
141	9431	Yes	NO	NO	NO	NO	NO	NO	NO	NO	NO	NO
142	2342	Yes	NO	NO	NO	NO	NO	NO	NO	NO	NO	NO
143	5606	No	NO	NO	NO	NO	NO	NO	NO	NO	NO	NO
144	4220	No	NO	NO	NO	NO	NO	NO	NO	NO	NO	NO
145	9379	No	NO	NO	NO	NO	NO	NO	NO	NO	NO	NO
146	16527	No	NO	NO	NO	NO	NO	NO	NO	NO	NO	NO
147	8958	No	NO	NO	NO	NO	NO	NO	NO	NO	NO	NO
148	16526	No	NO	NO	NO	NO	NO	NO	NO	NO	NO	NO
149	3167	No	NO	NO	NO	NO	NO	NO	NO	NO	NO	NO
150	12635	No	NO	NO	NO	NO	NO	NO	NO	NO	NO	NO
151	7417	Yes	NO	NO	NO	NO	NO	NO	NO	NO	NO	NO
152	6543	No	NO	NO	NO	NO	NO	NO	NO	NO	NO	NO
153	4101	No	NO	NO	NO	NO	NO	NO	NO	NO	NO	NO
154	14725	No	NO	NO	NO	NO	NO	NO	NO	NO	NO	NO
155	12933	No	NO	NO	NO	NO	NO	NO	NO	NO	NO	NO
156	15569	No	NO	NO	NO	NO	NO	NO	NO	NO	NO	NO
157	2474	No	NO	NO	NO	NO	NO	NO	NO	NO	NO	NO
158	2206	No	NO	NO	NO	NO	NO	NO	NO	NO	NO	NO
159	812	No	NO	NO	NO	NO	NO	NO	NO	NO	NO	NO
160	10482	No	NO	NO	NO	NO	NO	NO	NO	NO	NO	NO
161	1551	No	NO	NO	NO	NO	NO	NO	NO	NO	NO	NO
162	13431	No	NO	NO	NO	NO	NO	NO	NO	NO	NO	NO
163	6117	No	NO	NO	NO	NO	NO	NO	NO	NO	NO	NO
164	11389	No	NO	NO	NO	NO	NO	NO	NO	NO	NO	NO
165	10828	No	NO	NO	NO	NO	NO	NO	NO	NO	NO	NO
166	6655	No	NO	NO	NO	NO	NO	NO	NO	NO	NO	NO
167	11747	Yes	NO	NO	NO	NO	NO	NO	NO	NO	NO	NO
168	3155	No	NO	NO	NO	NO	NO	NO	NO	NO	NO	NO
169	9382	No	NO	NO	NO	NO	NO	NO	NO	NO	NO	NO
170	9733	No	NO	NO	NO	NO	NO	NO	NO	NO	NO	NO
171	3334	No	NO	NO	NO	NO	NO	NO	NO	NO	NO	NO
172	2309	No	NO	NO	NO	NO	NO	NO	NO	NO	NO	NO
173	14841	No	NO	NO	NO	NO	NO	NO	NO	NO	NO	NO
174	1845	No	NO	NO	NO	NO	NO	NO	NO	NO	NO	NO
175	3338	No	NO	NO	NO	NO	NO	NO	NO	NO	NO	NO
176	5665	Yes	NO	NO	NO	NO	NO	NO	NO	NO	NO	NO
177	3267	Yes	NO	NO	NO	NO	NO	NO	NO	NO	NO	NO
178	2675	No	NO	NO	NO	NO	NO	NO	NO	NO	NO	NO
179	4271	No	NO	NO	NO	NO	NO	NO	NO	NO	NO	NO
180	5161	Yes	NO	NO	NO	NO	NO	NO	NO	NO	NO	NO
181	9333	No	NO	NO	NO	NO	NO	NO	NO	NO	NO	NO
182	5586	Yes	NO	NO	NO	NO	NO	NO	NO	NO	NO	NO
183	1538	No	NO	NO	NO	NO	NO	NO	NO	NO	NO	NO
184	2853	No	NO	NO	NO	NO	NO	NO	NO	NO	NO	NO
185	8064	No	NO	NO	NO	NO	NO	NO	NO	NO	NO	NO
186	12424	No	NO	NO	NO	NO	NO	NO	NO	NO	NO	NO
187	11155	Yes	NO	NO	NO	NO	NO	NO	NO	NO	NO	NO
188	10821	No	NO	NO	NO	NO	NO	NO	NO	NO	NO	NO
189	4965	No	NO	NO	NO	NO	NO	NO	NO	NO	NO	NO
190	2014	No	NO	NO	NO	NO	NO	NO	NO	NO	NO	NO
191	12719	No	NO	NO	NO	NO	NO	NO	NO	NO	NO	NO
192	5044	No	NO	NO	NO	NO	NO	NO	NO	NO	NO	NO
193	5573	No	NO	NO	NO	NO	NO	NO	NO	NO	NO	NO
194	5340	No	NO	NO	NO	NO	NO	NO	NO	NO	NO	NO
195	5659	No	NO	NO	NO	NO	NO	NO	NO	NO	NO	NO
196	11152	No	NO	NO	NO	NO	NO	NO	NO	NO	NO	NO
197	5659	Yes	NO	NO	NO	NO	NO	NO	NO	NO	NO	NO
198	13365	Yes	NO	NO	NO	NO	NO	NO	NO	NO	NO	NO
199	3409	No	NO	NO	NO	NO	NO	NO	NO	NO	NO	NO
200	12490	No	NO	NO	NO	NO	NO	NO	NO	NO	NO	NO
201	2472	No	NO	NO	NO	NO	NO	NO	NO	NO	NO	NO
202	8546	No	NO	NO	NO	NO	NO	NO	NO	NO	NO	NO
203	940	No	NO	NO	NO	NO	NO	NO	NO	NO	NO	NO
204	4198	No	NO	NO	NO	NO	NO	NO	NO	NO	NO	NO
205	9997	Yes	NO	NO	NO	NO	NO	NO	NO	NO	NO	NO
206	9302	No	NO	NO	NO	NO	NO	NO	NO	NO	NO	NO
207	2311	No	NO	NO	NO	NO	NO	NO	NO	NO	NO	NO
208	4287	No	NO	NO	NO	NO	NO	NO	NO	NO	NO	NO
209	2689	No	NO	NO	NO	NO	NO	NO	NO	NO	NO	NO
210	10467	No	NO	NO	NO	NO	NO	NO	NO	NO	NO	NO
211	6474	No	NO	NO	NO	NO	NO	NO	NO	NO	NO	NO
212	4304	No	NO	NO	NO	NO	NO	NO	NO	NO	NO	NO
213	2122	No	NO	NO	NO	NO	NO	NO	NO	NO	NO	NO
214	648	No	NO	NO	NO	NO	NO	NO	NO	NO	NO	NO
215	2250	No	NO	NO	NO	NO	NO	NO	NO	NO	NO	NO
216	12730	No	NO	NO	NO	NO	NO	NO	NO	NO	NO	NO
217	1737	No	NO	NO	NO	NO	NO	NO	NO	NO	NO	NO
218	2982	Yes	NO	NO	NO	NO	NO	NO	NO	NO	NO	NO
219	8320	No	NO	NO	NO	NO	NO	NO	NO	NO	NO	NO
220	5772	No	NO	NO	NO	NO	NO	NO	NO	NO	NO	NO
221	11463	No	NO	NO	NO	NO	NO	NO	NO	NO	NO	NO
222	931	No	NO	NO	NO	NO	NO	NO	NO	NO	NO	NO
223	719	No	NO	NO	NO	NO	NO	NO	NO	NO	NO	NO
224	5854	No	NO	NO	NO	NO	NO	NO	NO	NO	NO	NO
225	2641	No	NO	NO	NO	NO	NO	NO	NO	NO	NO	NO
226	5109	No	NO	NO	NO	NO	NO	NO	NO	NO	NO	NO
227	9251	Yes	NO	NO	NO	NO	NO	NO	NO	NO	NO	NO
228	8848	No	NO	NO	NO	NO	NO	NO	NO	NO	NO	NO
229	8024	Yes	NO	NO	NO	NO	NO	NO	NO	NO	NO	NO
230	11032	No	NO	NO	NO	NO	NO	NO	NO	NO	NO	NO
231	9090	No	NO	NO	NO	NO	NO	NO	NO	NO	NO	NO
232	156	No	NO	NO	NO	NO	NO	NO	NO	NO	NO	NO
233	1318	No	NO	NO	NO	NO	NO	NO	NO	NO	NO	NO
234	12666	No	NO	NO	NO	NO	NO	NO	NO	NO	NO	NO
235	4605	No	NO	NO	NO	NO	NO	NO	NO	NO	NO	NO
236	8014	No	NO	NO	NO	NO	NO	NO	NO	NO	NO	NO
237	5908	No	NO	NO	NO	NO	NO	NO	NO	NO	NO	NO
238	10142	No	NO	NO	NO	NO	NO	NO	NO	NO	NO	NO
239	1573	No	NO	NO	NO	NO	NO	NO	NO	NO	NO	NO
240	7567	No	NO	NO	NO	NO	NO	NO	NO	NO	NO	NO
241	7309	No	NO	NO	NO	NO	NO	NO	NO	NO	NO	NO
242	7725	No	NO	NO	NO	NO	NO	NO	NO	NO	NO	NO
243	9714	No	NO	NO	NO	NO	NO	NO	NO	NO	NO	NO
244	5054	No	NO	NO	NO	NO	NO	NO	NO	NO	NO	NO
245	1522	No	NO	NO	NO	NO	NO	NO	NO	NO	NO	NO
246	7549	No	NO	NO	NO	NO	NO	NO	NO	NO	NO	NO
247	9039	No	NO	NO	NO	NO	NO	NO	NO	NO	NO	NO
248	4939	No	NO	NO	NO	NO	NO	NO	NO	NO	NO	NO
249	5861	No	NO	NO	NO	NO	NO	NO	NO	NO	NO	NO
250	8808	No	NO	NO	NO	NO	NO	NO	NO	NO	NO	NO
251	12115	No	NO	NO	NO	NO	NO	NO	NO	NO	NO	NO
252	3430	No	NO	NO	NO	NO	NO	NO	NO	NO	NO	NO
253	3320	No	NO	NO	NO	NO	NO	NO	NO	NO	NO	NO
254	3844	No	NO	NO	NO	NO	NO	NO	NO	NO	NO	NO
255	4569	No	NO	NO	NO	NO	NO	NO	NO	NO	NO	NO
256	1548	No	NO	NO	NO	NO	NO	NO	NO	NO	NO	NO
257	2706	No	NO	NO	NO	NO	NO	NO	NO	NO	NO	NO
258	6238	No	NO	NO	NO	NO	NO	NO	NO	NO	NO	NO
259	9800	No	NO	NO	NO	NO	NO	NO	NO	NO	NO	NO
260	1240	No	NO	NO	NO	NO	NO	NO	NO	NO	NO	NO
261	5605	No	NO	NO	NO	NO	NO	NO	NO	NO	NO	NO
262	7674	No	NO	NO	NO	NO	NO	NO	NO	NO	NO	NO
263	13277	No	NO	NO	NO	NO	NO	NO	NO	NO	NO	NO
264	11526	No	NO	NO	NO	NO	NO	NO	NO	NO	NO	NO
265	9719	No	NO	NO	NO	NO	NO	NO	NO	NO	NO	NO
266	2864	No	NO	NO	NO	NO	NO	NO	NO	NO	NO	NO
267	9405	No	NO	NO	NO	NO	NO	NO	NO	NO	NO	NO
268	3428	No	NO	NO	NO	NO	NO	NO	NO	NO	NO	NO
269	2197	No	NO	NO	NO	NO	NO	NO	NO	NO	NO	NO
270	896	No	NO	NO	NO	NO	NO	NO	NO	NO	NO	NO
271	7593	No	NO	NO	NO	NO	NO	NO	NO	NO	NO	NO
272	11234	No	NO	NO	NO	NO	NO	NO	NO	NO	NO	NO
273	728	No	NO	NO	NO	NO	NO	NO	NO	NO	NO	NO
274	4741	No	NO	NO	NO	NO	NO	NO	NO	NO	NO	NO
275	5199	No	NO	NO	NO	NO	NO	NO	NO	NO	NO	NO
276	8870	No	NO	NO	NO	NO	NO	NO	NO	NO	NO	NO
277	6570	No	NO	NO	NO	NO	NO	NO	NO	NO	NO	NO
278	1684	No	NO	NO	NO	NO	NO	NO	NO	NO	NO	NO
279	3801	No	NO	NO	NO	NO	NO	NO	NO	NO	NO	NO
280	2665	No	NO	NO	NO	NO	NO	NO	NO	NO	NO	NO
281	8156	No	NO	NO	NO	NO	NO	NO	NO	NO	NO	NO
282	5893	Yes	NO	NO	NO	NO	NO	NO	NO	NO	NO	NO
283	7366	No	NO	NO	NO	NO	NO	NO	NO	NO	NO	NO
284	11841	Yes	NO	NO	NO	NO	NO	NO	NO	NO	NO	NO
285	5599	No	NO	NO	NO	NO	NO	NO	NO	NO	NO	NO
286	9242	No	NO	NO	NO	NO	NO	NO	NO	NO	NO	NO
287	5231	No	NO	NO	NO	NO	NO	NO	NO	NO	NO	NO
288	6958	No	NO	NO	NO	NO	NO	NO	NO	NO	NO	NO
289	3930	No	NO	NO	NO	NO	NO	NO	NO	NO	NO	NO
290	7477	No	NO	NO	NO	NO	NO	NO	NO	NO	NO	NO
291	3946	No	NO	NO	NO	NO	NO	NO	NO	NO	NO	NO
292	1900	No	NO	NO	NO	NO	NO	NO	NO	NO	NO	NO
293	1095	No	NO	NO	NO	NO	NO	NO	NO	NO	NO	NO
294	7076	No	NO	NO	NO	NO	NO	NO	NO	NO	NO	NO
295	1049	No	NO	NO	NO	NO	NO	NO	NO	NO	NO	NO
296	109	No	NO	NO	NO	NO	NO	NO	NO	NO	NO	NO
297	2367	No	NO	NO	NO	NO	NO	NO	NO	NO	NO	NO
298	3018	No	NO	NO	NO	NO	NO	NO	NO	NO	NO	NO
299	893	No	NO	NO	NO	NO	NO	NO	NO	NO	NO	NO
300	1764	No	NO	NO	NO	NO	NO	NO	NO	NO	NO	NO
301	14377	Yes	NO	NO	NO	NO	NO	NO	NO	NO	NO	NO
302	7929	No	NO	NO	NO	NO	NO	NO	NO	NO	NO	NO
303	1933	No	NO	NO	NO	NO	NO	NO	NO	NO	NO	NO
304	827	No	NO	NO	NO	NO	NO	NO	NO	NO	NO	NO
305	2706	No	NO	NO	NO	NO	NO	NO	NO	NO	NO	NO
306	8613	No	NO	NO	NO	NO	NO	NO	NO	NO	NO	NO
307	6736	No	NO	NO	NO	NO	NO	NO	NO	NO	NO	NO
308	3232	No	NO	NO	NO	NO	NO	NO	NO	NO	NO	NO
309	7448	No	NO	NO	NO	NO	NO	NO	NO	NO	NO	NO
310	3718	No	NO	NO	NO	NO	NO	NO	NO	NO	NO	NO
311	2970	No	NO	NO	NO	NO	NO	NO	NO	NO	NO	NO
312	1454	No	NO	NO	NO	NO	NO	NO	NO	NO	NO	NO
313	2847	No	NO	NO	NO	NO	NO	NO	NO	NO	NO	NO
314	11862	No	NO	NO	NO	NO	NO	NO	NO	NO	NO	NO
315	2667	Yes	NO	NO	NO	NO	NO	NO	NO	NO	NO	NO
316	343	No	NO	NO	NO	NO	NO	NO	NO	NO	NO	NO
317	135	No	NO	NO	NO	NO	NO	NO	NO	NO	NO	NO
318	8085	No	NO	NO	NO	NO	NO	NO	NO	NO	NO	NO
319	9478	No	NO	NO	NO	NO	NO	NO	NO	NO	NO	NO
320	17112	No	NO	NO	NO	NO	NO	NO	NO	NO	NO	NO
321	7523	No	NO	NO	NO	NO	NO	NO	NO	NO	NO	NO
322	5097	No	NO	NO	NO	NO	NO	NO	NO	NO	NO	NO
323	8456	No	NO	NO	NO	NO	NO	NO	NO	NO	NO	NO
324	1593	Yes	NO	NO	NO	NO	NO	NO	NO	NO	NO	NO
325	1845	No	NO	NO	NO	NO	NO	NO	NO	NO	NO	NO
326	2847	Yes	NO	NO	NO	NO	NO	NO	NO	NO	NO	NO
327	7638	No	NO	NO	NO	NO	NO	NO	NO	NO	NO	NO
328	735	No	NO	NO	NO	NO	NO	NO	NO	NO	NO	NO
329	8816	Yes	NO	NO	NO	NO	NO	NO	NO	NO	NO	NO
330	5472	No	NO	NO	NO	NO	NO	NO	NO	NO	NO	NO
331	6240	No	NO	NO	NO	NO	NO	NO	NO	NO	NO	NO
332	7435	No	NO	NO	NO	NO	NO	NO	NO	NO	NO	NO
333	3146	No	NO	NO	NO	NO	NO	NO	NO	NO	NO	NO
334	1750	No	NO	NO	NO	NO	NO	NO	NO	NO	NO	NO
335	6366	No	NO	NO	NO	NO	NO	NO	NO	NO	NO	NO
336	12190	No	NO	NO	NO	NO	NO	NO	NO	NO	NO	NO
337	4186	No	NO	NO	NO	NO	NO	NO	NO	NO	NO	NO
338	8582	No	NO	NO	NO	NO	NO	NO	NO	NO	NO	NO
339	7465	No	NO	NO	NO	NO	NO	NO	NO	NO	NO	NO
340	10295	No	NO	NO	NO	NO	NO	NO	NO	NO	NO	NO
341	4992	No	NO	NO	NO	NO	NO	NO	NO	NO	NO	NO
342	9687	No	NO	NO	NO	NO	NO	NO	NO	NO	NO	NO
343	4380	No	NO	NO	NO	NO	NO	NO	NO	NO	NO	NO
344	3933	No	NO	NO	NO	NO	NO	NO	NO	NO	NO	NO
345	1113	No	NO	NO	NO	NO	NO	NO	NO	NO	NO	NO
346	263	No	NO	NO	NO	NO	NO	NO	NO	NO	NO	NO
347	5686	No	NO	NO	NO	NO	NO	NO	NO	NO	NO	NO
348	4997	No	NO	NO	NO	NO	NO	NO	NO	NO	NO	NO
349	5083	No	NO	NO	NO	NO	NO	NO	NO	NO	NO	NO
350	6772	No	NO	NO	NO	NO	NO	NO	NO	NO	NO	NO
351	4328	No	NO	NO	NO	NO	NO	NO	NO	NO	NO	NO
352	395	No	NO	NO	NO	NO	NO	NO	NO	NO	NO	NO
353	10667	No	NO	NO	NO	NO	NO	NO	NO	NO	NO	NO
354	8598	No	NO	NO	NO	NO	NO	NO	NO	NO	NO	NO
355	12224	No	NO	NO	NO	NO	NO	NO	NO	NO	NO	NO
356	1880	No	NO	NO	NO	NO	NO	NO	NO	NO	NO	NO
357	5650	No	NO	NO	NO	NO	NO	NO	NO	NO	NO	NO
358	7186	No	NO	NO	NO	NO	NO	NO	NO	NO	NO	NO
359	7249	No	NO	NO	NO	NO	NO	NO	NO	NO	NO	NO
360	713	No	NO	NO	NO	NO	NO	NO	NO	NO	NO	NO
361	3844	No	NO	NO	NO	NO	NO	NO	NO	NO	NO	NO
362	3695	No	NO	NO	NO	NO	NO	NO	NO	NO	NO	NO
363	12457	No	NO	NO	NO	NO	NO	NO	NO	NO	NO	NO
364	1577	No	NO	NO	NO	NO	NO	NO	NO	NO	NO	NO
365	10650	No	NO	NO	NO	NO	NO	NO	NO	NO	NO	NO
366	3395	No	NO	NO	NO	NO	NO	NO	NO	NO	NO	NO
367	3262	No	NO	NO	NO	NO	NO	NO	NO	NO	NO	NO
368	10406	No	NO	NO	NO	NO	NO	NO	NO	NO	NO	NO
369	343	No	NO	NO	NO	NO	NO	NO	NO	NO	NO	NO
370	6404	No	NO	NO	NO	NO	NO	NO	NO	NO	NO	NO
371	5200	No	NO	NO	NO	NO	NO	NO	NO	NO	NO	NO
372	14029	No	NO	NO	NO	NO	NO	NO	NO	NO	NO	NO
373	5608	No	NO	NO	NO	NO	NO	NO	NO	NO	NO	NO
374	1690	No	NO	NO	NO	NO	NO	NO	NO	NO	NO	NO
375	4051	No	NO	NO	NO	NO	NO	NO	NO	NO	NO	NO
376	8109	No	NO	NO	NO	NO	NO	NO	NO	NO	NO	NO
377	11544	No	NO	NO	NO	NO	NO	NO	NO	NO	NO	NO
378	8541	Yes	NO	NO	NO	NO	NO	NO	NO	NO	NO	NO
379	305	No	NO	NO	NO	NO	NO	NO	NO	NO	NO	NO
380	6399	No	NO	NO	NO	NO	NO	NO	NO	NO	NO	NO
381	2352	No	NO	NO	NO	NO	NO	NO	NO	NO	NO	NO
382	1283	No	NO	NO	NO	NO	NO	NO	NO	NO	NO	NO
383	723	No	NO	NO	NO	NO	NO	NO	NO	NO	NO	NO
384	4933	No	NO	NO	NO	NO	NO	NO	NO	NO	NO	NO
385	124	No	NO	NO	NO	NO	NO	NO	NO	NO	NO	NO
386	9720	No	NO	NO	NO	NO	NO	NO	NO	NO	NO	NO
387	1251	Yes	NO	NO	NO	NO	NO	NO	NO	NO	NO	NO
388	1004	No	NO	NO	NO	NO	NO	NO	NO	NO	NO	NO
389	10144	No	NO	NO	NO	NO	NO	NO	NO	NO	NO	NO
390	2049	No	NO	NO	NO	NO	NO	NO	NO	NO	NO	NO
391	10001	Yes	NO	NO	NO	NO	NO	NO	NO	NO	NO	NO
392	1571	No	NO	NO	NO	NO	NO	NO	NO	NO	NO	NO
393	3759	No	NO	NO	NO	NO	NO	NO	NO	NO	NO	NO
394	14814	No	NO	NO	NO	NO	NO	NO	NO	NO	NO	NO
395	7213	No	NO	NO	NO	NO	NO	NO	NO	NO	NO	NO
396	739	No	NO	NO	NO	NO	NO	NO	NO	NO	NO	NO
397	9937	No	NO	NO	NO	NO	NO	NO	NO	NO	NO	NO
398	9447	No	NO	NO	NO	NO	NO	NO	NO	NO	NO	NO
399	7642	No	NO	NO	NO	NO	NO	NO	NO	NO	NO	NO
400	11768	No	NO	NO	NO	NO	NO	NO	NO	NO	NO	NO
401	2350	No	NO	NO	NO	NO	NO	NO	NO	NO	NO	NO
402	4751	No	NO	NO	NO	NO	NO	NO	NO	NO	NO	NO
403	13717	No	NO	NO	NO	NO	NO	NO	NO	NO	NO	NO
404	9637	No	NO	NO	NO	NO	NO	NO	NO	NO	NO	NO
405	1089	No	NO	NO	NO	NO	NO	NO	NO	NO	NO	NO
406	4672	No	NO	NO	NO	NO	NO	NO	NO	NO	NO	NO
407	9621	No	NO	NO	NO	NO	NO	NO	NO	NO	NO	NO
408	5272	No	NO	NO	NO	NO	NO	NO	NO	NO	NO	NO
409	8504	Yes	NO	NO	NO	NO	NO	NO	NO	NO	NO	NO
410	8996	No	NO	NO	NO	NO	NO	NO	NO	NO	NO	NO
411	719	No	NO	NO	NO	NO	NO	NO	NO	NO	NO	NO
412	7194	No	NO	NO	NO	NO	NO	NO	NO	NO	NO	NO
413	7391	No	NO	NO	NO	NO	NO	NO	NO	NO	NO	NO
414	1359	No	NO	NO	NO	NO	NO	NO	NO	NO	NO	NO
415	8903	No	NO	NO	NO	NO	NO	NO	NO	NO	NO	NO
416	6297	No	NO	NO	NO	NO	NO	NO	NO	NO	NO	NO
417	7880	No	NO	NO	NO	NO	NO	NO	NO	NO	NO	NO
418	8863	No	NO	NO	NO	NO	NO	NO	NO	NO	NO	NO
419	5620	No	NO	NO	NO	NO	NO	NO	NO	NO	NO	NO
420	1903	No	NO	NO	NO	NO	NO	NO	NO	NO	NO	NO
421	13548	Yes	NO	NO	NO	NO	NO	NO	NO	NO	NO	NO
422	12553	No	NO	NO	NO	NO	NO	NO	NO	NO	NO	NO
423	12257	No	NO	NO	NO	NO	NO	NO	NO	NO	NO	NO
424	2780	No	NO	NO	NO	NO	NO	NO	NO	NO	NO	NO
425	2970	No	NO	NO	NO	NO	NO	NO	NO	NO	NO	NO
426	9512	No	NO	NO	NO	NO	NO	NO	NO	NO	NO	NO
427	1598	No	NO	NO	NO	NO	NO	NO	NO	NO	NO	NO
428	7574	No	NO	NO	NO	NO	NO	NO	NO	NO	NO	NO
429	5455	No	NO	NO	NO	NO	NO	NO	NO	NO	NO	NO
430	4489	No	NO	NO	NO	NO	NO	NO	NO	NO	NO	NO
431	7430	No	NO	NO	NO	NO	NO	NO	NO	NO	NO	NO
432	2653	No	NO	NO	NO	NO	NO	NO	NO	NO	NO	NO
433	7285	No	NO	NO	NO	NO	NO	NO	NO	NO	NO	NO
434	10683	No	NO	NO	NO	NO	NO	NO	NO	NO	NO	NO
435	2874	No	NO	NO	NO	NO	NO	NO	NO	NO	NO	NO
436	6730	No	NO	NO	NO	NO	NO	NO	NO	NO	NO	NO
437	12820	No	NO	NO	NO	NO	NO	NO	NO	NO	NO	NO
438	1760	No	NO	NO	NO	NO	NO	NO	NO	NO	NO	NO
439	4925	Yes	NO	NO	NO	NO	NO	NO	NO	NO	NO	NO
440	1773	No	NO	NO	NO	NO	NO	NO	NO	NO	NO	NO
441	4790	Yes	NO	NO	NO	NO	NO	NO	NO	NO	NO	NO
442	9432	No	NO	NO	NO	NO	NO	NO	NO	NO	NO	NO
443	8099	No	NO	NO	NO	NO	NO	NO	NO	NO	NO	NO
444	9944	No	NO	NO	NO	NO	NO	NO	NO	NO	NO	NO
445	7459	No	NO	NO	NO	NO	NO	NO	NO	NO	NO	NO
446	9441	No	NO	NO	NO	NO	NO	NO	NO	NO	NO	NO
447	1593	No	NO	NO	NO	NO	NO	NO	NO	NO	NO	NO
448	15954	No	NO	NO	NO	NO	NO	NO	NO	NO	NO	NO
449	1851	No	NO	NO	NO	NO	NO	NO	NO	NO	NO	NO
450	9900	No	NO	NO	NO	NO	NO	NO	NO	NO	NO	NO
451	5134	No	NO	NO	NO	NO	NO	NO	NO	NO	NO	NO
452	5838	No	NO	NO	NO	NO	NO	NO	NO	NO	NO	NO
453	2644	No	NO	NO	NO	NO	NO	NO	NO	NO	NO	NO
454	1589	No	NO	NO	NO	NO	NO	NO	NO	NO	NO	NO
455	8923	Yes	NO	NO	NO	NO	NO	NO	NO	NO	NO	NO
456	7522	No	NO	NO	NO	NO	NO	NO	NO	NO	NO	NO
457	1896	No	NO	NO	NO	NO	NO	NO	NO	NO	NO	NO
458	8926	No	NO	NO	NO	NO	NO	NO	NO	NO	NO	NO
459	599	No	NO	NO	NO	NO	NO	NO	NO	NO	NO	NO
460	6720	No	NO	NO	NO	NO	NO	NO	NO	NO	NO	NO
461	6912	Yes	NO	NO	NO	NO	NO	NO	NO	NO	NO	NO
462	6825	No	NO	NO	NO	NO	NO	NO	NO	NO	NO	NO
463	1301	No	NO	NO	NO	NO	NO	NO	NO	NO	NO	NO
464	1839	No	NO	NO	NO	NO	NO	NO	NO	NO	NO	NO
465	1745	No	NO	NO	NO	NO	NO	NO	NO	NO	NO	NO
466	5441	No	NO	NO	NO	NO	NO	NO	NO	NO	NO	NO
467	13504	No	NO	NO	NO	NO	NO	NO	NO	NO	NO	NO
468	5494	No	NO	NO	NO	NO	NO	NO	NO	NO	NO	NO
469	5201	No	NO	NO	NO	NO	NO	NO	NO	NO	NO	NO
470	1630	No	NO	NO	NO	NO	NO	NO	NO	NO	NO	NO
471	4419	Yes	NO	NO	NO	NO	NO	NO	NO	NO	NO	NO
472	4908	No	NO	NO	NO	NO	NO	NO	NO	NO	NO	NO
473	2183	No	NO	NO	NO	NO	NO	NO	NO	NO	NO	NO
474	2492	No	NO	NO	NO	NO	NO	NO	NO	NO	NO	NO
475	2970	Yes	NO	NO	NO	NO	NO	NO	NO	NO	NO	NO
476	14424	No	NO	NO	NO	NO	NO	NO	NO	NO	NO	NO
477	7113	Yes	NO	NO	NO	NO	NO	NO	NO	NO	NO	NO
478	8624	No	NO	NO	NO	NO	NO	NO	NO	NO	NO	NO
479	3408	No	NO	NO	NO	NO	NO	NO	NO	NO	NO	NO
480	5751	No	NO	NO	NO	NO	NO	NO	NO	NO	NO	NO
481	2237	No	NO	NO	NO	NO	NO	NO	NO	NO	NO	NO
482	7387	No	NO	NO	NO	NO	NO	NO	NO	NO	NO	NO
483	3581	No	NO	NO	NO	NO	NO	NO	NO	NO	NO	NO
484	3773	No	NO	NO	NO	NO	NO	NO	NO	NO	NO	NO
485	3626	No	NO	NO	NO	NO	NO	NO	NO	NO	NO	NO
486	6785	No	NO	NO	NO	NO	NO	NO	NO	NO	NO	NO
487	2808	Yes	NO	NO	NO	NO	NO	NO	NO	NO	NO	NO
488	1512	No	NO	NO	NO	NO	NO	NO	NO	NO	NO	NO
489	760	No	NO	NO	NO	NO	NO	NO	NO	NO	NO	NO
490	9986	No	NO	NO	NO	NO	NO	NO	NO	NO	NO	NO
491	3818	No	NO	NO	NO	NO	NO	NO	NO	NO	NO	NO
492	6166	No	NO	NO	NO	NO	NO	NO	NO	NO	NO	NO
493	14034	No	NO	NO	NO	NO	NO	NO	NO	NO	NO	NO
494	1169	No	NO	NO	NO	NO	NO	NO	NO	NO	NO	NO
495	7870	No	NO	NO	NO	NO	NO	NO	NO	NO	NO	NO
496	8352	No	NO	NO	NO	NO	NO	NO	NO	NO	NO	NO
497	3917	No	NO	NO	NO	NO	NO	NO	NO	NO	NO	NO
498	2459	No	NO	NO	NO	NO	NO	NO	NO	NO	NO	NO
499	6411	No	NO	NO	NO	NO	NO	NO	NO	NO	NO	NO
500	1788	No	NO	NO	NO	NO	NO	NO	NO	NO	NO	NO
501	4103	No	NO	NO	NO	NO	NO	NO	NO	NO	NO	NO
502	4087	Yes	NO	NO	NO	NO	NO	NO	NO	NO	NO	NO
503	8826	No	NO	NO	NO	NO	NO	NO	NO	NO	NO	NO
504	2808	No	NO	NO	NO	NO	NO	NO	NO	NO	NO	NO
505	6174	No	NO	NO	NO	NO	NO	NO	NO	NO	NO	NO
506	5715	No	NO	NO	NO	NO	NO	NO	NO	NO	NO	NO
507	6385	No	NO	NO	NO	NO	NO	NO	NO	NO	NO	NO
508	4302	No	NO	NO	NO	NO	NO	NO	NO	NO	NO	NO
509	2318	No	NO	NO	NO	NO	NO	NO	NO	NO	NO	NO
510	10334	No	NO	NO	NO	NO	NO	NO	NO	NO	NO	NO
511	9465	No	NO	NO	NO	NO	NO	NO	NO	NO	NO	NO
512	11688	No	NO	NO	NO	NO	NO	NO	NO	NO	NO	NO
513	14166	No	NO	NO	NO	NO	NO	NO	NO	NO	NO	NO
514	2957	No	NO	NO	NO	NO	NO	NO	NO	NO	NO	NO
515	10974	No	NO	NO	NO	NO	NO	NO	NO	NO	NO	NO
516	5454	No	NO	NO	NO	NO	NO	NO	NO	NO	NO	NO
517	13863	No	NO	NO	NO	NO	NO	NO	NO	NO	NO	NO
518	3351	No	NO	NO	NO	NO	NO	NO	NO	NO	NO	NO
519	10736	No	NO	NO	NO	NO	NO	NO	NO	NO	NO	NO
520	13140	No	NO	NO	NO	NO	NO	NO	NO	NO	NO	NO
521	5471	No	NO	NO	NO	NO	NO	NO	NO	NO	NO	NO
522	7609	No	NO	NO	NO	NO	NO	NO	NO	NO	NO	NO
523	5898	No	NO	NO	NO	NO	NO	NO	NO	NO	NO	NO
524	4021	No	NO	NO	NO	NO	NO	NO	NO	NO	NO	NO
525	901	No	NO	NO	NO	NO	NO	NO	NO	NO	NO	NO
526	212	No	NO	NO	NO	NO	NO	NO	NO	NO	NO	NO
527	1449	Yes	NO	NO	NO	NO	NO	NO	NO	NO	NO	NO
528	12749	No	NO	NO	NO	NO	NO	NO	NO	NO	NO	NO
529	212	No	NO	NO	NO	NO	NO	NO	NO	NO	NO	NO
530	10216	No	NO	NO	NO	NO	NO	NO	NO	NO	NO	NO
531	729	No	NO	NO	NO	NO	NO	NO	NO	NO	NO	NO
532	1446	No	NO	NO	NO	NO	NO	NO	NO	NO	NO	NO
533	10867	No	NO	NO	NO	NO	NO	NO	NO	NO	NO	NO
534	13371	No	NO	NO	NO	NO	NO	NO	NO	NO	NO	NO
535	6863	No	NO	NO	NO	NO	NO	NO	NO	NO	NO	NO
536	11594	No	NO	NO	NO	NO	NO	NO	NO	NO	NO	NO
537	3791	No	NO	NO	NO	NO	NO	NO	NO	NO	NO	NO
538	2831	No	NO	NO	NO	NO	NO	NO	NO	NO	NO	NO
539	12571	No	NO	NO	NO	NO	NO	NO	NO	NO	NO	NO
540	8026	No	NO	NO	NO	NO	NO	NO	NO	NO	NO	NO
541	7731	No	NO	NO	NO	NO	NO	NO	NO	NO	NO	NO
542	8628	No	NO	NO	NO	NO	NO	NO	NO	NO	NO	NO
543	5420	No	NO	NO	NO	NO	NO	NO	NO	NO	NO	NO
544	2081	No	NO	NO	NO	NO	NO	NO	NO	NO	NO	NO
545	8440	No	NO	NO	NO	NO	NO	NO	NO	NO	NO	NO
546	6404	Yes	NO	NO	NO	NO	NO	NO	NO	NO	NO	NO
547	965	No	NO	NO	NO	NO	NO	NO	NO	NO	NO	NO
548	8619	No	NO	NO	NO	NO	NO	NO	NO	NO	NO	NO
549	5954	No	NO	NO	NO	NO	NO	NO	NO	NO	NO	NO
550	11899	No	NO	NO	NO	NO	NO	NO	NO	NO	NO	NO
551	9790	No	NO	NO	NO	NO	NO	NO	NO	NO	NO	NO
552	4725	No	NO	NO	NO	NO	NO	NO	NO	NO	NO	NO
553	1303	No	NO	NO	NO	NO	NO	NO	NO	NO	NO	NO
554	9625	No	NO	NO	NO	NO	NO	NO	NO	NO	NO	NO
555	5645	No	NO	NO	NO	NO	NO	NO	NO	NO	NO	NO
556	1901	No	NO	NO	NO	NO	NO	NO	NO	NO	NO	NO
557	1495	No	NO	NO	NO	NO	NO	NO	NO	NO	NO	NO
558	963	No	NO	NO	NO	NO	NO	NO	NO	NO	NO	NO
559	5858	No	NO	NO	NO	NO	NO	NO	NO	NO	NO	NO
560	9140	No	NO	NO	NO	NO	NO	NO	NO	NO	NO	NO
561	13338	No	NO	NO	NO	NO	NO	NO	NO	NO	NO	NO
562	11806	No	NO	NO	NO	NO	NO	NO	NO	NO	NO	NO
563	15396	No	NO	NO	NO	NO	NO	NO	NO	NO	NO	NO
564	7281	No	NO	NO	NO	NO	NO	NO	NO	NO	NO	NO
565	797	No	NO	NO	NO	NO	NO	NO	NO	NO	NO	NO
566	11642	No	NO	NO	NO	NO	NO	NO	NO	NO	NO	NO
567	3939	No	NO	NO	NO	NO	NO	NO	NO	NO	NO	NO
568	5001	No	NO	NO	NO	NO	NO	NO	NO	NO	NO	NO
569	2840	No	NO	NO	NO	NO	NO	NO	NO	NO	NO	NO
570	4783	No	NO	NO	NO	NO	NO	NO	NO	NO	NO	NO
571	2084	No	NO	NO	NO	NO	NO	NO	NO	NO	NO	NO
572	8058	No	NO	NO	NO	NO	NO	NO	NO	NO	NO	NO
573	7706	No	NO	NO	NO	NO	NO	NO	NO	NO	NO	NO
574	11221	No	NO	NO	NO	NO	NO	NO	NO	NO	NO	NO
575	5419	No	NO	NO	NO	NO	NO	NO	NO	NO	NO	NO
576	13867	No	NO	NO	NO	NO	NO	NO	NO	NO	NO	NO
577	4159	No	NO	NO	NO	NO	NO	NO	NO	NO	NO	NO
578	763	No	NO	NO	NO	NO	NO	NO	NO	NO	NO	NO
579	6760	No	NO	NO	NO	NO	NO	NO	NO	NO	NO	NO
580	8902	No	NO	NO	NO	NO	NO	NO	NO	NO	NO	NO
581	9240	Yes	NO	NO	NO	NO	NO	NO	NO	NO	NO	NO
582	7236	No	NO	NO	NO	NO	NO	NO	NO	NO	NO	NO
583	4233	No	NO	NO	NO	NO	NO	NO	NO	NO	NO	NO
584	1969	No	NO	NO	NO	NO	NO	NO	NO	NO	NO	NO
585	2511	No	NO	NO	NO	NO	NO	NO	NO	NO	NO	NO
586	4829	No	NO	NO	NO	NO	NO	NO	NO	NO	NO	NO
587	3196	No	NO	NO	NO	NO	NO	NO	NO	NO	NO	NO
588	703	No	NO	NO	NO	NO	NO	NO	NO	NO	NO	NO
589	5737	No	NO	NO	NO	NO	NO	NO	NO	NO	NO	NO
590	2150	No	NO	NO	NO	NO	NO	NO	NO	NO	NO	NO
591	2967	No	NO	NO	NO	NO	NO	NO	NO	NO	NO	NO
592	8003	No	NO	NO	NO	NO	NO	NO	NO	NO	NO	NO
593	10955	No	NO	NO	NO	NO	NO	NO	NO	NO	NO	NO
594	3711	No	NO	NO	NO	NO	NO	NO	NO	NO	NO	NO
595	3098	No	NO	NO	NO	NO	NO	NO	NO	NO	NO	NO
596	2630	No	NO	NO	NO	NO	NO	NO	NO	NO	NO	NO
597	786	No	NO	NO	NO	NO	NO	NO	NO	NO	NO	NO
598	10989	No	NO	NO	NO	NO	NO	NO	NO	NO	NO	NO
599	5965	No	NO	NO	NO	NO	NO	NO	NO	NO	NO	NO
600	5297	No	NO	NO	NO	NO	NO	NO	NO	NO	NO	NO
601	6113	No	NO	NO	NO	NO	NO	NO	NO	NO	NO	NO
602	336	No	NO	NO	NO	NO	NO	NO	NO	NO	NO	NO
603	4885	No	NO	NO	NO	NO	NO	NO	NO	NO	NO	NO
604	2892	No	NO	NO	NO	NO	NO	NO	NO	NO	NO	NO
605	13268	No	NO	NO	NO	NO	NO	NO	NO	NO	NO	NO
606	9103	Yes	NO	NO	NO	NO	NO	NO	NO	NO	NO	NO
607	3055	No	NO	NO	NO	NO	NO	NO	NO	NO	NO	NO
608	11233	No	NO	NO	NO	NO	NO	NO	NO	NO	NO	NO
609	3039	No	NO	NO	NO	NO	NO	NO	NO	NO	NO	NO
610	7435	No	NO	NO	NO	NO	NO	NO	NO	NO	NO	NO
611	416	No	NO	NO	NO	NO	NO	NO	NO	NO	NO	NO
612	3590	No	NO	NO	NO	NO	NO	NO	NO	NO	NO	NO
613	2035	No	NO	NO	NO	NO	NO	NO	NO	NO	NO	NO
614	6319	No	NO	NO	NO	NO	NO	NO	NO	NO	NO	NO
615	3030	No	NO	NO	NO	NO	NO	NO	NO	NO	NO	NO
616	13907	No	NO	NO	NO	NO	NO	NO	NO	NO	NO	NO
617	7936	No	NO	NO	NO	NO	NO	NO	NO	NO	NO	NO
618	14134	No	NO	NO	NO	NO	NO	NO	NO	NO	NO	NO
619	5478	No	NO	NO	NO	NO	NO	NO	NO	NO	NO	NO
620	3628	No	NO	NO	NO	NO	NO	NO	NO	NO	NO	NO
621	14526	No	NO	NO	NO	NO	NO	NO	NO	NO	NO	NO
622	6874	No	NO	NO	NO	NO	NO	NO	NO	NO	NO	NO
623	6573	No	NO	NO	NO	NO	NO	NO	NO	NO	NO	NO
624	18267	No	NO	NO	NO	NO	NO	NO	NO	NO	NO	NO
625	7032	No	NO	NO	NO	NO	NO	NO	NO	NO	NO	NO
626	968	No	NO	NO	NO	NO	NO	NO	NO	NO	NO	NO
627	13174	Yes	NO	NO	NO	NO	NO	NO	NO	NO	NO	NO
628	7222	No	NO	NO	NO	NO	NO	NO	NO	NO	NO	NO
629	4103	No	NO	NO	NO	NO	NO	NO	NO	NO	NO	NO
630	5173	No	NO	NO	NO	NO	NO	NO	NO	NO	NO	NO
631	8285	No	NO	NO	NO	NO	NO	NO	NO	NO	NO	NO
632	12800	No	NO	NO	NO	NO	NO	NO	NO	NO	NO	NO
633	8167	No	NO	NO	NO	NO	NO	NO	NO	NO	NO	NO
634	4067	No	NO	NO	NO	NO	NO	NO	NO	NO	NO	NO
635	741	No	NO	NO	NO	NO	NO	NO	NO	NO	NO	NO
636	5345	Yes	NO	NO	NO	NO	NO	NO	NO	NO	NO	NO
637	4460	No	NO	NO	NO	NO	NO	NO	NO	NO	NO	NO
638	7889	No	NO	NO	NO	NO	NO	NO	NO	NO	NO	NO
639	1627	No	NO	NO	NO	NO	NO	NO	NO	NO	NO	NO
640	6050	Yes	NO	NO	NO	NO	NO	NO	NO	NO	NO	NO
641	8053	Yes	NO	NO	NO	NO	NO	NO	NO	NO	NO	NO
642	12690	No	NO	NO	NO	NO	NO	NO	NO	NO	NO	NO
643	2279	No	NO	NO	NO	NO	NO	NO	NO	NO	NO	NO
644	2909	No	NO	NO	NO	NO	NO	NO	NO	NO	NO	NO
645	9062	No	NO	NO	NO	NO	NO	NO	NO	NO	NO	NO
646	1954	No	NO	NO	NO	NO	NO	NO	NO	NO	NO	NO
647	7216	No	NO	NO	NO	NO	NO	NO	NO	NO	NO	NO
648	939	No	NO	NO	NO	NO	NO	NO	NO	NO	NO	NO
649	9586	No	NO	NO	NO	NO	NO	NO	NO	NO	NO	NO
650	9453	Yes	NO	NO	NO	NO	NO	NO	NO	NO	NO	NO
651	9413	Yes	NO	NO	NO	NO	NO	NO	NO	NO	NO	NO
652	2448	No	NO	NO	NO	NO	NO	NO	NO	NO	NO	NO
653	1437	No	NO	NO	NO	NO	NO	NO	NO	NO	NO	NO
654	3468	No	NO	NO	NO	NO	NO	NO	NO	NO	NO	NO
655	7137	No	NO	NO	NO	NO	NO	NO	NO	NO	NO	NO
656	4980	No	NO	NO	NO	NO	NO	NO	NO	NO	NO	NO
657	7386	Yes	NO	NO	NO	NO	NO	NO	NO	NO	NO	NO
658	1704	No	NO	NO	NO	NO	NO	NO	NO	NO	NO	NO
659	5994	No	NO	NO	NO	NO	NO	NO	NO	NO	NO	NO
660	10618	No	NO	NO	NO	NO	NO	NO	NO	NO	NO	NO
661	5925	No	NO	NO	NO	NO	NO	NO	NO	NO	NO	NO
662	372	No	NO	NO	NO	NO	NO	NO	NO	NO	NO	NO
663	1345	No	NO	NO	NO	NO	NO	NO	NO	NO	NO	NO
664	6904	No	NO	NO	NO	NO	NO	NO	NO	NO	NO	NO
665	2756	No	NO	NO	NO	NO	NO	NO	NO	NO	NO	NO
666	13070	No	NO	NO	NO	NO	NO	NO	NO	NO	NO	NO
667	12088	No	NO	NO	NO	NO	NO	NO	NO	NO	NO	NO
668	9739	No	NO	NO	NO	NO	NO	NO	NO	NO	NO	NO
669	2223	No	NO	NO	NO	NO	NO	NO	NO	NO	NO	NO
670	10019	No	NO	NO	NO	NO	NO	NO	NO	NO	NO	NO
671	4520	No	NO	NO	NO	NO	NO	NO	NO	NO	NO	NO
672	5625	No	NO	NO	NO	NO	NO	NO	NO	NO	NO	NO
673	2277	No	NO	NO	NO	NO	NO	NO	NO	NO	NO	NO
674	3513	No	NO	NO	NO	NO	NO	NO	NO	NO	NO	NO
675	14834	Yes	NO	NO	NO	NO	NO	NO	NO	NO	NO	NO
676	6109	No	NO	NO	NO	NO	NO	NO	NO	NO	NO	NO
677	2511	No	NO	NO	NO	NO	NO	NO	NO	NO	NO	NO
678	3071	No	NO	NO	NO	NO	NO	NO	NO	NO	NO	NO
679	791	No	NO	NO	NO	NO	NO	NO	NO	NO	NO	NO
680	2821	No	NO	NO	NO	NO	NO	NO	NO	NO	NO	NO
681	6388	No	NO	NO	NO	NO	NO	NO	NO	NO	NO	NO
682	12961	No	NO	NO	NO	NO	NO	NO	NO	NO	NO	NO
683	3504	No	NO	NO	NO	NO	NO	NO	NO	NO	NO	NO
684	2895	No	NO	NO	NO	NO	NO	NO	NO	NO	NO	NO
685	7188	No	NO	NO	NO	NO	NO	NO	NO	NO	NO	NO
686	1160	No	NO	NO	NO	NO	NO	NO	NO	NO	NO	NO
687	10195	No	NO	NO	NO	NO	NO	NO	NO	NO	NO	NO
688	4527	No	NO	NO	NO	NO	NO	NO	NO	NO	NO	NO
689	6480	No	NO	NO	NO	NO	NO	NO	NO	NO	NO	NO
690	3649	No	NO	NO	NO	NO	NO	NO	NO	NO	NO	NO
691	3370	No	NO	NO	NO	NO	NO	NO	NO	NO	NO	NO
692	2791	Yes	NO	NO	NO	NO	NO	NO	NO	NO	NO	NO
693	1667	Yes	NO	NO	NO	NO	NO	NO	NO	NO	NO	NO
694	1288	No	NO	NO	NO	NO	NO	NO	NO	NO	NO	NO
695	6458	No	NO	NO	NO	NO	NO	NO	NO	NO	NO	NO
696	2076	No	NO	NO	NO	NO	NO	NO	NO	NO	NO	NO
697	3563	No	NO	NO	NO	NO	NO	NO	NO	NO	NO	NO
698	4290	No	NO	NO	NO	NO	NO	NO	NO	NO	NO	NO
699	5313	No	NO	NO	NO	NO	NO	NO	NO	NO	NO	NO
700	15083	No	NO	NO	NO	NO	NO	NO	NO	NO	NO	NO
701	10842	No	NO	NO	NO	NO	NO	NO	NO	NO	NO	NO
702	4194	Yes	NO	NO	NO	NO	NO	NO	NO	NO	NO	NO
703	16670	No	NO	NO	NO	NO	NO	NO	NO	NO	NO	NO
704	6430	No	NO	NO	NO	NO	NO	NO	NO	NO	NO	NO
705	11367	No	NO	NO	NO	NO	NO	NO	NO	NO	NO	NO
706	11820	No	NO	NO	NO	NO	NO	NO	NO	NO	NO	NO
707	11477	No	NO	NO	NO	NO	NO	NO	NO	NO	NO	NO
708	8535	No	NO	NO	NO	NO	NO	NO	NO	NO	NO	NO
709	4240	No	NO	NO	NO	NO	NO	NO	NO	NO	NO	NO
710	3283	No	NO	NO	NO	NO	NO	NO	NO	NO	NO	NO
711	8793	No	NO	NO	NO	NO	NO	NO	NO	NO	NO	NO
712	13534	No	NO	NO	NO	NO	NO	NO	NO	NO	NO	NO
713	2854	No	NO	NO	NO	NO	NO	NO	NO	NO	NO	NO
714	4140	No	NO	NO	NO	NO	NO	NO	NO	NO	NO	NO
715	2518	No	NO	NO	NO	NO	NO	NO	NO	NO	NO	NO
716	8832	Yes	NO	NO	NO	NO	NO	NO	NO	NO	NO	NO
717	3809	No	NO	NO	NO	NO	NO	NO	NO	NO	NO	NO
718	1790	No	NO	NO	NO	NO	NO	NO	NO	NO	NO	NO
719	13607	No	NO	NO	NO	NO	NO	NO	NO	NO	NO	NO
720	799	No	NO	NO	NO	NO	NO	NO	NO	NO	NO	NO
721	777	No	NO	NO	NO	NO	NO	NO	NO	NO	NO	NO
722	7766	No	NO	NO	NO	NO	NO	NO	NO	NO	NO	NO
723	1237	No	NO	NO	NO	NO	NO	NO	NO	NO	NO	NO
724	12277	No	NO	NO	NO	NO	NO	NO	NO	NO	NO	NO
725	7776	No	NO	NO	NO	NO	NO	NO	NO	NO	NO	NO
726	7012	No	NO	NO	NO	NO	NO	NO	NO	NO	NO	NO
727	1694	No	NO	NO	NO	NO	NO	NO	NO	NO	NO	NO
728	6214	No	NO	NO	NO	NO	NO	NO	NO	NO	NO	NO
729	1300	No	NO	NO	NO	NO	NO	NO	NO	NO	NO	NO
730	7231	Yes	NO	NO	NO	NO	NO	NO	NO	NO	NO	NO
731	3938	No	NO	NO	NO	NO	NO	NO	NO	NO	NO	NO
732	346	No	NO	NO	NO	NO	NO	NO	NO	NO	NO	NO
733	4333	No	NO	NO	NO	NO	NO	NO	NO	NO	NO	NO
734	1848	No	NO	NO	NO	NO	NO	NO	NO	NO	NO	NO
735	472	No	NO	NO	NO	NO	NO	NO	NO	NO	NO	NO
736	2935	No	NO	NO	NO	NO	NO	NO	NO	NO	NO	NO
737	12953	No	NO	NO	NO	NO	NO	NO	NO	NO	NO	NO
738	10833	No	NO	NO	NO	NO	NO	NO	NO	NO	NO	NO
739	1770	No	NO	NO	NO	NO	NO	NO	NO	NO	NO	NO
740	6714	No	NO	NO	NO	NO	NO	NO	NO	NO	NO	NO
741	3009	No	NO	NO	NO	NO	NO	NO	NO	NO	NO	NO
742	8443	No	NO	NO	NO	NO	NO	NO	NO	NO	NO	NO
743	1166	No	NO	NO	NO	NO	NO	NO	NO	NO	NO	NO
744	5701	No	NO	NO	NO	NO	NO	NO	NO	NO	NO	NO
745	8681	No	NO	NO	NO	NO	NO	NO	NO	NO	NO	NO
746	7309	No	NO	NO	NO	NO	NO	NO	NO	NO	NO	NO
747	6080	No	NO	NO	NO	NO	NO	NO	NO	NO	NO	NO
748	6637	No	NO	NO	NO	NO	NO	NO	NO	NO	NO	NO
749	9922	No	NO	NO	NO	NO	NO	NO	NO	NO	NO	NO
750	8976	No	NO	NO	NO	NO	NO	NO	NO	NO	NO	NO
751	609	No	NO	NO	NO	NO	NO	NO	NO	NO	NO	NO
752	8504	No	NO	NO	NO	NO	NO	NO	NO	NO	NO	NO
753	6162	No	NO	NO	NO	NO	NO	NO	NO	NO	NO	NO
754	4621	Yes	NO	NO	NO	NO	NO	NO	NO	NO	NO	NO
755	6028	No	NO	NO	NO	NO	NO	NO	NO	NO	NO	NO
756	1739	No	NO	NO	NO	NO	NO	NO	NO	NO	NO	NO
757	7163	No	NO	NO	NO	NO	NO	NO	NO	NO	NO	NO
758	4918	No	NO	NO	NO	NO	NO	NO	NO	NO	NO	NO
759	3684	No	NO	NO	NO	NO	NO	NO	NO	NO	NO	NO
760	5770	No	NO	NO	NO	NO	NO	NO	NO	NO	NO	NO
761	14821	No	NO	NO	NO	NO	NO	NO	NO	NO	NO	NO
762	3183	No	NO	NO	NO	NO	NO	NO	NO	NO	NO	NO
763	6802	No	NO	NO	NO	NO	NO	NO	NO	NO	NO	NO
764	9401	No	NO	NO	NO	NO	NO	NO	NO	NO	NO	NO
765	7773	No	NO	NO	NO	NO	NO	NO	NO	NO	NO	NO
766	12801	No	NO	NO	NO	NO	NO	NO	NO	NO	NO	NO
767	3881	Yes	NO	NO	NO	NO	NO	NO	NO	NO	NO	NO
768	414	No	NO	NO	NO	NO	NO	NO	NO	NO	NO	NO
769	3229	No	NO	NO	NO	NO	NO	NO	NO	NO	NO	NO
770	8294	No	NO	NO	NO	NO	NO	NO	NO	NO	NO	NO
771	9664	No	NO	NO	NO	NO	NO	NO	NO	NO	NO	NO
772	797	No	NO	NO	NO	NO	NO	NO	NO	NO	NO	NO
773	17031	No	NO	NO	NO	NO	NO	NO	NO	NO	NO	NO
774	10627	No	NO	NO	NO	NO	NO	NO	NO	NO	NO	NO
775	11919	No	NO	NO	NO	NO	NO	NO	NO	NO	NO	NO
776	11983	No	NO	NO	NO	NO	NO	NO	NO	NO	NO	NO
777	4769	No	NO	NO	NO	NO	NO	NO	NO	NO	NO	NO
778	13181	No	NO	NO	NO	NO	NO	NO	NO	NO	NO	NO
779	3829	No	NO	NO	NO	NO	NO	NO	NO	NO	NO	NO
780	13482	No	NO	NO	NO	NO	NO	NO	NO	NO	NO	NO
781	11885	No	NO	NO	NO	NO	NO	NO	NO	NO	NO	NO
782	4334	No	NO	NO	NO	NO	NO	NO	NO	NO	NO	NO
783	6413	No	NO	NO	NO	NO	NO	NO	NO	NO	NO	NO
784	9945	No	NO	NO	NO	NO	NO	NO	NO	NO	NO	NO
785	11580	No	NO	NO	NO	NO	NO	NO	NO	NO	NO	NO
786	7460	No	NO	NO	NO	NO	NO	NO	NO	NO	NO	NO
787	9111	No	NO	NO	NO	NO	NO	NO	NO	NO	NO	NO
788	8638	No	NO	NO	NO	NO	NO	NO	NO	NO	NO	NO
789	5149	No	NO	NO	NO	NO	NO	NO	NO	NO	NO	NO
790	6607	No	NO	NO	NO	NO	NO	NO	NO	NO	NO	NO
791	7798	No	NO	NO	NO	NO	NO	NO	NO	NO	NO	NO
792	7545	Yes	NO	NO	NO	NO	NO	NO	NO	NO	NO	NO
793	2190	No	NO	NO	NO	NO	NO	NO	NO	NO	NO	NO
794	5667	No	NO	NO	NO	NO	NO	NO	NO	NO	NO	NO
795	10433	No	NO	NO	NO	NO	NO	NO	NO	NO	NO	NO
796	4087	No	NO	NO	NO	NO	NO	NO	NO	NO	NO	NO
797	3193	No	NO	NO	NO	NO	NO	NO	NO	NO	NO	NO
798	4159	No	NO	NO	NO	NO	NO	NO	NO	NO	NO	NO
799	2351	No	NO	NO	NO	NO	NO	NO	NO	NO	NO	NO
800	1236	No	NO	NO	NO	NO	NO	NO	NO	NO	NO	NO
801	2205	No	NO	NO	NO	NO	NO	NO	NO	NO	NO	NO
802	6301	No	NO	NO	NO	NO	NO	NO	NO	NO	NO	NO
803	4651	No	NO	NO	NO	NO	NO	NO	NO	NO	NO	NO
804	9058	No	NO	NO	NO	NO	NO	NO	NO	NO	NO	NO
805	1801	No	NO	NO	NO	NO	NO	NO	NO	NO	NO	NO
806	12741	No	NO	NO	NO	NO	NO	NO	NO	NO	NO	NO
807	1043	No	NO	NO	NO	NO	NO	NO	NO	NO	NO	NO
808	17232	No	NO	NO	NO	NO	NO	NO	NO	NO	NO	NO
809	11784	No	NO	NO	NO	NO	NO	NO	NO	NO	NO	NO
810	4447	No	NO	NO	NO	NO	NO	NO	NO	NO	NO	NO
811	12398	No	NO	NO	NO	NO	NO	NO	NO	NO	NO	NO
812	5942	No	NO	NO	NO	NO	NO	NO	NO	NO	NO	NO
813	1062	No	NO	NO	NO	NO	NO	NO	NO	NO	NO	NO
814	11295	No	NO	NO	NO	NO	NO	NO	NO	NO	NO	NO
815	10458	No	NO	NO	NO	NO	NO	NO	NO	NO	NO	NO
816	1252	No	NO	NO	NO	NO	NO	NO	NO	NO	NO	NO
817	6866	No	NO	NO	NO	NO	NO	NO	NO	NO	NO	NO
818	3310	No	NO	NO	NO	NO	NO	NO	NO	NO	NO	NO
819	4786	Yes	NO	NO	NO	NO	NO	NO	NO	NO	NO	NO
820	12492	No	NO	NO	NO	NO	NO	NO	NO	NO	NO	NO
821	8177	Yes	NO	NO	NO	NO	NO	NO	NO	NO	NO	NO
822	9157	No	NO	NO	NO	NO	NO	NO	NO	NO	NO	NO
823	6821	No	NO	NO	NO	NO	NO	NO	NO	NO	NO	NO
824	9564	No	NO	NO	NO	NO	NO	NO	NO	NO	NO	NO
825	5878	No	NO	NO	NO	NO	NO	NO	NO	NO	NO	NO
826	6233	No	NO	NO	NO	NO	NO	NO	NO	NO	NO	NO
827	10091	No	NO	NO	NO	NO	NO	NO	NO	NO	NO	NO
828	3005	No	NO	NO	NO	NO	NO	NO	NO	NO	NO	NO
829	8774	No	NO	NO	NO	NO	NO	NO	NO	NO	NO	NO
830	7809	No	NO	NO	NO	NO	NO	NO	NO	NO	NO	NO
831	531	No	NO	NO	NO	NO	NO	NO	NO	NO	NO	NO
832	6244	No	NO	NO	NO	NO	NO	NO	NO	NO	NO	NO
833	7401	No	NO	NO	NO	NO	NO	NO	NO	NO	NO	NO
834	1296	No	NO	NO	NO	NO	NO	NO	NO	NO	NO	NO
835	5808	No	NO	NO	NO	NO	NO	NO	NO	NO	NO	NO
836	5096	No	NO	NO	NO	NO	NO	NO	NO	NO	NO	NO
837	4086	No	NO	NO	NO	NO	NO	NO	NO	NO	NO	NO
838	6744	No	NO	NO	NO	NO	NO	NO	NO	NO	NO	NO
839	8439	Yes	NO	NO	NO	NO	NO	NO	NO	NO	NO	NO
840	2013	No	NO	NO	NO	NO	NO	NO	NO	NO	NO	NO
841	6737	No	NO	NO	NO	NO	NO	NO	NO	NO	NO	NO
842	7868	No	NO	NO	NO	NO	NO	NO	NO	NO	NO	NO
843	9971	No	NO	NO	NO	NO	NO	NO	NO	NO	NO	NO
844	836	No	NO	NO	NO	NO	NO	NO	NO	NO	NO	NO
845	3495	No	NO	NO	NO	NO	NO	NO	NO	NO	NO	NO
846	2598	No	NO	NO	NO	NO	NO	NO	NO	NO	NO	NO
847	3031	No	NO	NO	NO	NO	NO	NO	NO	NO	NO	NO
848	1854	No	NO	NO	NO	NO	NO	NO	NO	NO	NO	NO
849	2082	No	NO	NO	NO	NO	NO	NO	NO	NO	NO	NO
850	6651	No	NO	NO	NO	NO	NO	NO	NO	NO	NO	NO
851	4348	No	NO	NO	NO	NO	NO	NO	NO	NO	NO	NO
852	477	No	NO	NO	NO	NO	NO	NO	NO	NO	NO	NO
853	12566	Yes	NO	NO	NO	NO	NO	NO	NO	NO	NO	NO
854	7247	Yes	NO	NO	NO	NO	NO	NO	NO	NO	NO	NO
855	11846	No	NO	NO	NO	NO	NO	NO	NO	NO	NO	NO
856	3433	No	NO	NO	NO	NO	NO	NO	NO	NO	NO	NO
857	10863	No	NO	NO	NO	NO	NO	NO	NO	NO	NO	NO
858	233	No	NO	NO	NO	NO	NO	NO	NO	NO	NO	NO
859	6484	No	NO	NO	NO	NO	NO	NO	NO	NO	NO	NO
860	18501	No	NO	NO	NO	NO	NO	NO	NO	NO	NO	NO
861	10975	No	NO	NO	NO	NO	NO	NO	NO	NO	NO	NO
862	16968	No	NO	NO	NO	NO	NO	NO	NO	NO	NO	NO
863	3737	No	NO	NO	NO	NO	NO	NO	NO	NO	NO	NO
864	701	No	NO	NO	NO	NO	NO	NO	NO	NO	NO	NO
865	5658	No	NO	NO	NO	NO	NO	NO	NO	NO	NO	NO
866	6554	No	NO	NO	NO	NO	NO	NO	NO	NO	NO	NO
867	13358	No	NO	NO	NO	NO	NO	NO	NO	NO	NO	NO
868	480	No	NO	NO	NO	NO	NO	NO	NO	NO	NO	NO
869	9361	No	NO	NO	NO	NO	NO	NO	NO	NO	NO	NO
870	12009	Yes	NO	NO	NO	NO	NO	NO	NO	NO	NO	NO
871	5277	No	NO	NO	NO	NO	NO	NO	NO	NO	NO	NO
872	2358	No	NO	NO	NO	NO	NO	NO	NO	NO	NO	NO
873	1431	No	NO	NO	NO	NO	NO	NO	NO	NO	NO	NO
874	8474	No	NO	NO	NO	NO	NO	NO	NO	NO	NO	NO
875	7150	Yes	NO	NO	NO	NO	NO	NO	NO	NO	NO	NO
876	3547	No	NO	NO	NO	NO	NO	NO	NO	NO	NO	NO
877	8587	No	NO	NO	NO	NO	NO	NO	NO	NO	NO	NO
878	1371	No	NO	NO	NO	NO	NO	NO	NO	NO	NO	NO
879	1932	No	NO	NO	NO	NO	NO	NO	NO	NO	NO	NO
880	2291	No	NO	NO	NO	NO	NO	NO	NO	NO	NO	NO
881	3121	No	NO	NO	NO	NO	NO	NO	NO	NO	NO	NO
882	6681	No	NO	NO	NO	NO	NO	NO	NO	NO	NO	NO
883	3699	No	NO	NO	NO	NO	NO	NO	NO	NO	NO	NO
884	4120	No	NO	NO	NO	NO	NO	NO	NO	NO	NO	NO
885	8475	No	NO	NO	NO	NO	NO	NO	NO	NO	NO	NO
886	1274	No	NO	NO	NO	NO	NO	NO	NO	NO	NO	NO
887	1816	No	NO	NO	NO	NO	NO	NO	NO	NO	NO	NO
888	8361	No	NO	NO	NO	NO	NO	NO	NO	NO	NO	NO
889	6439	No	NO	NO	NO	NO	NO	NO	NO	NO	NO	NO
890	9032	No	NO	NO	NO	NO	NO	NO	NO	NO	NO	NO
891	10949	No	NO	NO	NO	NO	NO	NO	NO	NO	NO	NO
892	4854	No	NO	NO	NO	NO	NO	NO	NO	NO	NO	NO
893	3122	No	NO	NO	NO	NO	NO	NO	NO	NO	NO	NO
894	1993	No	NO	NO	NO	NO	NO	NO	NO	NO	NO	NO
895	13010	No	NO	NO	NO	NO	NO	NO	NO	NO	NO	NO
896	4589	No	NO	NO	NO	NO	NO	NO	NO	NO	NO	NO
897	9682	No	NO	NO	NO	NO	NO	NO	NO	NO	NO	NO
898	8421	No	NO	NO	NO	NO	NO	NO	NO	NO	NO	NO
899	2833	No	NO	NO	NO	NO	NO	NO	NO	NO	NO	NO
900	10269	Yes	NO	NO	NO	NO	NO	NO	NO	NO	NO	NO
901	5434	No	NO	NO	NO	NO	NO	NO	NO	NO	NO	NO
902	3435	No	NO	NO	NO	NO	NO	NO	NO	NO	NO	NO
903	4142	No	NO	NO	NO	NO	NO	NO	NO	NO	NO	NO
904	1483	No	NO	NO	NO	NO	NO	NO	NO	NO	NO	NO
905	1226	No	NO	NO	NO	NO	NO	NO	NO	NO	NO	NO
906	9743	No	NO	NO	NO	NO	NO	NO	NO	NO	NO	NO
907	7244	No	NO	NO	NO	NO	NO	NO	NO	NO	NO	NO
908	5093	No	NO	NO	NO	NO	NO	NO	NO	NO	NO	NO
909	7190	No	NO	NO	NO	NO	NO	NO	NO	NO	NO	NO
910	9206	No	NO	NO	NO	NO	NO	NO	NO	NO	NO	NO
911	12228	No	NO	NO	NO	NO	NO	NO	NO	NO	NO	NO
912	1156	No	NO	NO	NO	NO	NO	NO	NO	NO	NO	NO
913	6925	No	NO	NO	NO	NO	NO	NO	NO	NO	NO	NO
914	2920	No	NO	NO	NO	NO	NO	NO	NO	NO	NO	NO
915	12990	No	NO	NO	NO	NO	NO	NO	NO	NO	NO	NO
916	8198	No	NO	NO	NO	NO	NO	NO	NO	NO	NO	NO
917	2677	No	NO	NO	NO	NO	NO	NO	NO	NO	NO	NO
918	11379	No	NO	NO	NO	NO	NO	NO	NO	NO	NO	NO
919	192	No	NO	NO	NO	NO	NO	NO	NO	NO	NO	NO
920	13769	No	NO	NO	NO	NO	NO	NO	NO	NO	NO	NO
921	3050	No	NO	NO	NO	NO	NO	NO	NO	NO	NO	NO
922	3038	No	NO	NO	NO	NO	NO	NO	NO	NO	NO	NO
923	6562	No	NO	NO	NO	NO	NO	NO	NO	NO	NO	NO
924	8911	Yes	NO	NO	NO	NO	NO	NO	NO	NO	NO	NO
925	11631	No	NO	NO	NO	NO	NO	NO	NO	NO	NO	NO
926	11176	No	NO	NO	NO	NO	NO	NO	NO	NO	NO	NO
927	3290	No	NO	NO	NO	NO	NO	NO	NO	NO	NO	NO
928	1035	No	NO	NO	NO	NO	NO	NO	NO	NO	NO	NO
929	2653	No	NO	NO	NO	NO	NO	NO	NO	NO	NO	NO
930	11577	No	NO	NO	NO	NO	NO	NO	NO	NO	NO	NO
931	2764	No	NO	NO	NO	NO	NO	NO	NO	NO	NO	NO
932	2049	No	NO	NO	NO	NO	NO	NO	NO	NO	NO	NO
933	798	No	NO	NO	NO	NO	NO	NO	NO	NO	NO	NO
934	6643	No	NO	NO	NO	NO	NO	NO	NO	NO	NO	NO
935	1680	No	NO	NO	NO	NO	NO	NO	NO	NO	NO	NO
936	4094	No	NO	NO	NO	NO	NO	NO	NO	NO	NO	NO
937	5161	No	NO	NO	NO	NO	NO	NO	NO	NO	NO	NO
938	2736	No	NO	NO	NO	NO	NO	NO	NO	NO	NO	NO
939	1332	No	NO	NO	NO	NO	NO	NO	NO	NO	NO	NO
940	8557	No	NO	NO	NO	NO	NO	NO	NO	NO	NO	NO
941	9265	No	NO	NO	NO	NO	NO	NO	NO	NO	NO	NO
942	15416	No	NO	NO	NO	NO	NO	NO	NO	NO	NO	NO
943	11252	No	NO	NO	NO	NO	NO	NO	NO	NO	NO	NO
944	6809	No	NO	NO	NO	NO	NO	NO	NO	NO	NO	NO
945	4750	No	NO	NO	NO	NO	NO	NO	NO	NO	NO	NO
946	8226	No	NO	NO	NO	NO	NO	NO	NO	NO	NO	NO
947	10799	No	NO	NO	NO	NO	NO	NO	NO	NO	NO	NO
948	1247	No	NO	NO	NO	NO	NO	NO	NO	NO	NO	NO
949	8401	No	NO	NO	NO	NO	NO	NO	NO	NO	NO	NO
950	2491	No	NO	NO	NO	NO	NO	NO	NO	NO	NO	NO
951	2343	No	NO	NO	NO	NO	NO	NO	NO	NO	NO	NO
952	647	No	NO	NO	NO	NO	NO	NO	NO	NO	NO	NO
953	5894	No	NO	NO	NO	NO	NO	NO	NO	NO	NO	NO
954	5774	No	NO	NO	NO	NO	NO	NO	NO	NO	NO	NO
955	12943	No	NO	NO	NO	NO	NO	NO	NO	NO	NO	NO
956	6250	No	NO	NO	NO	NO	NO	NO	NO	NO	NO	NO
957	488	No	NO	NO	NO	NO	NO	NO	NO	NO	NO	NO
958	4149	No	NO	NO	NO	NO	NO	NO	NO	NO	NO	NO
959	3260	No	NO	NO	NO	NO	NO	NO	NO	NO	NO	NO
960	4348	Yes	NO	NO	NO	NO	NO	NO	NO	NO	NO	NO
961	5944	No	NO	NO	NO	NO	NO	NO	NO	NO	NO	NO
962	5238	No	NO	NO	NO	NO	NO	NO	NO	NO	NO	NO
963	2615	No	NO	NO	NO	NO	NO	NO	NO	NO	NO	NO
964	5923	No	NO	NO	NO	NO	NO	NO	NO	NO	NO	NO
965	1299	Yes	NO	NO	NO	NO	NO	NO	NO	NO	NO	NO
966	5216	No	NO	NO	NO	NO	NO	NO	NO	NO	NO	NO
967	1148	No	NO	NO	NO	NO	NO	NO	NO	NO	NO	NO
968	3239	No	NO	NO	NO	NO	NO	NO	NO	NO	NO	NO
969	1842	No	NO	NO	NO	NO	NO	NO	NO	NO	NO	NO
970	9072	No	NO	NO	NO	NO	NO	NO	NO	NO	NO	NO
971	1550	No	NO	NO	NO	NO	NO	NO	NO	NO	NO	NO
972	14922	No	NO	NO	NO	NO	NO	NO	NO	NO	NO	NO
973	6378	No	NO	NO	NO	NO	NO	NO	NO	NO	NO	NO
974	9581	No	NO	NO	NO	NO	NO	NO	NO	NO	NO	NO
975	1496	No	NO	NO	NO	NO	NO	NO	NO	NO	NO	NO
976	12353	No	NO	NO	NO	NO	NO	NO	NO	NO	NO	NO
977	6222	No	NO	NO	NO	NO	NO	NO	NO	NO	NO	NO
978	15317	No	NO	NO	NO	NO	NO	NO	NO	NO	NO	NO
979	988	No	NO	NO	NO	NO	NO	NO	NO	NO	NO	NO
980	1284	No	NO	NO	NO	NO	NO	NO	NO	NO	NO	NO
981	3975	No	NO	NO	NO	NO	NO	NO	NO	NO	NO	NO
982	5624	No	NO	NO	NO	NO	NO	NO	NO	NO	NO	NO
983	4871	No	NO	NO	NO	NO	NO	NO	NO	NO	NO	NO
984	2840	No	NO	NO	NO	NO	NO	NO	NO	NO	NO	NO
985	11038	No	NO	NO	NO	NO	NO	NO	NO	NO	NO	NO
986	7009	No	NO	NO	NO	NO	NO	NO	NO	NO	NO	NO
987	15498	No	NO	NO	NO	NO	NO	NO	NO	NO	NO	NO
988	9765	No	NO	NO	NO	NO	NO	NO	NO	NO	NO	NO
989	10283	No	NO	NO	NO	NO	NO	NO	NO	NO	NO	NO
990	724	No	NO	NO	NO	NO	NO	NO	NO	NO	NO	NO
991	6574	No	NO	NO	NO	NO	NO	NO	NO	NO	NO	NO
992	6769	No	NO	NO	NO	NO	NO	NO	NO	NO	NO	NO
993	5527	No	NO	NO	NO	NO	NO	NO	NO	NO	NO	NO
994	8587	No	NO	NO	NO	NO	NO	NO	NO	NO	NO	NO
995	10718	No	NO	NO	NO	NO	NO	NO	NO	NO	NO	NO
996	6327	No	NO	NO	NO	NO	NO	NO	NO	NO	NO	NO
997	17320	No	NO	NO	NO	NO	NO	NO	NO	NO	NO	NO
998	11685	No	NO	NO	NO	NO	NO	NO	NO	NO	NO	NO
999	7119	Yes	NO	NO	NO	NO	NO	NO	NO	NO	NO	NO
1000	9858	No	NO	NO	NO	NO	NO	NO	NO	NO	NO	NO
1001	1667	No	NO	NO	NO	NO	NO	NO	NO	NO	NO	NO
1002	10488	No	NO	NO	NO	NO	NO	NO	NO	NO	NO	NO
1003	2827	No	NO	NO	NO	NO	NO	NO	NO	NO	NO	NO
1004	1021	No	NO	NO	NO	NO	NO	NO	NO	NO	NO	NO
1005	1214	No	NO	NO	NO	NO	NO	NO	NO	NO	NO	NO
1006	1849	Yes	NO	NO	NO	NO	NO	NO	NO	NO	NO	NO
1007	928	No	NO	NO	NO	NO	NO	NO	NO	NO	NO	NO
1008	5738	No	NO	NO	NO	NO	NO	NO	NO	NO	NO	NO
1009	680	No	NO	NO	NO	NO	NO	NO	NO	NO	NO	NO
1010	7357	No	NO	NO	NO	NO	NO	NO	NO	NO	NO	NO
1011	3458	No	NO	NO	NO	NO	NO	NO	NO	NO	NO	NO
1012	7708	No	NO	NO	NO	NO	NO	NO	NO	NO	NO	NO
1013	7277	No	NO	NO	NO	NO	NO	NO	NO	NO	NO	NO
1014	6837	No	NO	NO	NO	NO	NO	NO	NO	NO	NO	NO
1015	1457	No	NO	NO	NO	NO	NO	NO	NO	NO	NO	NO
1016	8005	No	NO	NO	NO	NO	NO	NO	NO	NO	NO	NO
1017	9584	No	NO	NO	NO	NO	NO	NO	NO	NO	NO	NO
1018	6174	No	NO	NO	NO	NO	NO	NO	NO	NO	NO	NO
1019	10786	No	NO	NO	NO	NO	NO	NO	NO	NO	NO	NO
1020	14653	No	NO	NO	NO	NO	NO	NO	NO	NO	NO	NO
1021	4163	No	NO	NO	NO	NO	NO	NO	NO	NO	NO	NO
1022	2151	No	NO	NO	NO	NO	NO	NO	NO	NO	NO	NO
1023	6863	No	NO	NO	NO	NO	NO	NO	NO	NO	NO	NO
1024	8459	No	NO	NO	NO	NO	NO	NO	NO	NO	NO	NO
1025	7775	Yes	NO	NO	NO	NO	NO	NO	NO	NO	NO	NO
1026	983	No	NO	NO	NO	NO	NO	NO	NO	NO	NO	NO
1027	6069	No	NO	NO	NO	NO	NO	NO	NO	NO	NO	NO
1028	4482	Yes	NO	NO	NO	NO	NO	NO	NO	NO	NO	NO
1029	5529	Yes	NO	NO	NO	NO	NO	NO	NO	NO	NO	NO
1030	8640	No	NO	NO	NO	NO	NO	NO	NO	NO	NO	NO
1031	5021	Yes	NO	NO	NO	NO	NO	NO	NO	NO	NO	NO
1032	2489	Yes	NO	NO	NO	NO	NO	NO	NO	NO	NO	NO
1033	3704	No	NO	NO	NO	NO	NO	NO	NO	NO	NO	NO
1034	16429	No	NO	NO	NO	NO	NO	NO	NO	NO	NO	NO
1035	3035	No	NO	NO	NO	NO	NO	NO	NO	NO	NO	NO
1036	4400	No	NO	NO	NO	NO	NO	NO	NO	NO	NO	NO
1037	13329	Yes	NO	NO	NO	NO	NO	NO	NO	NO	NO	NO
1038	12511	No	NO	NO	NO	NO	NO	NO	NO	NO	NO	NO
1039	14795	No	NO	NO	NO	NO	NO	NO	NO	NO	NO	NO
1040	10504	No	NO	NO	NO	NO	NO	NO	NO	NO	NO	NO
1041	1784	No	NO	NO	NO	NO	NO	NO	NO	NO	NO	NO
1042	1703	No	NO	NO	NO	NO	NO	NO	NO	NO	NO	NO
1043	2572	No	NO	NO	NO	NO	NO	NO	NO	NO	NO	NO
1044	5915	No	NO	NO	NO	NO	NO	NO	NO	NO	NO	NO
1045	7911	No	NO	NO	NO	NO	NO	NO	NO	NO	NO	NO
1046	3082	No	NO	NO	NO	NO	NO	NO	NO	NO	NO	NO
1047	6558	No	NO	NO	NO	NO	NO	NO	NO	NO	NO	NO
1048	3075	No	NO	NO	NO	NO	NO	NO	NO	NO	NO	NO
1049	6926	No	NO	NO	NO	NO	NO	NO	NO	NO	NO	NO
1050	1866	No	NO	NO	NO	NO	NO	NO	NO	NO	NO	NO
1051	445	No	NO	NO	NO	NO	NO	NO	NO	NO	NO	NO
1052	10831	No	NO	NO	NO	NO	NO	NO	NO	NO	NO	NO
1053	16482	No	NO	NO	NO	NO	NO	NO	NO	NO	NO	NO
1054	2276	No	NO	NO	NO	NO	NO	NO	NO	NO	NO	NO
1055	2615	No	NO	NO	NO	NO	NO	NO	NO	NO	NO	NO
1056	3148	No	NO	NO	NO	NO	NO	NO	NO	NO	NO	NO
1057	6915	No	NO	NO	NO	NO	NO	NO	NO	NO	NO	NO
1058	983	No	NO	NO	NO	NO	NO	NO	NO	NO	NO	NO
1059	565	No	NO	NO	NO	NO	NO	NO	NO	NO	NO	NO
1060	2367	Yes	NO	NO	NO	NO	NO	NO	NO	NO	NO	NO
1061	5271	No	NO	NO	NO	NO	NO	NO	NO	NO	NO	NO
1062	3659	No	NO	NO	NO	NO	NO	NO	NO	NO	NO	NO
1063	7354	No	NO	NO	NO	NO	NO	NO	NO	NO	NO	NO
1064	6498	No	NO	NO	NO	NO	NO	NO	NO	NO	NO	NO
1065	10801	No	NO	NO	NO	NO	NO	NO	NO	NO	NO	NO
1066	5895	No	NO	NO	NO	NO	NO	NO	NO	NO	NO	NO
1067	9165	Yes	NO	NO	NO	NO	NO	NO	NO	NO	NO	NO
1068	2614	No	NO	NO	NO	NO	NO	NO	NO	NO	NO	NO
1069	14542	No	NO	NO	NO	NO	NO	NO	NO	NO	NO	NO
1070	9802	No	NO	NO	NO	NO	NO	NO	NO	NO	NO	NO
1071	12609	No	NO	NO	NO	NO	NO	NO	NO	NO	NO	NO
1072	4304	No	NO	NO	NO	NO	NO	NO	NO	NO	NO	NO
1073	7955	No	NO	NO	NO	NO	NO	NO	NO	NO	NO	NO
1074	6550	No	NO	NO	NO	NO	NO	NO	NO	NO	NO	NO
1075	4094	No	NO	NO	NO	NO	NO	NO	NO	NO	NO	NO
1076	5543	No	NO	NO	NO	NO	NO	NO	NO	NO	NO	NO
1077	11033	No	NO	NO	NO	NO	NO	NO	NO	NO	NO	NO
1078	11037	No	NO	NO	NO	NO	NO	NO	NO	NO	NO	NO
1079	12918	Yes	NO	NO	NO	NO	NO	NO	NO	NO	NO	NO
1080	11239	No	NO	NO	NO	NO	NO	NO	NO	NO	NO	NO
1081	17342	No	NO	NO	NO	NO	NO	NO	NO	NO	NO	NO
1082	11483	Yes	NO	NO	NO	NO	NO	NO	NO	NO	NO	NO
1083	3348	No	NO	NO	NO	NO	NO	NO	NO	NO	NO	NO
1084	10924	No	NO	NO	NO	NO	NO	NO	NO	NO	NO	NO
1085	7023	No	NO	NO	NO	NO	NO	NO	NO	NO	NO	NO
1086	11160	No	NO	NO	NO	NO	NO	NO	NO	NO	NO	NO
1087	7033	No	NO	NO	NO	NO	NO	NO	NO	NO	NO	NO
1088	11808	No	NO	NO	NO	NO	NO	NO	NO	NO	NO	NO
1089	13306	No	NO	NO	NO	NO	NO	NO	NO	NO	NO	NO
1090	6433	No	NO	NO	NO	NO	NO	NO	NO	NO	NO	NO
1091	12874	No	NO	NO	NO	NO	NO	NO	NO	NO	NO	NO
1092	2862	No	NO	NO	NO	NO	NO	NO	NO	NO	NO	NO
1093	12242	No	NO	NO	NO	NO	NO	NO	NO	NO	NO	NO
1094	6322	No	NO	NO	NO	NO	NO	NO	NO	NO	NO	NO
1095	4630	No	NO	NO	NO	NO	NO	NO	NO	NO	NO	NO
1096	2627	No	NO	NO	NO	NO	NO	NO	NO	NO	NO	NO
1097	4465	No	NO	NO	NO	NO	NO	NO	NO	NO	NO	NO
1098	7799	No	NO	NO	NO	NO	NO	NO	NO	NO	NO	NO
1099	5381	No	NO	NO	NO	NO	NO	NO	NO	NO	NO	NO
1100	6623	No	NO	NO	NO	NO	NO	NO	NO	NO	NO	NO
1101	2739	Yes	NO	NO	NO	NO	NO	NO	NO	NO	NO	NO
1102	1349	No	NO	NO	NO	NO	NO	NO	NO	NO	NO	NO
1103	1313	No	NO	NO	NO	NO	NO	NO	NO	NO	NO	NO
1104	7189	No	NO	NO	NO	NO	NO	NO	NO	NO	NO	NO
1105	9631	No	NO	NO	NO	NO	NO	NO	NO	NO	NO	NO
1106	635	No	NO	NO	NO	NO	NO	NO	NO	NO	NO	NO
1107	1469	No	NO	NO	NO	NO	NO	NO	NO	NO	NO	NO
1108	7261	No	NO	NO	NO	NO	NO	NO	NO	NO	NO	NO
1109	12044	No	NO	NO	NO	NO	NO	NO	NO	NO	NO	NO
1110	3368	Yes	NO	NO	NO	NO	NO	NO	NO	NO	NO	NO
1111	8939	No	NO	NO	NO	NO	NO	NO	NO	NO	NO	NO
1112	9295	No	NO	NO	NO	NO	NO	NO	NO	NO	NO	NO
1113	3171	No	NO	NO	NO	NO	NO	NO	NO	NO	NO	NO
1114	5840	No	NO	NO	NO	NO	NO	NO	NO	NO	NO	NO
1115	1157	No	NO	NO	NO	NO	NO	NO	NO	NO	NO	NO
1116	10882	No	NO	NO	NO	NO	NO	NO	NO	NO	NO	NO
1117	3548	No	NO	NO	NO	NO	NO	NO	NO	NO	NO	NO
1118	7771	No	NO	NO	NO	NO	NO	NO	NO	NO	NO	NO
1119	2494	No	NO	NO	NO	NO	NO	NO	NO	NO	NO	NO
1120	7405	No	NO	NO	NO	NO	NO	NO	NO	NO	NO	NO
1121	8656	Yes	NO	NO	NO	NO	NO	NO	NO	NO	NO	NO
1122	1706	No	NO	NO	NO	NO	NO	NO	NO	NO	NO	NO
1123	7907	No	NO	NO	NO	NO	NO	NO	NO	NO	NO	NO
1124	5682	No	NO	NO	NO	NO	NO	NO	NO	NO	NO	NO
1125	2562	Yes	NO	NO	NO	NO	NO	NO	NO	NO	NO	NO
1126	5766	No	NO	NO	NO	NO	NO	NO	NO	NO	NO	NO
1127	5239	No	NO	NO	NO	NO	NO	NO	NO	NO	NO	NO
1128	2058	No	NO	NO	NO	NO	NO	NO	NO	NO	NO	NO
1129	15529	No	NO	NO	NO	NO	NO	NO	NO	NO	NO	NO
1130	647	No	NO	NO	NO	NO	NO	NO	NO	NO	NO	NO
1131	922	No	NO	NO	NO	NO	NO	NO	NO	NO	NO	NO
1132	5287	No	NO	NO	NO	NO	NO	NO	NO	NO	NO	NO
1133	1728	No	NO	NO	NO	NO	NO	NO	NO	NO	NO	NO
1134	1263	No	NO	NO	NO	NO	NO	NO	NO	NO	NO	NO
1135	6664	No	NO	NO	NO	NO	NO	NO	NO	NO	NO	NO
1136	5005	Yes	NO	NO	NO	NO	NO	NO	NO	NO	NO	NO
1137	9718	No	NO	NO	NO	NO	NO	NO	NO	NO	NO	NO
1138	3055	No	NO	NO	NO	NO	NO	NO	NO	NO	NO	NO
1139	5706	No	NO	NO	NO	NO	NO	NO	NO	NO	NO	NO
1140	10625	No	NO	NO	NO	NO	NO	NO	NO	NO	NO	NO
1141	2917	No	NO	NO	NO	NO	NO	NO	NO	NO	NO	NO
1142	1027	No	NO	NO	NO	NO	NO	NO	NO	NO	NO	NO
1143	3604	No	NO	NO	NO	NO	NO	NO	NO	NO	NO	NO
1144	4624	No	NO	NO	NO	NO	NO	NO	NO	NO	NO	NO
1145	952	No	NO	NO	NO	NO	NO	NO	NO	NO	NO	NO
1146	15437	No	NO	NO	NO	NO	NO	NO	NO	NO	NO	NO
1147	3907	No	NO	NO	NO	NO	NO	NO	NO	NO	NO	NO
1148	11047	No	NO	NO	NO	NO	NO	NO	NO	NO	NO	NO
1149	1890	No	NO	NO	NO	NO	NO	NO	NO	NO	NO	NO
1150	8883	Yes	NO	NO	NO	NO	NO	NO	NO	NO	NO	NO
1151	7068	No	NO	NO	NO	NO	NO	NO	NO	NO	NO	NO
1152	5676	No	NO	NO	NO	NO	NO	NO	NO	NO	NO	NO
1153	695	No	NO	NO	NO	NO	NO	NO	NO	NO	NO	NO
1154	2257	No	NO	NO	NO	NO	NO	NO	NO	NO	NO	NO
1155	1011	No	NO	NO	NO	NO	NO	NO	NO	NO	NO	NO
1156	7857	No	NO	NO	NO	NO	NO	NO	NO	NO	NO	NO
1157	130	No	NO	NO	NO	NO	NO	NO	NO	NO	NO	NO
1158	1086	No	NO	NO	NO	NO	NO	NO	NO	NO	NO	NO
1159	15252	No	NO	NO	NO	NO	NO	NO	NO	NO	NO	NO
1160	3106	No	NO	NO	NO	NO	NO	NO	NO	NO	NO	NO
1161	3132	No	NO	NO	NO	NO	NO	NO	NO	NO	NO	NO
1162	630	No	NO	NO	NO	NO	NO	NO	NO	NO	NO	NO
1163	4958	No	NO	NO	NO	NO	NO	NO	NO	NO	NO	NO
1164	7812	No	NO	NO	NO	NO	NO	NO	NO	NO	NO	NO
1165	6906	No	NO	NO	NO	NO	NO	NO	NO	NO	NO	NO
1166	4217	No	NO	NO	NO	NO	NO	NO	NO	NO	NO	NO
1167	7444	No	NO	NO	NO	NO	NO	NO	NO	NO	NO	NO
1168	14826	No	NO	NO	NO	NO	NO	NO	NO	NO	NO	NO
1169	3036	No	NO	NO	NO	NO	NO	NO	NO	NO	NO	NO
1170	8966	Yes	NO	NO	NO	NO	NO	NO	NO	NO	NO	NO
1171	11274	No	NO	NO	NO	NO	NO	NO	NO	NO	NO	NO
1172	2102	No	NO	NO	NO	NO	NO	NO	NO	NO	NO	NO
1173	5581	No	NO	NO	NO	NO	NO	NO	NO	NO	NO	NO
1174	6856	No	NO	NO	NO	NO	NO	NO	NO	NO	NO	NO
1175	5422	No	NO	NO	NO	NO	NO	NO	NO	NO	NO	NO
1176	3164	No	NO	NO	NO	NO	NO	NO	NO	NO	NO	NO
1177	3912	No	NO	NO	NO	NO	NO	NO	NO	NO	NO	NO
1178	11415	No	NO	NO	NO	NO	NO	NO	NO	NO	NO	NO
1179	12433	No	NO	NO	NO	NO	NO	NO	NO	NO	NO	NO
1180	6176	No	NO	NO	NO	NO	NO	NO	NO	NO	NO	NO
1181	5653	No	NO	NO	NO	NO	NO	NO	NO	NO	NO	NO
1182	7051	No	NO	NO	NO	NO	NO	NO	NO	NO	NO	NO
1183	6408	No	NO	NO	NO	NO	NO	NO	NO	NO	NO	NO
1184	11303	No	NO	NO	NO	NO	NO	NO	NO	NO	NO	NO
1185	3618	No	NO	NO	NO	NO	NO	NO	NO	NO	NO	NO
1186	1264	No	NO	NO	NO	NO	NO	NO	NO	NO	NO	NO
1187	5741	No	NO	NO	NO	NO	NO	NO	NO	NO	NO	NO
1188	8778	No	NO	NO	NO	NO	NO	NO	NO	NO	NO	NO
1189	4644	No	NO	NO	NO	NO	NO	NO	NO	NO	NO	NO
1190	8058	No	NO	NO	NO	NO	NO	NO	NO	NO	NO	NO
1191	5062	No	NO	NO	NO	NO	NO	NO	NO	NO	NO	NO
1192	3366	No	NO	NO	NO	NO	NO	NO	NO	NO	NO	NO
1193	6251	No	NO	NO	NO	NO	NO	NO	NO	NO	NO	NO
1194	4835	No	NO	NO	NO	NO	NO	NO	NO	NO	NO	NO
1195	10812	No	NO	NO	NO	NO	NO	NO	NO	NO	NO	NO
1196	3874	No	NO	NO	NO	NO	NO	NO	NO	NO	NO	NO
1197	11040	No	NO	NO	NO	NO	NO	NO	NO	NO	NO	NO
1198	6455	No	NO	NO	NO	NO	NO	NO	NO	NO	NO	NO
1199	13696	No	NO	NO	NO	NO	NO	NO	NO	NO	NO	NO
1200	4370	No	NO	NO	NO	NO	NO	NO	NO	NO	NO	NO
1201	10439	No	NO	NO	NO	NO	NO	NO	NO	NO	NO	NO
1202	3094	No	NO	NO	NO	NO	NO	NO	NO	NO	NO	NO
1203	9463	No	NO	NO	NO	NO	NO	NO	NO	NO	NO	NO
1204	9941	No	NO	NO	NO	NO	NO	NO	NO	NO	NO	NO
1205	1370	No	NO	NO	NO	NO	NO	NO	NO	NO	NO	NO
1206	10832	No	NO	NO	NO	NO	NO	NO	NO	NO	NO	NO
1207	1166	No	NO	NO	NO	NO	NO	NO	NO	NO	NO	NO
1208	3416	No	NO	NO	NO	NO	NO	NO	NO	NO	NO	NO
1209	6195	No	NO	NO	NO	NO	NO	NO	NO	NO	NO	NO
1210	9469	No	NO	NO	NO	NO	NO	NO	NO	NO	NO	NO
1211	439	No	NO	NO	NO	NO	NO	NO	NO	NO	NO	NO
1212	425	No	NO	NO	NO	NO	NO	NO	NO	NO	NO	NO
1213	14145	No	NO	NO	NO	NO	NO	NO	NO	NO	NO	NO
1214	3323	No	NO	NO	NO	NO	NO	NO	NO	NO	NO	NO
1215	NA	No	NO	NO	NO	NO	NO	NO	NO	NO	NO	NO
1216	4782	No	NO	NO	NO	NO	NO	NO	NO	NO	NO	NO
1217	14709	Yes	NO	NO	NO	NO	NO	NO	NO	NO	NO	NO
1218	3840	No	NO	NO	NO	NO	NO	NO	NO	NO	NO	NO
1219	2503	No	NO	NO	NO	NO	NO	NO	NO	NO	NO	NO
1220	5363	No	NO	NO	NO	NO	NO	NO	NO	NO	NO	NO
1221	1495	No	NO	NO	NO	NO	NO	NO	NO	NO	NO	NO
1222	180	No	NO	NO	NO	NO	NO	NO	NO	NO	NO	NO
1223	6473	No	NO	NO	NO	NO	NO	NO	NO	NO	NO	NO
1224	2339	Yes	NO	NO	NO	NO	NO	NO	NO	NO	NO	NO
1225	5968	No	NO	NO	NO	NO	NO	NO	NO	NO	NO	NO
1226	5380	Yes	NO	NO	NO	NO	NO	NO	NO	NO	NO	NO
1227	4626	No	NO	NO	NO	NO	NO	NO	NO	NO	NO	NO
1228	726	No	NO	NO	NO	NO	NO	NO	NO	NO	NO	NO
1229	2450	No	NO	NO	NO	NO	NO	NO	NO	NO	NO	NO
1230	8931	Yes	NO	NO	NO	NO	NO	NO	NO	NO	NO	NO
1231	7163	No	NO	NO	NO	NO	NO	NO	NO	NO	NO	NO
1232	6308	No	NO	NO	NO	NO	NO	NO	NO	NO	NO	NO
1233	7173	No	NO	NO	NO	NO	NO	NO	NO	NO	NO	NO
1234	3027	No	NO	NO	NO	NO	NO	NO	NO	NO	NO	NO
1235	1957	No	NO	NO	NO	NO	NO	NO	NO	NO	NO	NO
1236	10229	No	NO	NO	NO	NO	NO	NO	NO	NO	NO	NO
1237	5749	No	NO	NO	NO	NO	NO	NO	NO	NO	NO	NO
1238	1341	No	NO	NO	NO	NO	NO	NO	NO	NO	NO	NO
1239	9066	No	NO	NO	NO	NO	NO	NO	NO	NO	NO	NO
1240	12978	No	NO	NO	NO	NO	NO	NO	NO	NO	NO	NO
1241	2269	No	NO	NO	NO	NO	NO	NO	NO	NO	NO	NO
1242	305	No	NO	NO	NO	NO	NO	NO	NO	NO	NO	NO
1243	3170	No	NO	NO	NO	NO	NO	NO	NO	NO	NO	NO
1244	6221	No	NO	NO	NO	NO	NO	NO	NO	NO	NO	NO
1245	7980	No	NO	NO	NO	NO	NO	NO	NO	NO	NO	NO
1246	5614	No	NO	NO	NO	NO	NO	NO	NO	NO	NO	NO
1247	1493	No	NO	NO	NO	NO	NO	NO	NO	NO	NO	NO
1248	8596	No	NO	NO	NO	NO	NO	NO	NO	NO	NO	NO
1249	4004	No	NO	NO	NO	NO	NO	NO	NO	NO	NO	NO
1250	2771	No	NO	NO	NO	NO	NO	NO	NO	NO	NO	NO
1251	391	No	NO	NO	NO	NO	NO	NO	NO	NO	NO	NO
1252	2153	No	NO	NO	NO	NO	NO	NO	NO	NO	NO	NO
1253	11557	No	NO	NO	NO	NO	NO	NO	NO	NO	NO	NO
1254	4345	No	NO	NO	NO	NO	NO	NO	NO	NO	NO	NO
1255	8652	No	NO	NO	NO	NO	NO	NO	NO	NO	NO	NO
1256	2815	No	NO	NO	NO	NO	NO	NO	NO	NO	NO	NO
1257	2481	No	NO	NO	NO	NO	NO	NO	NO	NO	NO	NO
1258	2201	No	NO	NO	NO	NO	NO	NO	NO	NO	NO	NO
1259	9200	No	NO	NO	NO	NO	NO	NO	NO	NO	NO	NO
1260	3584	No	NO	NO	NO	NO	NO	NO	NO	NO	NO	NO
1261	16807	No	NO	NO	NO	NO	NO	NO	NO	NO	NO	NO
1262	8059	No	NO	NO	NO	NO	NO	NO	NO	NO	NO	NO
1263	12871	No	NO	NO	NO	NO	NO	NO	NO	NO	NO	NO
1264	4483	No	NO	NO	NO	NO	NO	NO	NO	NO	NO	NO
1265	619	No	NO	NO	NO	NO	NO	NO	NO	NO	NO	NO
1266	7556	No	NO	NO	NO	NO	NO	NO	NO	NO	NO	NO
1267	8547	No	NO	NO	NO	NO	NO	NO	NO	NO	NO	NO
1268	9285	No	NO	NO	NO	NO	NO	NO	NO	NO	NO	NO
1269	11915	Yes	NO	NO	NO	NO	NO	NO	NO	NO	NO	NO
1270	5638	No	NO	NO	NO	NO	NO	NO	NO	NO	NO	NO
1271	4432	No	NO	NO	NO	NO	NO	NO	NO	NO	NO	NO
1272	4041	No	NO	NO	NO	NO	NO	NO	NO	NO	NO	NO
1273	7419	No	NO	NO	NO	NO	NO	NO	NO	NO	NO	NO
1274	3297	No	NO	NO	NO	NO	NO	NO	NO	NO	NO	NO
1275	1924	No	NO	NO	NO	NO	NO	NO	NO	NO	NO	NO
1276	4696	No	NO	NO	NO	NO	NO	NO	NO	NO	NO	NO
1277	2502	No	NO	NO	NO	NO	NO	NO	NO	NO	NO	NO
1278	13878	No	NO	NO	NO	NO	NO	NO	NO	NO	NO	NO
1279	5234	No	NO	NO	NO	NO	NO	NO	NO	NO	NO	NO
1280	4973	No	NO	NO	NO	NO	NO	NO	NO	NO	NO	NO
1281	6754	No	NO	NO	NO	NO	NO	NO	NO	NO	NO	NO
1282	1758	No	NO	NO	NO	NO	NO	NO	NO	NO	NO	NO
1283	708	No	NO	NO	NO	NO	NO	NO	NO	NO	NO	NO
1284	1936	No	NO	NO	NO	NO	NO	NO	NO	NO	NO	NO
1285	7479	Yes	NO	NO	NO	NO	NO	NO	NO	NO	NO	NO
1286	3670	Yes	NO	NO	NO	NO	NO	NO	NO	NO	NO	NO
1287	7316	No	NO	NO	NO	NO	NO	NO	NO	NO	NO	NO
1288	5813	No	NO	NO	NO	NO	NO	NO	NO	NO	NO	NO
1289	7130	No	NO	NO	NO	NO	NO	NO	NO	NO	NO	NO
1290	2987	No	NO	NO	NO	NO	NO	NO	NO	NO	NO	NO
1291	6516	No	NO	NO	NO	NO	NO	NO	NO	NO	NO	NO
1292	3906	No	NO	NO	NO	NO	NO	NO	NO	NO	NO	NO
1293	9470	No	NO	NO	NO	NO	NO	NO	NO	NO	NO	NO
1294	10510	No	NO	NO	NO	NO	NO	NO	NO	NO	NO	NO
1295	3068	No	NO	NO	NO	NO	NO	NO	NO	NO	NO	NO
1296	2803	No	NO	NO	NO	NO	NO	NO	NO	NO	NO	NO
1297	1181	No	NO	NO	NO	NO	NO	NO	NO	NO	NO	NO
1298	13904	No	NO	NO	NO	NO	NO	NO	NO	NO	NO	NO
1299	1476	No	NO	NO	NO	NO	NO	NO	NO	NO	NO	NO
1300	11249	No	NO	NO	NO	NO	NO	NO	NO	NO	NO	NO
1301	5127	No	NO	NO	NO	NO	NO	NO	NO	NO	NO	NO
1302	9708	No	NO	NO	NO	NO	NO	NO	NO	NO	NO	NO
1303	8964	No	NO	NO	NO	NO	NO	NO	NO	NO	NO	NO
1304	1464	No	NO	NO	NO	NO	NO	NO	NO	NO	NO	NO
1305	3631	No	NO	NO	NO	NO	NO	NO	NO	NO	NO	NO
1306	5966	No	NO	NO	NO	NO	NO	NO	NO	NO	NO	NO
1307	5556	No	NO	NO	NO	NO	NO	NO	NO	NO	NO	NO
1308	5925	No	NO	NO	NO	NO	NO	NO	NO	NO	NO	NO
1309	6347	No	NO	NO	NO	NO	NO	NO	NO	NO	NO	NO
1310	7901	No	NO	NO	NO	NO	NO	NO	NO	NO	NO	NO
1311	2770	No	NO	NO	NO	NO	NO	NO	NO	NO	NO	NO
1312	957	No	NO	NO	NO	NO	NO	NO	NO	NO	NO	NO
1313	5562	No	NO	NO	NO	NO	NO	NO	NO	NO	NO	NO
1314	3477	No	NO	NO	NO	NO	NO	NO	NO	NO	NO	NO
1315	358	No	NO	NO	NO	NO	NO	NO	NO	NO	NO	NO
1316	15521	No	NO	NO	NO	NO	NO	NO	NO	NO	NO	NO
1317	6684	Yes	NO	NO	NO	NO	NO	NO	NO	NO	NO	NO
1318	3586	No	NO	NO	NO	NO	NO	NO	NO	NO	NO	NO
1319	1148	No	NO	NO	NO	NO	NO	NO	NO	NO	NO	NO
1320	5004	No	NO	NO	NO	NO	NO	NO	NO	NO	NO	NO
1321	3455	No	NO	NO	NO	NO	NO	NO	NO	NO	NO	NO
1322	12490	No	NO	NO	NO	NO	NO	NO	NO	NO	NO	NO
1323	8458	No	NO	NO	NO	NO	NO	NO	NO	NO	NO	NO
1324	7133	No	NO	NO	NO	NO	NO	NO	NO	NO	NO	NO
1325	2718	No	NO	NO	NO	NO	NO	NO	NO	NO	NO	NO
1326	2159	No	NO	NO	NO	NO	NO	NO	NO	NO	NO	NO
1327	5059	No	NO	NO	NO	NO	NO	NO	NO	NO	NO	NO
1328	10916	No	NO	NO	NO	NO	NO	NO	NO	NO	NO	NO
1329	10198	No	NO	NO	NO	NO	NO	NO	NO	NO	NO	NO
1330	7708	No	NO	NO	NO	NO	NO	NO	NO	NO	NO	NO
1331	14027	No	NO	NO	NO	NO	NO	NO	NO	NO	NO	NO
1332	4442	No	NO	NO	NO	NO	NO	NO	NO	NO	NO	NO
1333	7716	No	NO	NO	NO	NO	NO	NO	NO	NO	NO	NO
1334	5433	No	NO	NO	NO	NO	NO	NO	NO	NO	NO	NO
1335	1641	No	NO	NO	NO	NO	NO	NO	NO	NO	NO	NO
1336	1018	Yes	NO	NO	NO	NO	NO	NO	NO	NO	NO	NO
1337	3885	No	NO	NO	NO	NO	NO	NO	NO	NO	NO	NO
1338	15722	No	NO	NO	NO	NO	NO	NO	NO	NO	NO	NO
1339	2145	No	NO	NO	NO	NO	NO	NO	NO	NO	NO	NO
1340	4617	No	NO	NO	NO	NO	NO	NO	NO	NO	NO	NO
1341	659	Yes	NO	NO	NO	NO	NO	NO	NO	NO	NO	NO
1342	10622	No	NO	NO	NO	NO	NO	NO	NO	NO	NO	NO
1343	7538	Yes	NO	NO	NO	NO	NO	NO	NO	NO	NO	NO
1344	10403	No	NO	NO	NO	NO	NO	NO	NO	NO	NO	NO
1345	7574	No	NO	NO	NO	NO	NO	NO	NO	NO	NO	NO
1346	3383	No	NO	NO	NO	NO	NO	NO	NO	NO	NO	NO
1347	7511	Yes	NO	NO	NO	NO	NO	NO	NO	NO	NO	NO
1348	5629	No	NO	NO	NO	NO	NO	NO	NO	NO	NO	NO
1349	1432	No	NO	NO	NO	NO	NO	NO	NO	NO	NO	NO
1350	18700	No	NO	NO	NO	NO	NO	NO	NO	NO	NO	NO
1351	1021	No	NO	NO	NO	NO	NO	NO	NO	NO	NO	NO
1352	12696	No	NO	NO	NO	NO	NO	NO	NO	NO	NO	NO
1353	11632	No	NO	NO	NO	NO	NO	NO	NO	NO	NO	NO
1354	7140	No	NO	NO	NO	NO	NO	NO	NO	NO	NO	NO
1355	4194	No	NO	NO	NO	NO	NO	NO	NO	NO	NO	NO
1356	5283	No	NO	NO	NO	NO	NO	NO	NO	NO	NO	NO
1357	9020	Yes	NO	NO	NO	NO	NO	NO	NO	NO	NO	NO
1358	4024	No	NO	NO	NO	NO	NO	NO	NO	NO	NO	NO
1359	2617	No	NO	NO	NO	NO	NO	NO	NO	NO	NO	NO
1360	14666	Yes	NO	NO	NO	NO	NO	NO	NO	NO	NO	NO
1361	12954	No	NO	NO	NO	NO	NO	NO	NO	NO	NO	NO
1362	2948	No	NO	NO	NO	NO	NO	NO	NO	NO	NO	NO
1363	7876	No	NO	NO	NO	NO	NO	NO	NO	NO	NO	NO
1364	1267	No	NO	NO	NO	NO	NO	NO	NO	NO	NO	NO
1365	9278	No	NO	NO	NO	NO	NO	NO	NO	NO	NO	NO
1366	14225	No	NO	NO	NO	NO	NO	NO	NO	NO	NO	NO
1367	12089	No	NO	NO	NO	NO	NO	NO	NO	NO	NO	NO
1368	3399	No	NO	NO	NO	NO	NO	NO	NO	NO	NO	NO
1369	3232	No	NO	NO	NO	NO	NO	NO	NO	NO	NO	NO
1370	341	Yes	NO	NO	NO	NO	NO	NO	NO	NO	NO	NO
1371	11870	No	NO	NO	NO	NO	NO	NO	NO	NO	NO	NO
1372	10818	No	NO	NO	NO	NO	NO	NO	NO	NO	NO	NO
1373	6620	No	NO	NO	NO	NO	NO	NO	NO	NO	NO	NO
1374	12311	No	NO	NO	NO	NO	NO	NO	NO	NO	NO	NO
1375	7859	No	NO	NO	NO	NO	NO	NO	NO	NO	NO	NO
1376	4111	No	NO	NO	NO	NO	NO	NO	NO	NO	NO	NO
1377	6805	No	NO	NO	NO	NO	NO	NO	NO	NO	NO	NO
1378	5406	No	NO	NO	NO	NO	NO	NO	NO	NO	NO	NO
1379	14998	No	NO	NO	NO	NO	NO	NO	NO	NO	NO	NO
1380	2470	No	NO	NO	NO	NO	NO	NO	NO	NO	NO	NO
1381	8968	No	NO	NO	NO	NO	NO	NO	NO	NO	NO	NO
1382	5104	No	NO	NO	NO	NO	NO	NO	NO	NO	NO	NO
1383	4754	Yes	NO	NO	NO	NO	NO	NO	NO	NO	NO	NO
1384	6462	No	NO	NO	NO	NO	NO	NO	NO	NO	NO	NO
1385	6032	No	NO	NO	NO	NO	NO	NO	NO	NO	NO	NO
1386	3363	Yes	NO	NO	NO	NO	NO	NO	NO	NO	NO	NO
1387	13888	No	NO	NO	NO	NO	NO	NO	NO	NO	NO	NO
1388	5271	No	NO	NO	NO	NO	NO	NO	NO	NO	NO	NO
1389	11128	No	NO	NO	NO	NO	NO	NO	NO	NO	NO	NO
1390	7563	No	NO	NO	NO	NO	NO	NO	NO	NO	NO	NO
1391	11458	No	NO	NO	NO	NO	NO	NO	NO	NO	NO	NO
1392	846	No	NO	NO	NO	NO	NO	NO	NO	NO	NO	NO
1393	15302	No	NO	NO	NO	NO	NO	NO	NO	NO	NO	NO
1394	4056	No	NO	NO	NO	NO	NO	NO	NO	NO	NO	NO
1395	13907	No	NO	NO	NO	NO	NO	NO	NO	NO	NO	NO
1396	9933	No	NO	NO	NO	NO	NO	NO	NO	NO	NO	NO
1397	2426	No	NO	NO	NO	NO	NO	NO	NO	NO	NO	NO
1398	15683	No	NO	NO	NO	NO	NO	NO	NO	NO	NO	NO
1399	3427	No	NO	NO	NO	NO	NO	NO	NO	NO	NO	NO
1400	11826	No	NO	NO	NO	NO	NO	NO	NO	NO	NO	NO
1401	1595	No	NO	NO	NO	NO	NO	NO	NO	NO	NO	NO
1402	6793	No	NO	NO	NO	NO	NO	NO	NO	NO	NO	NO
1403	435	No	NO	NO	NO	NO	NO	NO	NO	NO	NO	NO
1404	49	No	NO	NO	NO	NO	NO	NO	NO	NO	NO	NO
1405	568	No	NO	NO	NO	NO	NO	NO	NO	NO	NO	NO
1406	16754	No	NO	NO	NO	NO	NO	NO	NO	NO	NO	NO
1407	4367	No	NO	NO	NO	NO	NO	NO	NO	NO	NO	NO
1408	3566	No	NO	NO	NO	NO	NO	NO	NO	NO	NO	NO
1409	9779	No	NO	NO	NO	NO	NO	NO	NO	NO	NO	NO
1410	1050	No	NO	NO	NO	NO	NO	NO	NO	NO	NO	NO
1411	1577	No	NO	NO	NO	NO	NO	NO	NO	NO	NO	NO
1412	5962	No	NO	NO	NO	NO	NO	NO	NO	NO	NO	NO
1413	5458	No	NO	NO	NO	NO	NO	NO	NO	NO	NO	NO
1414	1507	No	NO	NO	NO	NO	NO	NO	NO	NO	NO	NO
1415	3204	No	NO	NO	NO	NO	NO	NO	NO	NO	NO	NO
1416	10514	No	NO	NO	NO	NO	NO	NO	NO	NO	NO	NO
1417	5558	No	NO	NO	NO	NO	NO	NO	NO	NO	NO	NO
1418	2809	No	NO	NO	NO	NO	NO	NO	NO	NO	NO	NO
1419	3115	No	NO	NO	NO	NO	NO	NO	NO	NO	NO	NO
1420	3687	Yes	NO	NO	NO	NO	NO	NO	NO	NO	NO	NO
1421	4392	No	NO	NO	NO	NO	NO	NO	NO	NO	NO	NO
1422	268	Yes	NO	NO	NO	NO	NO	NO	NO	NO	NO	NO
1423	7497	No	NO	NO	NO	NO	NO	NO	NO	NO	NO	NO
1424	6971	No	NO	NO	NO	NO	NO	NO	NO	NO	NO	NO
1425	2774	No	NO	NO	NO	NO	NO	NO	NO	NO	NO	NO
1426	5277	No	NO	NO	NO	NO	NO	NO	NO	NO	NO	NO
1427	7881	No	NO	NO	NO	NO	NO	NO	NO	NO	NO	NO
1428	1789	No	NO	NO	NO	NO	NO	NO	NO	NO	NO	NO
1429	15525	No	NO	NO	NO	NO	NO	NO	NO	NO	NO	NO
1430	6366	No	NO	NO	NO	NO	NO	NO	NO	NO	NO	NO
1431	9534	No	NO	NO	NO	NO	NO	NO	NO	NO	NO	NO
1432	6352	No	NO	NO	NO	NO	NO	NO	NO	NO	NO	NO
1433	2494	No	NO	NO	NO	NO	NO	NO	NO	NO	NO	NO
1434	10194	Yes	NO	NO	NO	NO	NO	NO	NO	NO	NO	NO
1435	2967	No	NO	NO	NO	NO	NO	NO	NO	NO	NO	NO
1436	6274	No	NO	NO	NO	NO	NO	NO	NO	NO	NO	NO
1437	20824	No	NO	NO	NO	NO	NO	NO	NO	NO	NO	NO
1438	1102	No	NO	NO	NO	NO	NO	NO	NO	NO	NO	NO
1439	14404	No	NO	NO	NO	NO	NO	NO	NO	NO	NO	NO
1440	5110	No	NO	NO	NO	NO	NO	NO	NO	NO	NO	NO
1441	3195	No	NO	NO	NO	NO	NO	NO	NO	NO	NO	NO
1442	7346	No	NO	NO	NO	NO	NO	NO	NO	NO	NO	NO
1443	2886	No	NO	NO	NO	NO	NO	NO	NO	NO	NO	NO
1444	14741	No	NO	NO	NO	NO	NO	NO	NO	NO	NO	NO
1445	6457	No	NO	NO	NO	NO	NO	NO	NO	NO	NO	NO
1446	8065	No	NO	NO	NO	NO	NO	NO	NO	NO	NO	NO
1447	6756	No	NO	NO	NO	NO	NO	NO	NO	NO	NO	NO
1448	5600	No	NO	NO	NO	NO	NO	NO	NO	NO	NO	NO
1449	10282	No	NO	NO	NO	NO	NO	NO	NO	NO	NO	NO
1450	17144	No	NO	NO	NO	NO	NO	NO	NO	NO	NO	NO
1451	5675	No	NO	NO	NO	NO	NO	NO	NO	NO	NO	NO
1452	3282	No	NO	NO	NO	NO	NO	NO	NO	NO	NO	NO
1453	12997	No	NO	NO	NO	NO	NO	NO	NO	NO	NO	NO
1454	3491	No	NO	NO	NO	NO	NO	NO	NO	NO	NO	NO
1455	610	No	NO	NO	NO	NO	NO	NO	NO	NO	NO	NO
1456	9002	Yes	NO	NO	NO	NO	NO	NO	NO	NO	NO	NO
1457	2973	No	NO	NO	NO	NO	NO	NO	NO	NO	NO	NO
1458	10259	No	NO	NO	NO	NO	NO	NO	NO	NO	NO	NO
1459	2102	No	NO	NO	NO	NO	NO	NO	NO	NO	NO	NO
1460	7334	Yes	NO	NO	NO	NO	NO	NO	NO	NO	NO	NO
1461	10687	No	NO	NO	NO	NO	NO	NO	NO	NO	NO	NO
1462	9373	No	NO	NO	NO	NO	NO	NO	NO	NO	NO	NO
1463	17786	Yes	NO	NO	NO	NO	NO	NO	NO	NO	NO	NO
1464	858	No	NO	NO	NO	NO	NO	NO	NO	NO	NO	NO
1465	8961	No	NO	NO	NO	NO	NO	NO	NO	NO	NO	NO
1466	8093	No	NO	NO	NO	NO	NO	NO	NO	NO	NO	NO
1467	5071	Yes	NO	NO	NO	NO	NO	NO	NO	NO	NO	NO
1468	3118	No	NO	NO	NO	NO	NO	NO	NO	NO	NO	NO
1469	2360	No	NO	NO	NO	NO	NO	NO	NO	NO	NO	NO
1470	4894	No	NO	NO	NO	NO	NO	NO	NO	NO	NO	NO
1471	11360	No	NO	NO	NO	NO	NO	NO	NO	NO	NO	NO
1472	16837	No	NO	NO	NO	NO	NO	NO	NO	NO	NO	NO
1473	3996	No	NO	NO	NO	NO	NO	NO	NO	NO	NO	NO
1474	11990	No	NO	NO	NO	NO	NO	NO	NO	NO	NO	NO
1475	3100	No	NO	NO	NO	NO	NO	NO	NO	NO	NO	NO
1476	440	No	NO	NO	NO	NO	NO	NO	NO	NO	NO	NO
1477	2008	No	NO	NO	NO	NO	NO	NO	NO	NO	NO	NO
1478	6987	No	NO	NO	NO	NO	NO	NO	NO	NO	NO	NO
1479	8897	No	NO	NO	NO	NO	NO	NO	NO	NO	NO	NO
1480	6850	No	NO	NO	NO	NO	NO	NO	NO	NO	NO	NO
1481	11659	No	NO	NO	NO	NO	NO	NO	NO	NO	NO	NO
1482	272	No	NO	NO	NO	NO	NO	NO	NO	NO	NO	NO
1483	2934	No	NO	NO	NO	NO	NO	NO	NO	NO	NO	NO
1484	4353	No	NO	NO	NO	NO	NO	NO	NO	NO	NO	NO
1485	15563	No	NO	NO	NO	NO	NO	NO	NO	NO	NO	NO
1486	17179	No	NO	NO	NO	NO	NO	NO	NO	NO	NO	NO
1487	8879	Yes	NO	NO	NO	NO	NO	NO	NO	NO	NO	NO
1488	8666	No	NO	NO	NO	NO	NO	NO	NO	NO	NO	NO
1489	5156	No	NO	NO	NO	NO	NO	NO	NO	NO	NO	NO
1490	6122	No	NO	NO	NO	NO	NO	NO	NO	NO	NO	NO
1491	863	No	NO	NO	NO	NO	NO	NO	NO	NO	NO	NO
1492	5504	No	NO	NO	NO	NO	NO	NO	NO	NO	NO	NO
1493	243	No	NO	NO	NO	NO	NO	NO	NO	NO	NO	NO
1494	1815	No	NO	NO	NO	NO	NO	NO	NO	NO	NO	NO
1495	1345	No	NO	NO	NO	NO	NO	NO	NO	NO	NO	NO
1496	5102	No	NO	NO	NO	NO	NO	NO	NO	NO	NO	NO
1497	3722	No	NO	NO	NO	NO	NO	NO	NO	NO	NO	NO
1498	931	No	NO	NO	NO	NO	NO	NO	NO	NO	NO	NO
1499	5023	No	NO	NO	NO	NO	NO	NO	NO	NO	NO	NO
1500	3916	No	NO	NO	NO	NO	NO	NO	NO	NO	NO	NO
1501	7816	No	NO	NO	NO	NO	NO	NO	NO	NO	NO	NO
1502	601	Yes	NO	NO	NO	NO	NO	NO	NO	NO	NO	NO
1503	9165	Yes	NO	NO	NO	NO	NO	NO	NO	NO	NO	NO
1504	2247	No	NO	NO	NO	NO	NO	NO	NO	NO	NO	NO
1505	7042	No	NO	NO	NO	NO	NO	NO	NO	NO	NO	NO
1506	10194	Yes	NO	NO	NO	NO	NO	NO	NO	NO	NO	NO
1507	4262	No	NO	NO	NO	NO	NO	NO	NO	NO	NO	NO
1508	1401	No	NO	NO	NO	NO	NO	NO	NO	NO	NO	NO
1509	5405	No	NO	NO	NO	NO	NO	NO	NO	NO	NO	NO
1510	5769	No	NO	NO	NO	NO	NO	NO	NO	NO	NO	NO
1511	15237	Yes	NO	NO	NO	NO	NO	NO	NO	NO	NO	NO
1512	5431	No	NO	NO	NO	NO	NO	NO	NO	NO	NO	NO
1513	7297	No	NO	NO	NO	NO	NO	NO	NO	NO	NO	NO
1514	2645	No	NO	NO	NO	NO	NO	NO	NO	NO	NO	NO
1515	6134	No	NO	NO	NO	NO	NO	NO	NO	NO	NO	NO
1516	6475	No	NO	NO	NO	NO	NO	NO	NO	NO	NO	NO
1517	7329	No	NO	NO	NO	NO	NO	NO	NO	NO	NO	NO
1518	3406	No	NO	NO	NO	NO	NO	NO	NO	NO	NO	NO
1519	9975	No	NO	NO	NO	NO	NO	NO	NO	NO	NO	NO
1520	3868	No	NO	NO	NO	NO	NO	NO	NO	NO	NO	NO
1521	2693	No	NO	NO	NO	NO	NO	NO	NO	NO	NO	NO
1522	12705	No	NO	NO	NO	NO	NO	NO	NO	NO	NO	NO
1523	2244	No	NO	NO	NO	NO	NO	NO	NO	NO	NO	NO
1524	1845	No	NO	NO	NO	NO	NO	NO	NO	NO	NO	NO
1525	11173	Yes	NO	NO	NO	NO	NO	NO	NO	NO	NO	NO
1526	11429	No	NO	NO	NO	NO	NO	NO	NO	NO	NO	NO
1527	7752	No	NO	NO	NO	NO	NO	NO	NO	NO	NO	NO
1528	1408	No	NO	NO	NO	NO	NO	NO	NO	NO	NO	NO
1529	2275	No	NO	NO	NO	NO	NO	NO	NO	NO	NO	NO
1530	16659	No	NO	NO	NO	NO	NO	NO	NO	NO	NO	NO
1531	7681	No	NO	NO	NO	NO	NO	NO	NO	NO	NO	NO
1532	7977	No	NO	NO	NO	NO	NO	NO	NO	NO	NO	NO
1533	9107	No	NO	NO	NO	NO	NO	NO	NO	NO	NO	NO
1534	10319	No	NO	NO	NO	NO	NO	NO	NO	NO	NO	NO
1535	4135	No	NO	NO	NO	NO	NO	NO	NO	NO	NO	NO
1536	7796	No	NO	NO	NO	NO	NO	NO	NO	NO	NO	NO
1537	12704	No	NO	NO	NO	NO	NO	NO	NO	NO	NO	NO
1538	2367	No	NO	NO	NO	NO	NO	NO	NO	NO	NO	NO
1539	9095	No	NO	NO	NO	NO	NO	NO	NO	NO	NO	NO
1540	3969	No	NO	NO	NO	NO	NO	NO	NO	NO	NO	NO
1541	6857	No	NO	NO	NO	NO	NO	NO	NO	NO	NO	NO
1542	1207	No	NO	NO	NO	NO	NO	NO	NO	NO	NO	NO
1543	5396	No	NO	NO	NO	NO	NO	NO	NO	NO	NO	NO
1544	12385	No	NO	NO	NO	NO	NO	NO	NO	NO	NO	NO
1545	8238	No	NO	NO	NO	NO	NO	NO	NO	NO	NO	NO
1546	8862	No	NO	NO	NO	NO	NO	NO	NO	NO	NO	NO
1547	4166	No	NO	NO	NO	NO	NO	NO	NO	NO	NO	NO
1548	7226	No	NO	NO	NO	NO	NO	NO	NO	NO	NO	NO
1549	11616	Yes	NO	NO	NO	NO	NO	NO	NO	NO	NO	NO
1550	2217	No	NO	NO	NO	NO	NO	NO	NO	NO	NO	NO
1551	7023	No	NO	NO	NO	NO	NO	NO	NO	NO	NO	NO
1552	7441	No	NO	NO	NO	NO	NO	NO	NO	NO	NO	NO
1553	6364	No	NO	NO	NO	NO	NO	NO	NO	NO	NO	NO
1554	12110	No	NO	NO	NO	NO	NO	NO	NO	NO	NO	NO
1555	2564	No	NO	NO	NO	NO	NO	NO	NO	NO	NO	NO
1556	14801	No	NO	NO	NO	NO	NO	NO	NO	NO	NO	NO
1557	8169	No	NO	NO	NO	NO	NO	NO	NO	NO	NO	NO
1558	11432	No	NO	NO	NO	NO	NO	NO	NO	NO	NO	NO
1559	10100	No	NO	NO	NO	NO	NO	NO	NO	NO	NO	NO
1560	1345	No	NO	NO	NO	NO	NO	NO	NO	NO	NO	NO
1561	6548	No	NO	NO	NO	NO	NO	NO	NO	NO	NO	NO
1562	9364	No	NO	NO	NO	NO	NO	NO	NO	NO	NO	NO
1563	449	No	NO	NO	NO	NO	NO	NO	NO	NO	NO	NO
1564	2731	No	NO	NO	NO	NO	NO	NO	NO	NO	NO	NO
1565	13497	No	NO	NO	NO	NO	NO	NO	NO	NO	NO	NO
1566	3834	No	NO	NO	NO	NO	NO	NO	NO	NO	NO	NO
1567	1649	No	NO	NO	NO	NO	NO	NO	NO	NO	NO	NO
1568	4089	No	NO	NO	NO	NO	NO	NO	NO	NO	NO	NO
1569	1702	No	NO	NO	NO	NO	NO	NO	NO	NO	NO	NO
1570	4514	No	NO	NO	NO	NO	NO	NO	NO	NO	NO	NO
1571	6510	No	NO	NO	NO	NO	NO	NO	NO	NO	NO	NO
1572	5443	No	NO	NO	NO	NO	NO	NO	NO	NO	NO	NO
1573	9663	No	NO	NO	NO	NO	NO	NO	NO	NO	NO	NO
1574	2637	No	NO	NO	NO	NO	NO	NO	NO	NO	NO	NO
1575	11311	No	NO	NO	NO	NO	NO	NO	NO	NO	NO	NO
1576	4069	No	NO	NO	NO	NO	NO	NO	NO	NO	NO	NO
1577	3342	No	NO	NO	NO	NO	NO	NO	NO	NO	NO	NO
1578	11764	No	NO	NO	NO	NO	NO	NO	NO	NO	NO	NO
1579	1046	No	NO	NO	NO	NO	NO	NO	NO	NO	NO	NO
1580	1777	No	NO	NO	NO	NO	NO	NO	NO	NO	NO	NO
1581	8020	No	NO	NO	NO	NO	NO	NO	NO	NO	NO	NO
1582	13489	No	NO	NO	NO	NO	NO	NO	NO	NO	NO	NO
1583	850	No	NO	NO	NO	NO	NO	NO	NO	NO	NO	NO
1584	6609	No	NO	NO	NO	NO	NO	NO	NO	NO	NO	NO
1585	1682	No	NO	NO	NO	NO	NO	NO	NO	NO	NO	NO
1586	10657	No	NO	NO	NO	NO	NO	NO	NO	NO	NO	NO
1587	6594	No	NO	NO	NO	NO	NO	NO	NO	NO	NO	NO
1588	2523	No	NO	NO	NO	NO	NO	NO	NO	NO	NO	NO
1589	8053	No	NO	NO	NO	NO	NO	NO	NO	NO	NO	NO
1590	10894	No	NO	NO	NO	NO	NO	NO	NO	NO	NO	NO
1591	9018	No	NO	NO	NO	NO	NO	NO	NO	NO	NO	NO
1592	4643	No	NO	NO	NO	NO	NO	NO	NO	NO	NO	NO
1593	5500	No	NO	NO	NO	NO	NO	NO	NO	NO	NO	NO
1594	2148	No	NO	NO	NO	NO	NO	NO	NO	NO	NO	NO
1595	9471	No	NO	NO	NO	NO	NO	NO	NO	NO	NO	NO
1596	12128	No	NO	NO	NO	NO	NO	NO	NO	NO	NO	NO
1597	5998	No	NO	NO	NO	NO	NO	NO	NO	NO	NO	NO
1598	13921	No	NO	NO	NO	NO	NO	NO	NO	NO	NO	NO
1599	3799	No	NO	NO	NO	NO	NO	NO	NO	NO	NO	NO
1600	1785	No	NO	NO	NO	NO	NO	NO	NO	NO	NO	NO
1601	701	No	NO	NO	NO	NO	NO	NO	NO	NO	NO	NO
1602	3583	No	NO	NO	NO	NO	NO	NO	NO	NO	NO	NO
1603	5469	No	NO	NO	NO	NO	NO	NO	NO	NO	NO	NO
1604	1874	No	NO	NO	NO	NO	NO	NO	NO	NO	NO	NO
1605	9676	No	NO	NO	NO	NO	NO	NO	NO	NO	NO	NO
1606	2402	No	NO	NO	NO	NO	NO	NO	NO	NO	NO	NO
1607	4096	No	NO	NO	NO	NO	NO	NO	NO	NO	NO	NO
1608	8543	No	NO	NO	NO	NO	NO	NO	NO	NO	NO	NO
1609	3845	No	NO	NO	NO	NO	NO	NO	NO	NO	NO	NO
1610	6967	No	NO	NO	NO	NO	NO	NO	NO	NO	NO	NO
1611	10565	No	NO	NO	NO	NO	NO	NO	NO	NO	NO	NO
1612	7834	No	NO	NO	NO	NO	NO	NO	NO	NO	NO	NO
1613	3586	No	NO	NO	NO	NO	NO	NO	NO	NO	NO	NO
1614	10235	No	NO	NO	NO	NO	NO	NO	NO	NO	NO	NO
1615	4816	No	NO	NO	NO	NO	NO	NO	NO	NO	NO	NO
1616	4980	No	NO	NO	NO	NO	NO	NO	NO	NO	NO	NO
1617	3560	No	NO	NO	NO	NO	NO	NO	NO	NO	NO	NO
1618	9178	No	NO	NO	NO	NO	NO	NO	NO	NO	NO	NO
1619	524	No	NO	NO	NO	NO	NO	NO	NO	NO	NO	NO
1620	4714	No	NO	NO	NO	NO	NO	NO	NO	NO	NO	NO
1621	2250	No	NO	NO	NO	NO	NO	NO	NO	NO	NO	NO
1622	4568	No	NO	NO	NO	NO	NO	NO	NO	NO	NO	NO
1623	6520	No	NO	NO	NO	NO	NO	NO	NO	NO	NO	NO
1624	8000	No	NO	NO	NO	NO	NO	NO	NO	NO	NO	NO
1625	2733	Yes	NO	NO	NO	NO	NO	NO	NO	NO	NO	NO
1626	3403	No	NO	NO	NO	NO	NO	NO	NO	NO	NO	NO
1627	1847	No	NO	NO	NO	NO	NO	NO	NO	NO	NO	NO
1628	887	No	NO	NO	NO	NO	NO	NO	NO	NO	NO	NO
1629	10040	No	NO	NO	NO	NO	NO	NO	NO	NO	NO	NO
1630	6085	No	NO	NO	NO	NO	NO	NO	NO	NO	NO	NO
1631	14597	No	NO	NO	NO	NO	NO	NO	NO	NO	NO	NO
1632	6632	No	NO	NO	NO	NO	NO	NO	NO	NO	NO	NO
1633	9140	No	NO	NO	NO	NO	NO	NO	NO	NO	NO	NO
1634	7875	No	NO	NO	NO	NO	NO	NO	NO	NO	NO	NO
1635	8429	No	NO	NO	NO	NO	NO	NO	NO	NO	NO	NO
1636	1082	No	NO	NO	NO	NO	NO	NO	NO	NO	NO	NO
1637	4140	No	NO	NO	NO	NO	NO	NO	NO	NO	NO	NO
1638	5092	No	NO	NO	NO	NO	NO	NO	NO	NO	NO	NO
1639	5715	No	NO	NO	NO	NO	NO	NO	NO	NO	NO	NO
1640	2494	No	NO	NO	NO	NO	NO	NO	NO	NO	NO	NO
1641	12175	No	NO	NO	NO	NO	NO	NO	NO	NO	NO	NO
1642	6852	No	NO	NO	NO	NO	NO	NO	NO	NO	NO	NO
1643	1203	No	NO	NO	NO	NO	NO	NO	NO	NO	NO	NO
1644	13222	No	NO	NO	NO	NO	NO	NO	NO	NO	NO	NO
1645	3335	No	NO	NO	NO	NO	NO	NO	NO	NO	NO	NO
1646	6209	No	NO	NO	NO	NO	NO	NO	NO	NO	NO	NO
1647	4412	No	NO	NO	NO	NO	NO	NO	NO	NO	NO	NO
1648	7614	No	NO	NO	NO	NO	NO	NO	NO	NO	NO	NO
1649	10680	No	NO	NO	NO	NO	NO	NO	NO	NO	NO	NO
1650	12626	No	NO	NO	NO	NO	NO	NO	NO	NO	NO	NO
1651	7921	No	NO	NO	NO	NO	NO	NO	NO	NO	NO	NO
1652	10634	No	NO	NO	NO	NO	NO	NO	NO	NO	NO	NO
1653	2792	No	NO	NO	NO	NO	NO	NO	NO	NO	NO	NO
1654	4903	No	NO	NO	NO	NO	NO	NO	NO	NO	NO	NO
1655	4461	Yes	NO	NO	NO	NO	NO	NO	NO	NO	NO	NO
1656	17382	Yes	NO	NO	NO	NO	NO	NO	NO	NO	NO	NO
1657	7724	No	NO	NO	NO	NO	NO	NO	NO	NO	NO	NO
1658	5511	No	NO	NO	NO	NO	NO	NO	NO	NO	NO	NO
1659	7897	No	NO	NO	NO	NO	NO	NO	NO	NO	NO	NO
1660	3865	No	NO	NO	NO	NO	NO	NO	NO	NO	NO	NO
1661	9126	No	NO	NO	NO	NO	NO	NO	NO	NO	NO	NO
1662	4595	No	NO	NO	NO	NO	NO	NO	NO	NO	NO	NO
1663	9830	Yes	NO	NO	NO	NO	NO	NO	NO	NO	NO	NO
1664	5027	No	NO	NO	NO	NO	NO	NO	NO	NO	NO	NO
1665	1813	No	NO	NO	NO	NO	NO	NO	NO	NO	NO	NO
1666	13700	No	NO	NO	NO	NO	NO	NO	NO	NO	NO	NO
1667	1561	No	NO	NO	NO	NO	NO	NO	NO	NO	NO	NO
1668	3744	No	NO	NO	NO	NO	NO	NO	NO	NO	NO	NO
1669	9994	No	NO	NO	NO	NO	NO	NO	NO	NO	NO	NO
1670	530	No	NO	NO	NO	NO	NO	NO	NO	NO	NO	NO
1671	6181	No	NO	NO	NO	NO	NO	NO	NO	NO	NO	NO
1672	6459	No	NO	NO	NO	NO	NO	NO	NO	NO	NO	NO
1673	5108	No	NO	NO	NO	NO	NO	NO	NO	NO	NO	NO
1674	3161	No	NO	NO	NO	NO	NO	NO	NO	NO	NO	NO
1675	4619	No	NO	NO	NO	NO	NO	NO	NO	NO	NO	NO
1676	1401	Yes	NO	NO	NO	NO	NO	NO	NO	NO	NO	NO
1677	9533	No	NO	NO	NO	NO	NO	NO	NO	NO	NO	NO
1678	1331	No	NO	NO	NO	NO	NO	NO	NO	NO	NO	NO
1679	13567	No	NO	NO	NO	NO	NO	NO	NO	NO	NO	NO
1680	4658	No	NO	NO	NO	NO	NO	NO	NO	NO	NO	NO
1681	2981	No	NO	NO	NO	NO	NO	NO	NO	NO	NO	NO
1682	3673	No	NO	NO	NO	NO	NO	NO	NO	NO	NO	NO
1683	7639	No	NO	NO	NO	NO	NO	NO	NO	NO	NO	NO
1684	4322	No	NO	NO	NO	NO	NO	NO	NO	NO	NO	NO
1685	4371	No	NO	NO	NO	NO	NO	NO	NO	NO	NO	NO
1686	8899	No	NO	NO	NO	NO	NO	NO	NO	NO	NO	NO
1687	5953	Yes	NO	NO	NO	NO	NO	NO	NO	NO	NO	NO
1688	279	No	NO	NO	NO	NO	NO	NO	NO	NO	NO	NO
1689	9519	No	NO	NO	NO	NO	NO	NO	NO	NO	NO	NO
1690	4598	No	NO	NO	NO	NO	NO	NO	NO	NO	NO	NO
1691	14113	No	NO	NO	NO	NO	NO	NO	NO	NO	NO	NO
1692	7375	No	NO	NO	NO	NO	NO	NO	NO	NO	NO	NO
1693	2198	No	NO	NO	NO	NO	NO	NO	NO	NO	NO	NO
1694	9237	No	NO	NO	NO	NO	NO	NO	NO	NO	NO	NO
1695	4298	No	NO	NO	NO	NO	NO	NO	NO	NO	NO	NO
1696	6277	No	NO	NO	NO	NO	NO	NO	NO	NO	NO	NO
1697	3476	No	NO	NO	NO	NO	NO	NO	NO	NO	NO	NO
1698	6094	No	NO	NO	NO	NO	NO	NO	NO	NO	NO	NO
1699	11307	No	NO	NO	NO	NO	NO	NO	NO	NO	NO	NO
1700	4850	Yes	NO	NO	NO	NO	NO	NO	NO	NO	NO	NO
1701	5970	No	NO	NO	NO	NO	NO	NO	NO	NO	NO	NO
1702	1085	No	NO	NO	NO	NO	NO	NO	NO	NO	NO	NO
1703	5306	No	NO	NO	NO	NO	NO	NO	NO	NO	NO	NO
1704	2293	No	NO	NO	NO	NO	NO	NO	NO	NO	NO	NO
1705	4037	No	NO	NO	NO	NO	NO	NO	NO	NO	NO	NO
1706	2205	No	NO	NO	NO	NO	NO	NO	NO	NO	NO	NO
1707	4070	No	NO	NO	NO	NO	NO	NO	NO	NO	NO	NO
1708	8032	No	NO	NO	NO	NO	NO	NO	NO	NO	NO	NO
1709	8870	No	NO	NO	NO	NO	NO	NO	NO	NO	NO	NO
1710	7394	No	NO	NO	NO	NO	NO	NO	NO	NO	NO	NO
1711	4953	No	NO	NO	NO	NO	NO	NO	NO	NO	NO	NO
1712	280	No	NO	NO	NO	NO	NO	NO	NO	NO	NO	NO
1713	4556	No	NO	NO	NO	NO	NO	NO	NO	NO	NO	NO
1714	6255	No	NO	NO	NO	NO	NO	NO	NO	NO	NO	NO
1715	10000	No	NO	NO	NO	NO	NO	NO	NO	NO	NO	NO
1716	6075	No	NO	NO	NO	NO	NO	NO	NO	NO	NO	NO
1717	15868	No	NO	NO	NO	NO	NO	NO	NO	NO	NO	NO
1718	1272	Yes	NO	NO	NO	NO	NO	NO	NO	NO	NO	NO
1719	7976	No	NO	NO	NO	NO	NO	NO	NO	NO	NO	NO
1720	14355	No	NO	NO	NO	NO	NO	NO	NO	NO	NO	NO
1721	1150	No	NO	NO	NO	NO	NO	NO	NO	NO	NO	NO
1722	309	No	NO	NO	NO	NO	NO	NO	NO	NO	NO	NO
1723	13143	No	NO	NO	NO	NO	NO	NO	NO	NO	NO	NO
1724	1972	No	NO	NO	NO	NO	NO	NO	NO	NO	NO	NO
1725	5056	No	NO	NO	NO	NO	NO	NO	NO	NO	NO	NO
1726	6975	No	NO	NO	NO	NO	NO	NO	NO	NO	NO	NO
1727	7525	No	NO	NO	NO	NO	NO	NO	NO	NO	NO	NO
1728	6047	No	NO	NO	NO	NO	NO	NO	NO	NO	NO	NO
1729	2842	No	NO	NO	NO	NO	NO	NO	NO	NO	NO	NO
1730	11694	No	NO	NO	NO	NO	NO	NO	NO	NO	NO	NO
1731	1882	No	NO	NO	NO	NO	NO	NO	NO	NO	NO	NO
1732	5391	Yes	NO	NO	NO	NO	NO	NO	NO	NO	NO	NO
1733	8508	No	NO	NO	NO	NO	NO	NO	NO	NO	NO	NO
1734	11921	No	NO	NO	NO	NO	NO	NO	NO	NO	NO	NO
1735	3889	No	NO	NO	NO	NO	NO	NO	NO	NO	NO	NO
1736	11758	No	NO	NO	NO	NO	NO	NO	NO	NO	NO	NO
1737	4305	Yes	NO	NO	NO	NO	NO	NO	NO	NO	NO	NO
1738	7079	No	NO	NO	NO	NO	NO	NO	NO	NO	NO	NO
1739	14080	No	NO	NO	NO	NO	NO	NO	NO	NO	NO	NO
1740	2731	No	NO	NO	NO	NO	NO	NO	NO	NO	NO	NO
1741	2686	No	NO	NO	NO	NO	NO	NO	NO	NO	NO	NO
1742	4015	No	NO	NO	NO	NO	NO	NO	NO	NO	NO	NO
1743	5003	No	NO	NO	NO	NO	NO	NO	NO	NO	NO	NO
1744	2032	No	NO	NO	NO	NO	NO	NO	NO	NO	NO	NO
1745	2209	No	NO	NO	NO	NO	NO	NO	NO	NO	NO	NO
1746	7165	No	NO	NO	NO	NO	NO	NO	NO	NO	NO	NO
1747	594	No	NO	NO	NO	NO	NO	NO	NO	NO	NO	NO
1748	1927	No	NO	NO	NO	NO	NO	NO	NO	NO	NO	NO
1749	319	No	NO	NO	NO	NO	NO	NO	NO	NO	NO	NO
1750	3683	Yes	NO	NO	NO	NO	NO	NO	NO	NO	NO	NO
1751	2919	No	NO	NO	NO	NO	NO	NO	NO	NO	NO	NO
1752	13540	No	NO	NO	NO	NO	NO	NO	NO	NO	NO	NO
1753	5685	No	NO	NO	NO	NO	NO	NO	NO	NO	NO	NO
1754	3284	No	NO	NO	NO	NO	NO	NO	NO	NO	NO	NO
1755	16285	No	NO	NO	NO	NO	NO	NO	NO	NO	NO	NO
1756	310	No	NO	NO	NO	NO	NO	NO	NO	NO	NO	NO
1757	11488	No	NO	NO	NO	NO	NO	NO	NO	NO	NO	NO
1758	5043	No	NO	NO	NO	NO	NO	NO	NO	NO	NO	NO
1759	4752	No	NO	NO	NO	NO	NO	NO	NO	NO	NO	NO
1760	694	No	NO	NO	NO	NO	NO	NO	NO	NO	NO	NO
1761	2979	No	NO	NO	NO	NO	NO	NO	NO	NO	NO	NO
1762	6282	No	NO	NO	NO	NO	NO	NO	NO	NO	NO	NO
1763	1838	No	NO	NO	NO	NO	NO	NO	NO	NO	NO	NO
1764	1559	No	NO	NO	NO	NO	NO	NO	NO	NO	NO	NO
1765	4410	No	NO	NO	NO	NO	NO	NO	NO	NO	NO	NO
1766	1613	No	NO	NO	NO	NO	NO	NO	NO	NO	NO	NO
1767	3155	No	NO	NO	NO	NO	NO	NO	NO	NO	NO	NO
1768	5622	Yes	NO	NO	NO	NO	NO	NO	NO	NO	NO	NO
1769	15391	No	NO	NO	NO	NO	NO	NO	NO	NO	NO	NO
1770	3668	No	NO	NO	NO	NO	NO	NO	NO	NO	NO	NO
1771	7097	No	NO	NO	NO	NO	NO	NO	NO	NO	NO	NO
1772	7982	No	NO	NO	NO	NO	NO	NO	NO	NO	NO	NO
1773	12429	No	NO	NO	NO	NO	NO	NO	NO	NO	NO	NO
1774	7225	Yes	NO	NO	NO	NO	NO	NO	NO	NO	NO	NO
1775	7221	No	NO	NO	NO	NO	NO	NO	NO	NO	NO	NO
1776	9607	No	NO	NO	NO	NO	NO	NO	NO	NO	NO	NO
1777	8660	No	NO	NO	NO	NO	NO	NO	NO	NO	NO	NO
1778	2347	No	NO	NO	NO	NO	NO	NO	NO	NO	NO	NO
1779	6067	No	NO	NO	NO	NO	NO	NO	NO	NO	NO	NO
1780	5303	No	NO	NO	NO	NO	NO	NO	NO	NO	NO	NO
1781	14089	No	NO	NO	NO	NO	NO	NO	NO	NO	NO	NO
1782	3010	No	NO	NO	NO	NO	NO	NO	NO	NO	NO	NO
1783	14856	No	NO	NO	NO	NO	NO	NO	NO	NO	NO	NO
1784	2636	No	NO	NO	NO	NO	NO	NO	NO	NO	NO	NO
1785	1292	No	NO	NO	NO	NO	NO	NO	NO	NO	NO	NO
1786	3947	No	NO	NO	NO	NO	NO	NO	NO	NO	NO	NO
1787	5130	No	NO	NO	NO	NO	NO	NO	NO	NO	NO	NO
1788	9814	No	NO	NO	NO	NO	NO	NO	NO	NO	NO	NO
1789	2093	No	NO	NO	NO	NO	NO	NO	NO	NO	NO	NO
1790	785	No	NO	NO	NO	NO	NO	NO	NO	NO	NO	NO
1791	4564	No	NO	NO	NO	NO	NO	NO	NO	NO	NO	NO
1792	6328	No	NO	NO	NO	NO	NO	NO	NO	NO	NO	NO
1793	488	No	NO	NO	NO	NO	NO	NO	NO	NO	NO	NO
1794	1299	No	NO	NO	NO	NO	NO	NO	NO	NO	NO	NO
1795	9116	Yes	NO	NO	NO	NO	NO	NO	NO	NO	NO	NO
1796	4933	No	NO	NO	NO	NO	NO	NO	NO	NO	NO	NO
1797	9337	No	NO	NO	NO	NO	NO	NO	NO	NO	NO	NO
1798	5329	No	NO	NO	NO	NO	NO	NO	NO	NO	NO	NO
1799	9654	Yes	NO	NO	NO	NO	NO	NO	NO	NO	NO	NO
1800	2847	Yes	NO	NO	NO	NO	NO	NO	NO	NO	NO	NO
1801	3057	No	NO	NO	NO	NO	NO	NO	NO	NO	NO	NO
1802	3971	No	NO	NO	NO	NO	NO	NO	NO	NO	NO	NO
1803	6661	No	NO	NO	NO	NO	NO	NO	NO	NO	NO	NO
1804	2967	No	NO	NO	NO	NO	NO	NO	NO	NO	NO	NO
1805	9952	No	NO	NO	NO	NO	NO	NO	NO	NO	NO	NO
1806	3953	No	NO	NO	NO	NO	NO	NO	NO	NO	NO	NO
1807	2252	No	NO	NO	NO	NO	NO	NO	NO	NO	NO	NO
1808	7630	No	NO	NO	NO	NO	NO	NO	NO	NO	NO	NO
1809	6236	No	NO	NO	NO	NO	NO	NO	NO	NO	NO	NO
1810	6365	No	NO	NO	NO	NO	NO	NO	NO	NO	NO	NO
1811	5070	No	NO	NO	NO	NO	NO	NO	NO	NO	NO	NO
1812	5634	No	NO	NO	NO	NO	NO	NO	NO	NO	NO	NO
1813	3271	No	NO	NO	NO	NO	NO	NO	NO	NO	NO	NO
1814	6334	No	NO	NO	NO	NO	NO	NO	NO	NO	NO	NO
1815	126	No	NO	NO	NO	NO	NO	NO	NO	NO	NO	NO
1816	7072	No	NO	NO	NO	NO	NO	NO	NO	NO	NO	NO
1817	5818	No	NO	NO	NO	NO	NO	NO	NO	NO	NO	NO
1818	2772	No	NO	NO	NO	NO	NO	NO	NO	NO	NO	NO
1819	1724	Yes	NO	NO	NO	NO	NO	NO	NO	NO	NO	NO
1820	12170	No	NO	NO	NO	NO	NO	NO	NO	NO	NO	NO
1821	11047	No	NO	NO	NO	NO	NO	NO	NO	NO	NO	NO
1822	10402	No	NO	NO	NO	NO	NO	NO	NO	NO	NO	NO
1823	6770	No	NO	NO	NO	NO	NO	NO	NO	NO	NO	NO
1824	14395	No	NO	NO	NO	NO	NO	NO	NO	NO	NO	NO
1825	5651	No	NO	NO	NO	NO	NO	NO	NO	NO	NO	NO
1826	7582	No	NO	NO	NO	NO	NO	NO	NO	NO	NO	NO
1827	10982	No	NO	NO	NO	NO	NO	NO	NO	NO	NO	NO
1828	2316	No	NO	NO	NO	NO	NO	NO	NO	NO	NO	NO
1829	13083	No	NO	NO	NO	NO	NO	NO	NO	NO	NO	NO
1830	11559	No	NO	NO	NO	NO	NO	NO	NO	NO	NO	NO
1831	1496	No	NO	NO	NO	NO	NO	NO	NO	NO	NO	NO
1832	2511	No	NO	NO	NO	NO	NO	NO	NO	NO	NO	NO
1833	11509	No	NO	NO	NO	NO	NO	NO	NO	NO	NO	NO
1834	5237	No	NO	NO	NO	NO	NO	NO	NO	NO	NO	NO
1835	4965	No	NO	NO	NO	NO	NO	NO	NO	NO	NO	NO
1836	7030	No	NO	NO	NO	NO	NO	NO	NO	NO	NO	NO
1837	8321	No	NO	NO	NO	NO	NO	NO	NO	NO	NO	NO
1838	3494	No	NO	NO	NO	NO	NO	NO	NO	NO	NO	NO
1839	5000	No	NO	NO	NO	NO	NO	NO	NO	NO	NO	NO
1840	1675	No	NO	NO	NO	NO	NO	NO	NO	NO	NO	NO
1841	10293	Yes	NO	NO	NO	NO	NO	NO	NO	NO	NO	NO
1842	3699	Yes	NO	NO	NO	NO	NO	NO	NO	NO	NO	NO
1843	6606	No	NO	NO	NO	NO	NO	NO	NO	NO	NO	NO
1844	8675	No	NO	NO	NO	NO	NO	NO	NO	NO	NO	NO
1845	3608	No	NO	NO	NO	NO	NO	NO	NO	NO	NO	NO
1846	8229	No	NO	NO	NO	NO	NO	NO	NO	NO	NO	NO
1847	2434	No	NO	NO	NO	NO	NO	NO	NO	NO	NO	NO
1848	6703	Yes	NO	NO	NO	NO	NO	NO	NO	NO	NO	NO
1849	7696	No	NO	NO	NO	NO	NO	NO	NO	NO	NO	NO
1850	2046	No	NO	NO	NO	NO	NO	NO	NO	NO	NO	NO
1851	11416	No	NO	NO	NO	NO	NO	NO	NO	NO	NO	NO
1852	2671	No	NO	NO	NO	NO	NO	NO	NO	NO	NO	NO
1853	8065	No	NO	NO	NO	NO	NO	NO	NO	NO	NO	NO
1854	6229	No	NO	NO	NO	NO	NO	NO	NO	NO	NO	NO
1855	1489	No	NO	NO	NO	NO	NO	NO	NO	NO	NO	NO
1856	5324	No	NO	NO	NO	NO	NO	NO	NO	NO	NO	NO
1857	1472	No	NO	NO	NO	NO	NO	NO	NO	NO	NO	NO
1858	2733	No	NO	NO	NO	NO	NO	NO	NO	NO	NO	NO
1859	12527	No	NO	NO	NO	NO	NO	NO	NO	NO	NO	NO
1860	12531	Yes	NO	NO	NO	NO	NO	NO	NO	NO	NO	NO
1861	891	No	NO	NO	NO	NO	NO	NO	NO	NO	NO	NO
1862	11861	No	NO	NO	NO	NO	NO	NO	NO	NO	NO	NO
1863	4977	No	NO	NO	NO	NO	NO	NO	NO	NO	NO	NO
1864	5296	No	NO	NO	NO	NO	NO	NO	NO	NO	NO	NO
1865	7330	No	NO	NO	NO	NO	NO	NO	NO	NO	NO	NO
1866	7173	No	NO	NO	NO	NO	NO	NO	NO	NO	NO	NO
1867	173	Yes	NO	NO	NO	NO	NO	NO	NO	NO	NO	NO
1868	1836	No	NO	NO	NO	NO	NO	NO	NO	NO	NO	NO
1869	5931	Yes	NO	NO	NO	NO	NO	NO	NO	NO	NO	NO
1870	9344	No	NO	NO	NO	NO	NO	NO	NO	NO	NO	NO
1871	2424	Yes	NO	NO	NO	NO	NO	NO	NO	NO	NO	NO
1872	4337	No	NO	NO	NO	NO	NO	NO	NO	NO	NO	NO
1873	4420	No	NO	NO	NO	NO	NO	NO	NO	NO	NO	NO
1874	8119	No	NO	NO	NO	NO	NO	NO	NO	NO	NO	NO
1875	1659	No	NO	NO	NO	NO	NO	NO	NO	NO	NO	NO
1876	7423	No	NO	NO	NO	NO	NO	NO	NO	NO	NO	NO
1877	6461	No	NO	NO	NO	NO	NO	NO	NO	NO	NO	NO
1878	5171	No	NO	NO	NO	NO	NO	NO	NO	NO	NO	NO
1879	5941	No	NO	NO	NO	NO	NO	NO	NO	NO	NO	NO
1880	6981	No	NO	NO	NO	NO	NO	NO	NO	NO	NO	NO
1881	4514	No	NO	NO	NO	NO	NO	NO	NO	NO	NO	NO
1882	6895	No	NO	NO	NO	NO	NO	NO	NO	NO	NO	NO
1883	6306	No	NO	NO	NO	NO	NO	NO	NO	NO	NO	NO
1884	3829	No	NO	NO	NO	NO	NO	NO	NO	NO	NO	NO
1885	14290	No	NO	NO	NO	NO	NO	NO	NO	NO	NO	NO
1886	4610	No	NO	NO	NO	NO	NO	NO	NO	NO	NO	NO
1887	2359	No	NO	NO	NO	NO	NO	NO	NO	NO	NO	NO
1888	3840	No	NO	NO	NO	NO	NO	NO	NO	NO	NO	NO
1889	1016	No	NO	NO	NO	NO	NO	NO	NO	NO	NO	NO
1890	4851	No	NO	NO	NO	NO	NO	NO	NO	NO	NO	NO
1891	9689	No	NO	NO	NO	NO	NO	NO	NO	NO	NO	NO
1892	3288	No	NO	NO	NO	NO	NO	NO	NO	NO	NO	NO
1893	9523	No	NO	NO	NO	NO	NO	NO	NO	NO	NO	NO
1894	10634	No	NO	NO	NO	NO	NO	NO	NO	NO	NO	NO
1895	2566	No	NO	NO	NO	NO	NO	NO	NO	NO	NO	NO
1896	12047	No	NO	NO	NO	NO	NO	NO	NO	NO	NO	NO
1897	5848	Yes	NO	NO	NO	NO	NO	NO	NO	NO	NO	NO
1898	10877	No	NO	NO	NO	NO	NO	NO	NO	NO	NO	NO
1899	6489	Yes	NO	NO	NO	NO	NO	NO	NO	NO	NO	NO
1900	6831	No	NO	NO	NO	NO	NO	NO	NO	NO	NO	NO
1901	2574	No	NO	NO	NO	NO	NO	NO	NO	NO	NO	NO
1902	8970	No	NO	NO	NO	NO	NO	NO	NO	NO	NO	NO
1903	3318	No	NO	NO	NO	NO	NO	NO	NO	NO	NO	NO
1904	9121	No	NO	NO	NO	NO	NO	NO	NO	NO	NO	NO
1905	4275	No	NO	NO	NO	NO	NO	NO	NO	NO	NO	NO
1906	3564	No	NO	NO	NO	NO	NO	NO	NO	NO	NO	NO
1907	14530	No	NO	NO	NO	NO	NO	NO	NO	NO	NO	NO
1908	2467	Yes	NO	NO	NO	NO	NO	NO	NO	NO	NO	NO
1909	3197	No	NO	NO	NO	NO	NO	NO	NO	NO	NO	NO
1910	13547	No	NO	NO	NO	NO	NO	NO	NO	NO	NO	NO
1911	4965	No	NO	NO	NO	NO	NO	NO	NO	NO	NO	NO
1912	9345	Yes	NO	NO	NO	NO	NO	NO	NO	NO	NO	NO
1913	10652	No	NO	NO	NO	NO	NO	NO	NO	NO	NO	NO
1914	866	No	NO	NO	NO	NO	NO	NO	NO	NO	NO	NO
1915	6989	No	NO	NO	NO	NO	NO	NO	NO	NO	NO	NO
1916	282	No	NO	NO	NO	NO	NO	NO	NO	NO	NO	NO
1917	6231	No	NO	NO	NO	NO	NO	NO	NO	NO	NO	NO
1918	1178	No	NO	NO	NO	NO	NO	NO	NO	NO	NO	NO
1919	2784	Yes	NO	NO	NO	NO	NO	NO	NO	NO	NO	NO
1920	9371	No	NO	NO	NO	NO	NO	NO	NO	NO	NO	NO
1921	4761	No	NO	NO	NO	NO	NO	NO	NO	NO	NO	NO
1922	1070	No	NO	NO	NO	NO	NO	NO	NO	NO	NO	NO
1923	7506	No	NO	NO	NO	NO	NO	NO	NO	NO	NO	NO
1924	4648	No	NO	NO	NO	NO	NO	NO	NO	NO	NO	NO
1925	4479	No	NO	NO	NO	NO	NO	NO	NO	NO	NO	NO
1926	3343	No	NO	NO	NO	NO	NO	NO	NO	NO	NO	NO
1927	6797	No	NO	NO	NO	NO	NO	NO	NO	NO	NO	NO
1928	3815	Yes	NO	NO	NO	NO	NO	NO	NO	NO	NO	NO
1929	7049	Yes	NO	NO	NO	NO	NO	NO	NO	NO	NO	NO
1930	10170	No	NO	NO	NO	NO	NO	NO	NO	NO	NO	NO
1931	8293	No	NO	NO	NO	NO	NO	NO	NO	NO	NO	NO
1932	8599	Yes	NO	NO	NO	NO	NO	NO	NO	NO	NO	NO
1933	3826	No	NO	NO	NO	NO	NO	NO	NO	NO	NO	NO
1934	8442	No	NO	NO	NO	NO	NO	NO	NO	NO	NO	NO
1935	2668	No	NO	NO	NO	NO	NO	NO	NO	NO	NO	NO
1936	13848	No	NO	NO	NO	NO	NO	NO	NO	NO	NO	NO
1937	1990	No	NO	NO	NO	NO	NO	NO	NO	NO	NO	NO
1938	12422	No	NO	NO	NO	NO	NO	NO	NO	NO	NO	NO
1939	16171	No	NO	NO	NO	NO	NO	NO	NO	NO	NO	NO
1940	9351	No	NO	NO	NO	NO	NO	NO	NO	NO	NO	NO
1941	13694	No	NO	NO	NO	NO	NO	NO	NO	NO	NO	NO
1942	2185	No	NO	NO	NO	NO	NO	NO	NO	NO	NO	NO
1943	14908	No	NO	NO	NO	NO	NO	NO	NO	NO	NO	NO
1944	1982	No	NO	NO	NO	NO	NO	NO	NO	NO	NO	NO
1945	10959	No	NO	NO	NO	NO	NO	NO	NO	NO	NO	NO
1946	1854	No	NO	NO	NO	NO	NO	NO	NO	NO	NO	NO
1947	12951	Yes	NO	NO	NO	NO	NO	NO	NO	NO	NO	NO
1948	16401	No	NO	NO	NO	NO	NO	NO	NO	NO	NO	NO
1949	1841	No	NO	NO	NO	NO	NO	NO	NO	NO	NO	NO
1950	4489	No	NO	NO	NO	NO	NO	NO	NO	NO	NO	NO
1951	1137	No	NO	NO	NO	NO	NO	NO	NO	NO	NO	NO
1952	9832	No	NO	NO	NO	NO	NO	NO	NO	NO	NO	NO
1953	13660	No	NO	NO	NO	NO	NO	NO	NO	NO	NO	NO
1954	7998	No	NO	NO	NO	NO	NO	NO	NO	NO	NO	NO
1955	9516	No	NO	NO	NO	NO	NO	NO	NO	NO	NO	NO
1956	6004	No	NO	NO	NO	NO	NO	NO	NO	NO	NO	NO
1957	2586	No	NO	NO	NO	NO	NO	NO	NO	NO	NO	NO
1958	10054	No	NO	NO	NO	NO	NO	NO	NO	NO	NO	NO
1959	8017	Yes	NO	NO	NO	NO	NO	NO	NO	NO	NO	NO
1960	1352	No	NO	NO	NO	NO	NO	NO	NO	NO	NO	NO
1961	5769	No	NO	NO	NO	NO	NO	NO	NO	NO	NO	NO
1962	6712	Yes	NO	NO	NO	NO	NO	NO	NO	NO	NO	NO
1963	12820	Yes	NO	NO	NO	NO	NO	NO	NO	NO	NO	NO
1964	6701	No	NO	NO	NO	NO	NO	NO	NO	NO	NO	NO
1965	2755	No	NO	NO	NO	NO	NO	NO	NO	NO	NO	NO
1966	7375	No	NO	NO	NO	NO	NO	NO	NO	NO	NO	NO
1967	10227	No	NO	NO	NO	NO	NO	NO	NO	NO	NO	NO
1968	3933	No	NO	NO	NO	NO	NO	NO	NO	NO	NO	NO
1969	3783	No	NO	NO	NO	NO	NO	NO	NO	NO	NO	NO
1970	6791	No	NO	NO	NO	NO	NO	NO	NO	NO	NO	NO
1971	4126	No	NO	NO	NO	NO	NO	NO	NO	NO	NO	NO
1972	5907	No	NO	NO	NO	NO	NO	NO	NO	NO	NO	NO
1973	8247	No	NO	NO	NO	NO	NO	NO	NO	NO	NO	NO
1974	12692	No	NO	NO	NO	NO	NO	NO	NO	NO	NO	NO
1975	5409	No	NO	NO	NO	NO	NO	NO	NO	NO	NO	NO
1976	5758	No	NO	NO	NO	NO	NO	NO	NO	NO	NO	NO
1977	NA	No	NO	NO	NO	NO	NO	NO	NO	NO	NO	NO
1978	7317	No	NO	NO	NO	NO	NO	NO	NO	NO	NO	NO
1979	6911	No	NO	NO	NO	NO	NO	NO	NO	NO	NO	NO
1980	808	No	NO	NO	NO	NO	NO	NO	NO	NO	NO	NO
1981	2331	No	NO	NO	NO	NO	NO	NO	NO	NO	NO	NO
1982	3439	No	NO	NO	NO	NO	NO	NO	NO	NO	NO	NO
1983	5292	Yes	NO	NO	NO	NO	NO	NO	NO	NO	NO	NO
1984	13337	No	NO	NO	NO	NO	NO	NO	NO	NO	NO	NO
1985	6428	Yes	NO	NO	NO	NO	NO	NO	NO	NO	NO	NO
1986	1866	No	NO	NO	NO	NO	NO	NO	NO	NO	NO	NO
1987	7016	Yes	NO	NO	NO	NO	NO	NO	NO	NO	NO	NO
1988	4126	No	NO	NO	NO	NO	NO	NO	NO	NO	NO	NO
1989	4669	No	NO	NO	NO	NO	NO	NO	NO	NO	NO	NO
1990	862	No	NO	NO	NO	NO	NO	NO	NO	NO	NO	NO
1991	4715	No	NO	NO	NO	NO	NO	NO	NO	NO	NO	NO
1992	2009	No	NO	NO	NO	NO	NO	NO	NO	NO	NO	NO
1993	9232	No	NO	NO	NO	NO	NO	NO	NO	NO	NO	NO
1994	6614	Yes	NO	NO	NO	NO	NO	NO	NO	NO	NO	NO
1995	8245	No	NO	NO	NO	NO	NO	NO	NO	NO	NO	NO
1996	1377	No	NO	NO	NO	NO	NO	NO	NO	NO	NO	NO
1997	3316	No	NO	NO	NO	NO	NO	NO	NO	NO	NO	NO
1998	14279	No	NO	NO	NO	NO	NO	NO	NO	NO	NO	NO
1999	5892	No	NO	NO	NO	NO	NO	NO	NO	NO	NO	NO
[truncated: 25,643 more rows]
