# Supplementary material for: Conjugated equine estrogen and medroxyprogesterone acetate are associated with decreased risk of breast cancer relative to bioidentical hormone therapy and controls
Source: PLoS One. 2018 May 16;13(5):e0197064. doi: 10.1371/journal.pone.0197064 (PMC5955567; doi:10.1371/journal.pone.0197064)
Supplement: S1 Dataset — The dataset label “Dataset1” contains all the data, and the dataset labeled “Dataset2” contains data only for these records pertaining to women who initiated drug usage after 01/01/2004. (ZIP) [file pone.0197064.s001.zip › Datasets/Dataset2.xlsx]

## Sheet: case
id	followup_time	breast_cancer	Number_of_drugs_used	Category(S is synthetic, B is bioidentical, E and P are Estrogen and progesterone )	Duration	bioidentical_estrogen_duration	bioidentical_progesterone_duration	synthetic_estrogen_duration	synthetic_progesterone_duration	S_E_S_P_duration	B_E_S_P_duration	B_E	B_P	S_E	S_P	S_E_S_P	B_E_S_P	bioidentical_estrogen	bioidentical_progesterone	synthetic_estrogen	synthetic_progesterone	S_E_S_P	B_E_S_P	synthetic_estrogen_no_premarin	premarin	P_duration	synthetic_progesterone_no_medroxyprogesterone	Medroxyprogesterone	M_duration	P_M	P_M_duration	S_E_No_Pre	S_E_No_Pre_duration	S_P_No_Me	S_P_No_Me_duration	S_E_S_P_No_Pre_Me	S_E_S_P_No_Pre_Me_duration
1	7619	No	3	S_E_S_P	NA	NA	NA	NA	NA	NA	NA	0	0	1	1	1	0	NO	NO	YES	YES	YES	NO	YES	NO	NA	NO	YES	NA	YES	NA	NO	NA	NO	NA	NO	NA
2	1110	No	1	S_E	NA	NA	NA	0	NA	NA	NA	0	0	1	0	0	0	NO	NO	YES	NO	NO	NO	YES	NO	NA	NO	NO	NA	NO	NA	YES	NA	NO	NA	NO	NA
3	914	No	2	S_E_S_P	653	NA	NA	653	653	NA	NA	0	0	1	1	0	0	NO	NO	YES	YES	NO	NO	YES	NO	NA	YES	NO	NA	NO	NA	NO	NA	NO	NA	YES	653
4	3923	No	1	B_E	3188	3188	NA	NA	NA	NA	NA	1	0	0	0	0	0	YES	NO	NO	NO	NO	NO	NO	NO	NA	NO	NO	NA	NO	NA	NO	NA	NO	NA	NO	NA
5	2654	No	2	S_E_S_P	513	NA	NA	513	513	NA	NA	0	0	1	1	0	0	NO	NO	YES	YES	NO	NO	YES	NO	NA	YES	NO	NA	NO	NA	NO	NA	NO	NA	YES	513
6	3666	No	1	S_P	852	NA	NA	NA	852	NA	NA	0	0	0	1	0	0	NO	NO	NO	YES	NO	NO	NO	NO	NA	NO	YES	852	NO	852	NO	NA	NO	NA	NO	NA
7	6573	No	3	S_E_S_P	NA	NA	NA	NA	NA	NA	NA	0	0	1	1	1	0	NO	NO	YES	YES	YES	NO	YES	NO	NA	NO	YES	NA	NO	NA	NO	NA	NO	NA	NO	NA
8	9840	No	1	S_E	NA	NA	NA	NA	NA	NA	NA	0	0	1	0	0	0	NO	NO	YES	NO	NO	NO	YES	NO	NA	NO	NO	NA	NO	NA	YES	NA	NO	NA	NO	NA
9	4514	No	2	S_E_S_P	1114	NA	NA	1114	NA	1114	NA	0	0	1	0	1	0	NO	NO	YES	NO	YES	NO	YES	NO	NA	NO	NO	NA	NO	NA	NO	NA	NO	NA	YES	1114
10	6095	No	1	S_P	56	NA	NA	NA	56	NA	NA	0	0	0	1	0	0	NO	NO	NO	YES	NO	NO	NO	NO	NA	NO	YES	56	NO	56	NO	NA	NO	NA	NO	NA
11	5690	No	2	B_E_S_P	NA	NA	NA	NA	NA	NA	NA	0	0	0	1	0	1	NO	NO	NO	YES	NO	YES	NO	NO	NA	YES	NO	NA	NO	NA	NO	NA	NO	NA	NO	NA
12	11680	No	1	S_E	NA	NA	NA	NA	NA	NA	NA	0	0	1	0	0	0	NO	NO	YES	NO	NO	NO	YES	YES	NA	NO	NO	NA	NO	NA	NO	NA	NO	NA	NO	NA
13	4435	No	2	B_E_S_P	NA	NA	NA	NA	NA	NA	NA	1	0	0	1	0	0	YES	NO	NO	YES	NO	NO	NO	NO	NA	NO	YES	NA	NO	NA	NO	NA	NO	NA	NO	NA
14	7601	No	3	S_E_S_P	4141	NA	NA	4141	4141	4141	NA	0	0	1	1	1	0	NO	NO	YES	YES	YES	NO	YES	NO	NA	YES	NO	NA	NO	NA	NO	NA	NO	NA	YES	4141
15	7438	No	1	S_E	1	NA	NA	1	NA	NA	NA	0	0	1	0	0	0	NO	NO	YES	NO	NO	NO	YES	NO	NA	NO	NO	NA	NO	NA	YES	1	NO	NA	NO	NA
16	894	No	2	S_E_S_P	144	NA	NA	144	144	NA	NA	0	0	1	1	0	0	NO	NO	YES	YES	NO	NO	YES	NO	NA	YES	NO	NA	NO	NA	NO	NA	NO	NA	YES	144
17	2059	No	2	S_E_S_P	23	NA	NA	23	NA	23	NA	0	0	1	0	1	0	NO	NO	YES	NO	YES	NO	YES	NO	NA	NO	NO	NA	NO	NA	NO	NA	NO	NA	YES	23
18	3160	No	1	S_P	1668.62	NA	NA	NA	1668.62	NA	NA	0	0	0	1	0	0	NO	NO	NO	YES	NO	NO	NO	NO	NA	YES	NO	NA	NO	NA	NO	NA	YES	1668.62	NO	NA
19	2313	No	1	S_E	1475	NA	NA	1475	NA	NA	NA	0	0	1	0	0	0	NO	NO	YES	NO	NO	NO	YES	YES	1475	NO	NO	NA	NO	1475	NO	NA	NO	NA	NO	NA
20	5429	No	1	S_E	NA	NA	NA	NA	NA	NA	NA	0	0	1	0	0	0	NO	NO	YES	NO	NO	NO	YES	NO	NA	NO	NO	NA	NO	NA	YES	NA	NO	NA	NO	NA
21	7491	No	1	S_E	NA	NA	NA	NA	NA	NA	NA	0	0	1	0	0	0	NO	NO	YES	NO	NO	NO	YES	YES	NA	NO	NO	NA	NO	NA	NO	NA	NO	NA	NO	NA
22	5744	No	3	S_E_S_P	NA	NA	NA	NA	NA	NA	NA	0	0	1	1	1	0	NO	NO	YES	YES	YES	NO	YES	NO	NA	NO	YES	NA	NO	NA	NO	NA	NO	NA	NO	NA
23	5260	No	2	B_E_S_P	3577.46	NA	NA	NA	3577.46	NA	2663.79	0	0	0	1	0	1	NO	NO	NO	YES	NO	YES	NO	NO	NA	YES	NO	NA	NO	NA	NO	NA	NO	NA	NO	NA
24	3808	No	3	S_E_S_P	NA	NA	NA	NA	NA	NA	NA	0	0	1	1	1	0	NO	NO	YES	YES	YES	NO	YES	NO	NA	YES	NO	NA	NO	NA	NO	NA	NO	NA	YES	NA
25	3316	No	3	S_E_S_P	2057	NA	NA	2057	2057	799	NA	0	0	1	1	1	0	NO	NO	YES	YES	YES	NO	YES	NO	NA	YES	NO	NA	NO	NA	NO	NA	NO	NA	YES	2057
26	4381	No	2	B_E_S_P	NA	NA	NA	NA	NA	NA	NA	0	0	0	1	0	1	NO	NO	NO	YES	NO	YES	NO	NO	NA	YES	NO	NA	NO	NA	NO	NA	NO	NA	NO	NA
27	4903	No	1	S_P	211	NA	NA	NA	211	NA	NA	0	0	0	1	0	0	NO	NO	NO	YES	NO	NO	NO	NO	NA	NO	YES	211	NO	211	NO	NA	NO	NA	NO	NA
28	4039	No	3	S_E_S_P	1049	NA	NA	1049	1049	1049	NA	0	0	1	1	1	0	NO	NO	YES	YES	YES	NO	YES	NO	NA	NO	YES	1049	NO	1049	NO	NA	NO	NA	NO	NA
29	11442	No	1	S_E	4	NA	NA	4	NA	NA	NA	0	0	1	0	0	0	NO	NO	YES	NO	NO	NO	YES	YES	4	NO	NO	NA	NO	4	NO	NA	NO	NA	NO	NA
30	9014	No	1	B_E	NA	NA	NA	NA	NA	NA	NA	1	0	0	0	0	0	YES	NO	NO	NO	NO	NO	NO	NO	NA	NO	NO	NA	NO	NA	NO	NA	NO	NA	NO	NA
31	10337	No	2	B_E_S_E	2360.57	2121.48	NA	2360.57	NA	NA	NA	1	0	1	0	0	0	YES	NO	YES	NO	NO	NO	YES	YES	2360.57	NO	NO	NA	NO	2360.57	NO	NA	NO	NA	NO	NA
32	9763	No	2	S_E_S_P	1027	NA	NA	NA	1027	NA	NA	0	0	1	1	0	0	NO	NO	YES	YES	NO	NO	YES	YES	NA	YES	NO	NA	NO	NA	NO	NA	NO	NA	NO	NA
33	6862	No	1	B_E	NA	NA	NA	NA	NA	NA	NA	1	0	0	0	0	0	YES	NO	NO	NO	NO	NO	NO	NO	NA	NO	NO	NA	NO	NA	NO	NA	NO	NA	NO	NA
34	2559	No	1	S_P	NA	NA	NA	NA	NA	NA	NA	0	0	0	1	0	0	NO	NO	NO	YES	NO	NO	NO	NO	NA	YES	NO	NA	NO	NA	NO	NA	YES	NA	NO	NA
35	5673	No	1	S_E	695	NA	NA	695	NA	NA	NA	0	0	1	0	0	0	NO	NO	YES	NO	NO	NO	YES	YES	324	NO	NO	NA	NO	324	NO	NA	NO	NA	NO	NA
36	3296	No	1	B_E	NA	NA	NA	NA	NA	NA	NA	1	0	0	0	0	0	YES	NO	NO	NO	NO	NO	NO	NO	NA	NO	NO	NA	NO	NA	NO	NA	NO	NA	NO	NA
37	3106	No	1	B_P	496	NA	496	NA	NA	NA	NA	0	1	0	0	0	0	NO	YES	NO	NO	NO	NO	NO	NO	NA	NO	NO	NA	NO	NA	NO	NA	NO	NA	NO	NA
38	4673	No	1	S_E	NA	NA	NA	NA	NA	NA	NA	0	0	1	0	0	0	NO	NO	YES	NO	NO	NO	YES	NO	NA	NO	NO	NA	NO	NA	YES	NA	NO	NA	NO	NA
39	5887	No	3	S_E_S_P	NA	NA	NA	NA	NA	NA	NA	0	0	1	1	1	0	NO	NO	YES	YES	YES	NO	YES	NO	NA	YES	YES	NA	NO	NA	NO	NA	NO	NA	NO	NA
40	5721	No	2	S_E_S_P	1188	NA	NA	1188	NA	1188	NA	0	0	1	0	1	0	NO	NO	YES	NO	YES	NO	YES	NO	NA	NO	NO	NA	NO	NA	NO	NA	NO	NA	YES	1188
41	2067	No	2	S_E_S_P	494	NA	NA	494	494	NA	NA	0	0	1	1	0	0	NO	NO	YES	YES	NO	NO	YES	NO	NA	YES	NO	NA	NO	NA	NO	NA	NO	NA	YES	494
42	2949	No	1	S_E	7	NA	NA	7	NA	NA	NA	0	0	1	0	0	0	NO	NO	YES	NO	NO	NO	YES	NO	NA	NO	NO	NA	NO	NA	YES	7	NO	NA	NO	NA
43	3488	No	1	S_P	366	NA	NA	NA	366	NA	NA	0	0	0	1	0	0	NO	NO	NO	YES	NO	NO	NO	NO	NA	YES	NO	NA	NO	NA	NO	NA	YES	366	NO	NA
44	8051	No	1	B_E	1938	1938	NA	NA	NA	NA	NA	1	0	0	0	0	0	YES	NO	NO	NO	NO	NO	NO	NO	NA	NO	NO	NA	NO	NA	NO	NA	NO	NA	NO	NA
45	3324	No	1	S_E	1542	NA	NA	1542	NA	NA	NA	0	0	1	0	0	0	NO	NO	YES	NO	NO	NO	YES	YES	1542	NO	NO	NA	NO	1542	NO	NA	NO	NA	NO	NA
46	2943	No	1	S_P	NA	NA	NA	NA	NA	NA	NA	0	0	0	1	0	0	NO	NO	NO	YES	NO	NO	NO	NO	NA	NO	YES	NA	NO	NA	NO	NA	NO	NA	NO	NA
47	8763	No	1	B_E	NA	NA	NA	NA	NA	NA	NA	1	0	0	0	0	0	YES	NO	NO	NO	NO	NO	NO	NO	NA	NO	NO	NA	NO	NA	NO	NA	NO	NA	NO	NA
48	2217	No	3	3	NA	NA	NA	182	1029	NA	847	0	0	1	1	0	1	NO	NO	YES	YES	NO	YES	YES	NO	NA	YES	NO	NA	NO	NA	NO	NA	NO	NA	NO	NA
49	5169	No	3	S_E_S_P	168	NA	NA	168	168	168	NA	0	0	1	1	1	0	NO	NO	YES	YES	YES	NO	YES	NO	NA	YES	NO	NA	NO	NA	NO	NA	NO	NA	YES	168
50	8454	Yes	1	S_E	NA	NA	NA	NA	NA	NA	NA	0	0	1	0	0	0	NO	NO	YES	NO	NO	NO	YES	YES	NA	NO	NO	NA	NO	NA	NO	NA	NO	NA	NO	NA
51	596	No	2	S_E_S_P	148	NA	NA	148	148	NA	NA	0	0	1	1	0	0	NO	NO	YES	YES	NO	NO	YES	NO	NA	YES	NO	NA	NO	NA	NO	NA	NO	NA	YES	148
52	3859	No	2	B_E_S_E	2613.11	1060.45	NA	2613.11	NA	NA	NA	1	0	1	0	0	0	YES	NO	YES	NO	NO	NO	YES	YES	191.141	NO	NO	NA	NO	191.141	NO	NA	NO	NA	NO	NA
53	8798	No	1	S_E	2574.1	NA	NA	2574.1	NA	NA	NA	0	0	1	0	0	0	NO	NO	YES	NO	NO	NO	YES	YES	2574.1	NO	NO	NA	NO	2574.1	NO	NA	NO	NA	NO	NA
54	7027	No	1	S_E	901.553	NA	NA	901.553	NA	NA	NA	0	0	1	0	0	0	NO	NO	YES	NO	NO	NO	YES	YES	901.553	NO	NO	NA	NO	901.553	NO	NA	NO	NA	NO	NA
55	2310	No	1	S_E	48	NA	NA	48	NA	NA	NA	0	0	1	0	0	0	NO	NO	YES	NO	NO	NO	YES	NO	NA	NO	NO	NA	NO	NA	YES	48	NO	NA	NO	NA
56	6164	No	3	3	NA	NA	NA	30	NA	NA	NA	1	1	1	0	0	0	YES	YES	YES	NO	NO	NO	YES	NO	NA	NO	NO	NA	NO	NA	NO	NA	NO	NA	NO	NA
57	8116	No	2	B_E_S_E	1674	434	NA	1674	NA	NA	NA	1	0	1	0	0	0	YES	NO	YES	NO	NO	NO	YES	YES	1674	NO	NO	NA	NO	1674	NO	NA	NO	NA	NO	NA
58	325	No	1	S_P	243	NA	NA	NA	243	NA	NA	0	0	0	1	0	0	NO	NO	NO	YES	NO	NO	NO	NO	NA	YES	NO	NA	NO	NA	NO	NA	YES	243	NO	NA
59	8933	No	1	S_E	1132.02	NA	NA	1132.02	NA	NA	NA	0	0	1	0	0	0	NO	NO	YES	NO	NO	NO	YES	NO	NA	NO	NO	NA	NO	NA	YES	1132.02	NO	NA	NO	NA
60	2849	No	3	S_E_S_P	541	NA	NA	541	NA	541	NA	0	0	1	1	1	0	NO	NO	YES	YES	YES	NO	YES	NO	NA	NO	YES	NA	NO	NA	NO	NA	NO	NA	NO	NA
61	4202	No	3	S_E_S_P	3744.46	NA	NA	3744.46	3744.46	3055.46	NA	0	0	1	1	1	0	NO	NO	YES	YES	YES	NO	YES	NO	NA	YES	NO	NA	NO	NA	NO	NA	NO	NA	YES	3744.46
62	11433	No	1	S_E	NA	NA	NA	NA	NA	NA	NA	0	0	1	0	0	0	NO	NO	YES	NO	NO	NO	YES	NO	NA	NO	NO	NA	NO	NA	YES	NA	NO	NA	NO	NA
63	9435	No	1	S_E	NA	NA	NA	0	NA	NA	NA	0	0	1	0	0	0	NO	NO	YES	NO	NO	NO	YES	NO	NA	NO	NO	NA	NO	NA	YES	NA	NO	NA	NO	NA
64	18053	No	1	S_E	2063	NA	NA	2063	NA	NA	NA	0	0	1	0	0	0	NO	NO	YES	NO	NO	NO	YES	YES	2063	NO	NO	NA	NO	2063	NO	NA	NO	NA	NO	NA
65	9016	No	1	S_P	NA	NA	NA	NA	NA	NA	NA	0	0	0	1	0	0	NO	NO	NO	YES	NO	NO	NO	NO	NA	YES	NO	NA	NO	NA	NO	NA	YES	NA	NO	NA
66	3751	No	2	S_E_S_P	409.065	NA	NA	409.065	409.065	NA	NA	0	0	1	1	0	0	NO	NO	YES	YES	NO	NO	YES	NO	NA	YES	NO	NA	NO	NA	NO	NA	NO	NA	YES	409.065
67	6453	No	2	S_E_B_P	2859	NA	2859	2859	NA	NA	NA	0	1	1	0	0	0	NO	YES	YES	NO	NO	NO	YES	YES	2859	NO	NO	NA	NO	2859	NO	NA	NO	NA	NO	NA
68	7842	No	1	S_P	338	NA	NA	NA	338	NA	NA	0	0	0	1	0	0	NO	NO	NO	YES	NO	NO	NO	NO	NA	NO	YES	338	NO	338	NO	NA	NO	NA	NO	NA
69	5073	No	1	S_E	352	NA	NA	352	NA	NA	NA	0	0	1	0	0	0	NO	NO	YES	NO	NO	NO	YES	YES	352	NO	NO	NA	NO	352	NO	NA	NO	NA	NO	NA
70	9217	No	1	S_E	42	NA	NA	42	NA	NA	NA	0	0	1	0	0	0	NO	NO	YES	NO	NO	NO	YES	YES	42	NO	NO	NA	NO	42	NO	NA	NO	NA	NO	NA
71	7547	No	1	B_E	NA	NA	NA	NA	NA	NA	NA	1	0	0	0	0	0	YES	NO	NO	NO	NO	NO	NO	NO	NA	NO	NO	NA	NO	NA	NO	NA	NO	NA	NO	NA
72	6854	No	1	S_E	5	NA	NA	5	NA	NA	NA	0	0	1	0	0	0	NO	NO	YES	NO	NO	NO	YES	NO	NA	NO	NO	NA	NO	NA	YES	5	NO	NA	NO	NA
73	4573	No	2	B_E_B_P	637	637	72	NA	NA	NA	NA	1	1	0	0	0	0	YES	YES	NO	NO	NO	NO	NO	NO	NA	NO	NO	NA	NO	NA	NO	NA	NO	NA	NO	NA
74	1656	No	3	S_E_S_P	NA	NA	NA	NA	NA	NA	NA	0	0	1	1	1	0	NO	NO	YES	YES	YES	NO	YES	NO	NA	YES	NO	NA	NO	NA	NO	NA	NO	NA	YES	NA
75	6684	No	1	S_E	2	NA	NA	2	NA	NA	NA	0	0	1	0	0	0	NO	NO	YES	NO	NO	NO	YES	NO	NA	NO	NO	NA	NO	NA	YES	2	NO	NA	NO	NA
76	464	No	2	S_E_S_P	57	NA	NA	57	57	NA	NA	0	0	1	1	0	0	NO	NO	YES	YES	NO	NO	YES	NO	NA	YES	NO	NA	NO	NA	NO	NA	NO	NA	YES	57
77	7977	No	1	B_E	NA	NA	NA	NA	NA	NA	NA	1	0	0	0	0	0	YES	NO	NO	NO	NO	NO	NO	NO	NA	NO	NO	NA	NO	NA	NO	NA	NO	NA	NO	NA
78	7078	No	1	S_E	NA	NA	NA	NA	NA	NA	NA	0	0	1	0	0	0	NO	NO	YES	NO	NO	NO	YES	NO	NA	NO	NO	NA	NO	NA	YES	NA	NO	NA	NO	NA
79	3053	No	1	S_E	NA	NA	NA	NA	NA	NA	NA	0	0	1	0	0	0	NO	NO	YES	NO	NO	NO	YES	YES	NA	NO	NO	NA	NO	NA	NO	NA	NO	NA	NO	NA
80	4692	No	4	3	NA	NA	1455	2451	210	2451	NA	0	1	1	1	1	0	NO	YES	YES	YES	YES	NO	YES	YES	1455	NO	YES	210	YES	1455	NO	NA	NO	NA	NO	NA
81	6585	No	1	B_E	NA	NA	NA	NA	NA	NA	NA	1	0	0	0	0	0	YES	NO	NO	NO	NO	NO	NO	NO	NA	NO	NO	NA	NO	NA	NO	NA	NO	NA	NO	NA
82	6277	No	1	B_E	NA	NA	NA	NA	NA	NA	NA	1	0	0	0	0	0	YES	NO	NO	NO	NO	NO	NO	NO	NA	NO	NO	NA	NO	NA	NO	NA	NO	NA	NO	NA
83	4771	No	1	S_E	1237	NA	NA	1237	NA	NA	NA	0	0	1	0	0	0	NO	NO	YES	NO	NO	NO	YES	YES	1237	NO	NO	NA	NO	1237	NO	NA	NO	NA	NO	NA
84	3829	No	1	B_E	2822	2822	NA	NA	NA	NA	NA	1	0	0	0	0	0	YES	NO	NO	NO	NO	NO	NO	NO	NA	NO	NO	NA	NO	NA	NO	NA	NO	NA	NO	NA
85	6810	No	1	B_P	760	NA	760	NA	NA	NA	NA	0	1	0	0	0	0	NO	YES	NO	NO	NO	NO	NO	NO	NA	NO	NO	NA	NO	NA	NO	NA	NO	NA	NO	NA
86	4974	No	3	S_E_S_P	1424.9	NA	NA	1424.9	1424.9	1424.9	NA	0	0	1	1	1	0	NO	NO	YES	YES	YES	NO	YES	YES	752.81	YES	NO	NA	NO	752.81	NO	NA	NO	NA	NO	NA
87	8731	No	2	S_E_S_P	3744	NA	NA	3744	3743.46	NA	NA	0	0	1	1	0	0	NO	NO	YES	YES	NO	NO	YES	NO	NA	NO	YES	3743.46	NO	3743.46	NO	NA	NO	NA	NO	NA
88	3211	No	1	S_E	380	NA	NA	380	NA	NA	NA	0	0	1	0	0	0	NO	NO	YES	NO	NO	NO	YES	YES	380	NO	NO	NA	NO	380	NO	NA	NO	NA	NO	NA
89	3950	No	1	B_E	2137	2137	NA	NA	NA	NA	NA	1	0	0	0	0	0	YES	NO	NO	NO	NO	NO	NO	NO	NA	NO	NO	NA	NO	NA	NO	NA	NO	NA	NO	NA
90	9661	No	1	S_E	3288	NA	NA	3288	NA	NA	NA	0	0	1	0	0	0	NO	NO	YES	NO	NO	NO	YES	YES	3288	NO	NO	NA	NO	3288	NO	NA	NO	NA	NO	NA
91	8060	No	1	B_E	792	792	NA	NA	NA	NA	NA	1	0	0	0	0	0	YES	NO	NO	NO	NO	NO	NO	NO	NA	NO	NO	NA	NO	NA	NO	NA	NO	NA	NO	NA
92	5124	No	1	S_E	1569	NA	NA	1569	NA	NA	NA	0	0	1	0	0	0	NO	NO	YES	NO	NO	NO	YES	NO	NA	NO	NO	NA	NO	NA	YES	1569	NO	NA	NO	NA
93	3819	No	1	S_E	NA	NA	NA	NA	NA	NA	NA	0	0	1	0	0	0	NO	NO	YES	NO	NO	NO	YES	YES	NA	NO	NO	NA	NO	NA	NO	NA	NO	NA	NO	NA
94	8319	Yes	1	S_P	143	NA	NA	NA	143	NA	NA	0	0	0	1	0	0	NO	NO	NO	YES	NO	NO	NO	NO	NA	NO	YES	143	NO	143	NO	NA	NO	NA	NO	NA
95	1627	No	1	S_E	418	NA	NA	418	NA	NA	NA	0	0	1	0	0	0	NO	NO	YES	NO	NO	NO	YES	YES	418	NO	NO	NA	NO	418	NO	NA	NO	NA	NO	NA
96	6008	No	1	S_E	1908	NA	NA	1908	NA	NA	NA	0	0	1	0	0	0	NO	NO	YES	NO	NO	NO	YES	YES	1908	NO	NO	NA	NO	1908	NO	NA	NO	NA	NO	NA
97	9047	No	1	S_E	304	NA	NA	304	NA	NA	NA	0	0	1	0	0	0	NO	NO	YES	NO	NO	NO	YES	NO	NA	NO	NO	NA	NO	NA	YES	304	NO	NA	NO	NA
98	4284	No	3	S_E_S_P	3552	NA	NA	3552	NA	3552	NA	0	0	1	1	1	0	NO	NO	YES	YES	YES	NO	YES	NO	NA	NO	YES	NA	NO	NA	NO	NA	NO	NA	NO	NA
99	1896	No	2	S_E_S_P	1265	NA	NA	1265	1265	NA	NA	0	0	1	1	0	0	NO	NO	YES	YES	NO	NO	YES	NO	NA	YES	NO	NA	NO	NA	NO	NA	NO	NA	YES	1265
100	2396	No	1	S_E	301	NA	NA	301	NA	NA	NA	0	0	1	0	0	0	NO	NO	YES	NO	NO	NO	YES	YES	301	NO	NO	NA	NO	301	NO	NA	NO	NA	NO	NA
101	1410	No	1	S_E	NA	NA	NA	NA	NA	NA	NA	0	0	1	0	0	0	NO	NO	YES	NO	NO	NO	YES	NO	NA	NO	NO	NA	NO	NA	YES	NA	NO	NA	NO	NA
102	3212	No	1	S_E	NA	NA	NA	NA	NA	NA	NA	0	0	1	0	0	0	NO	NO	YES	NO	NO	NO	YES	NO	NA	NO	NO	NA	NO	NA	YES	NA	NO	NA	NO	NA
103	5087	No	1	B_E	2489	2489	NA	NA	NA	NA	NA	1	0	0	0	0	0	YES	NO	NO	NO	NO	NO	NO	NO	NA	NO	NO	NA	NO	NA	NO	NA	NO	NA	NO	NA
104	736	No	2	S_E_S_P	NA	NA	NA	NA	NA	NA	NA	0	0	1	1	0	0	NO	NO	YES	YES	NO	NO	YES	NO	NA	YES	NO	NA	NO	NA	NO	NA	NO	NA	YES	NA
105	1747	No	2	S_E_S_P	NA	NA	NA	NA	NA	NA	NA	0	0	1	0	1	0	NO	NO	YES	NO	YES	NO	YES	NO	NA	NO	NO	NA	NO	NA	NO	NA	NO	NA	YES	NA
106	1302	No	1	S_P	NA	NA	NA	NA	0	NA	NA	0	0	0	1	0	0	NO	NO	NO	YES	NO	NO	NO	NO	NA	NO	YES	0	NO	NA	NO	NA	NO	NA	NO	NA
107	2149	No	1	S_E	1085	NA	NA	1085	NA	NA	NA	0	0	1	0	0	0	NO	NO	YES	NO	NO	NO	YES	YES	1085	NO	NO	NA	NO	1085	NO	NA	NO	NA	NO	NA
108	6855	No	1	S_E	NA	NA	NA	NA	NA	NA	NA	0	0	1	0	0	0	NO	NO	YES	NO	NO	NO	YES	YES	NA	NO	NO	NA	NO	NA	NO	NA	NO	NA	NO	NA
109	2484	No	1	B_E	NA	NA	NA	NA	NA	NA	NA	1	0	0	0	0	0	YES	NO	NO	NO	NO	NO	NO	NO	NA	NO	NO	NA	NO	NA	NO	NA	NO	NA	NO	NA
110	1040	No	1	S_E	NA	NA	NA	NA	NA	NA	NA	0	0	1	0	0	0	NO	NO	YES	NO	NO	NO	YES	NO	NA	NO	NO	NA	NO	NA	YES	NA	NO	NA	NO	NA
111	4102	No	2	B_E_S_P	914	NA	NA	NA	914	NA	365.999	0	0	0	1	0	1	NO	NO	NO	YES	NO	YES	NO	NO	NA	YES	NO	NA	NO	NA	NO	NA	NO	NA	NO	NA
112	3798	No	1	B_E	3145	3145	NA	NA	NA	NA	NA	1	0	0	0	0	0	YES	NO	NO	NO	NO	NO	NO	NO	NA	NO	NO	NA	NO	NA	NO	NA	NO	NA	NO	NA
113	4973	No	2	S_E_B_P	NA	NA	NA	NA	NA	NA	NA	0	1	1	0	0	0	NO	YES	YES	NO	NO	NO	YES	YES	NA	NO	NO	NA	NO	NA	NO	NA	NO	NA	NO	NA
114	681	No	2	S_E_S_P	172	NA	NA	172	172	NA	NA	0	0	1	1	0	0	NO	NO	YES	YES	NO	NO	YES	YES	NA	YES	NO	NA	NO	NA	NO	NA	NO	NA	NO	NA
115	8591	No	3	S_E_S_P	NA	NA	NA	NA	NA	NA	NA	0	0	1	1	1	0	NO	NO	YES	YES	YES	NO	YES	NO	NA	NO	YES	NA	NO	NA	NO	NA	NO	NA	NO	NA
116	2832	No	1	S_P	1405	NA	NA	NA	1405	NA	NA	0	0	0	1	0	0	NO	NO	NO	YES	NO	NO	NO	NO	NA	YES	YES	1091	NO	1091	NO	NA	NO	NA	NO	NA
117	775	No	1	S_E	381	NA	NA	381	NA	NA	NA	0	0	1	0	0	0	NO	NO	YES	NO	NO	NO	YES	YES	381	NO	NO	NA	NO	381	NO	NA	NO	NA	NO	NA
118	2853	No	3	S_E_S_P	NA	NA	NA	NA	NA	NA	NA	0	0	1	1	1	0	NO	NO	YES	YES	YES	NO	YES	NO	NA	YES	NO	NA	NO	NA	NO	NA	NO	NA	YES	NA
119	2512	No	1	B_E	NA	NA	NA	NA	NA	NA	NA	1	0	0	0	0	0	YES	NO	NO	NO	NO	NO	NO	NO	NA	NO	NO	NA	NO	NA	NO	NA	NO	NA	NO	NA
120	7777	No	1	S_E	NA	NA	NA	NA	NA	NA	NA	0	0	1	0	0	0	NO	NO	YES	NO	NO	NO	YES	YES	NA	NO	NO	NA	NO	NA	NO	NA	NO	NA	NO	NA
121	2244	No	3	S_E_S_P	NA	NA	NA	NA	NA	NA	NA	0	0	1	1	1	0	NO	NO	YES	YES	YES	NO	YES	NO	NA	YES	YES	NA	NO	NA	NO	NA	NO	NA	NO	NA
122	6923	No	3	S_E_S_P	1994	NA	NA	1994	1994	1994	NA	0	0	1	1	1	0	NO	NO	YES	YES	YES	NO	YES	YES	NA	YES	YES	NA	YES	NA	NO	NA	NO	NA	NO	NA
123	3189	No	1	B_P	552	NA	552	NA	NA	NA	NA	0	1	0	0	0	0	NO	YES	NO	NO	NO	NO	NO	NO	NA	NO	NO	NA	NO	NA	NO	NA	NO	NA	NO	NA
124	5034	No	3	S_E_S_P	2844.26	NA	NA	2844.26	2844.26	2844.26	NA	0	0	1	1	1	0	NO	NO	YES	YES	YES	NO	YES	NO	NA	YES	NO	NA	NO	NA	NO	NA	NO	NA	YES	2844.26
125	10789	No	1	S_E	2332.34	NA	NA	2332.34	NA	NA	NA	0	0	1	0	0	0	NO	NO	YES	NO	NO	NO	YES	YES	2228.34	NO	NO	NA	NO	2228.34	NO	NA	NO	NA	NO	NA
126	2699	No	3	S_E_S_P	1004.1	NA	NA	1004.1	1004.1	1004.1	NA	0	0	1	1	1	0	NO	NO	YES	YES	YES	NO	YES	NO	NA	NO	YES	1004.1	NO	1004.1	NO	NA	NO	NA	NO	NA
127	6773	No	1	S_E	NA	NA	NA	NA	NA	NA	NA	0	0	1	0	0	0	NO	NO	YES	NO	NO	NO	YES	YES	NA	NO	NO	NA	NO	NA	NO	NA	NO	NA	NO	NA
128	4353	No	2	S_E_S_P	NA	NA	NA	NA	NA	NA	NA	0	0	1	0	1	0	NO	NO	YES	NO	YES	NO	YES	NO	NA	NO	NO	NA	NO	NA	NO	NA	NO	NA	YES	NA
129	7190	No	2	S_E_S_P	1207	NA	NA	1207	NA	1207	NA	0	0	1	0	1	0	NO	NO	YES	NO	YES	NO	YES	NO	NA	NO	NO	NA	NO	NA	NO	NA	NO	NA	YES	1207
130	3955	No	2	B_E_S_P	301	NA	NA	NA	301	NA	301	0	0	0	1	0	1	NO	NO	NO	YES	NO	YES	NO	NO	NA	YES	NO	NA	NO	NA	NO	NA	NO	NA	NO	NA
131	3120	No	3	3	NA	1045	1494	2245	NA	NA	NA	1	1	1	0	0	0	YES	YES	YES	NO	NO	NO	YES	YES	1800	NO	NO	NA	NO	1800	NO	NA	NO	NA	NO	NA
132	1414	No	1	S_P	29	NA	NA	NA	29	NA	NA	0	0	0	1	0	0	NO	NO	NO	YES	NO	NO	NO	NO	NA	NO	YES	29	NO	29	NO	NA	NO	NA	NO	NA
133	7711	No	1	S_E	798	NA	NA	798	NA	NA	NA	0	0	1	0	0	0	NO	NO	YES	NO	NO	NO	YES	YES	729	NO	NO	NA	NO	729	NO	NA	NO	NA	NO	NA
134	12914	No	1	S_E	1947	NA	NA	1947	NA	NA	NA	0	0	1	0	0	0	NO	NO	YES	NO	NO	NO	YES	YES	1947	NO	NO	NA	NO	1947	NO	NA	NO	NA	NO	NA
135	3766	No	3	3	NA	NA	NA	NA	2991.44	NA	49	0	0	1	1	0	1	NO	NO	YES	YES	NO	YES	YES	NO	NA	YES	NO	NA	NO	NA	NO	NA	NO	NA	NO	NA
136	713	No	3	S_E_S_P	695	NA	NA	695	695	695	NA	0	0	1	1	1	0	NO	NO	YES	YES	YES	NO	YES	NO	NA	YES	NO	NA	NO	NA	NO	NA	NO	NA	YES	695
137	1768	No	2	S_E_S_P	NA	NA	NA	NA	NA	NA	NA	0	0	1	1	0	0	NO	NO	YES	YES	NO	NO	YES	NO	NA	YES	NO	NA	NO	NA	NO	NA	NO	NA	YES	NA
138	7132	No	2	S_E_S_P	3629	NA	NA	3629	3629	NA	NA	0	0	1	1	0	0	NO	NO	YES	YES	NO	NO	YES	YES	3629	NO	YES	3629	YES	3629	NO	NA	NO	NA	NO	NA
139	5373	No	2	B_E_S_E	NA	NA	NA	NA	NA	NA	NA	1	0	1	0	0	0	YES	NO	YES	NO	NO	NO	YES	YES	NA	NO	NO	NA	NO	NA	NO	NA	NO	NA	NO	NA
140	8444	No	1	S_E	NA	NA	NA	NA	NA	NA	NA	0	0	1	0	0	0	NO	NO	YES	NO	NO	NO	YES	YES	NA	NO	NO	NA	NO	NA	NO	NA	NO	NA	NO	NA
141	7950	No	1	S_E	NA	NA	NA	NA	NA	NA	NA	0	0	1	0	0	0	NO	NO	YES	NO	NO	NO	YES	NO	NA	NO	NO	NA	NO	NA	YES	NA	NO	NA	NO	NA
142	9442	No	1	S_E	NA	NA	NA	NA	NA	NA	NA	0	0	1	0	0	0	NO	NO	YES	NO	NO	NO	NO	YES	NA	NO	NO	NA	NO	NA	NO	NA	NO	NA	NO	NA
143	7600	No	3	S_E_S_P	NA	NA	NA	NA	NA	NA	NA	0	0	1	1	1	0	NO	NO	YES	YES	YES	NO	YES	NO	NA	YES	NO	NA	NO	NA	NO	NA	NO	NA	YES	NA
144	9934	No	1	S_E	NA	NA	NA	NA	NA	NA	NA	0	0	1	0	0	0	NO	NO	YES	NO	NO	NO	YES	YES	NA	NO	NO	NA	NO	NA	NO	NA	NO	NA	NO	NA
145	6868	No	1	B_E	1929.6	1929.6	NA	NA	NA	NA	NA	1	0	0	0	0	0	YES	NO	NO	NO	NO	NO	NO	NO	NA	NO	NO	NA	NO	NA	NO	NA	NO	NA	NO	NA
146	5890	No	1	B_E	2130	2130	NA	NA	NA	NA	NA	1	0	0	0	0	0	YES	NO	NO	NO	NO	NO	NO	NO	NA	NO	NO	NA	NO	NA	NO	NA	NO	NA	NO	NA
147	9538	No	2	S_E_S_P	NA	NA	NA	NA	NA	NA	NA	0	0	1	0	1	0	NO	NO	YES	NO	YES	NO	YES	NO	NA	NO	NO	NA	NO	NA	NO	NA	NO	NA	YES	NA
148	3382	No	3	S_E_S_P	NA	NA	NA	NA	NA	NA	NA	0	0	1	1	1	0	NO	NO	YES	YES	YES	NO	YES	NO	NA	NO	YES	NA	NO	NA	NO	NA	NO	NA	NO	NA
149	1770	No	1	B_E	NA	NA	NA	NA	NA	NA	NA	1	0	0	0	0	0	YES	NO	NO	NO	NO	NO	NO	NO	NA	NO	NO	NA	NO	NA	NO	NA	NO	NA	NO	NA
150	18251	No	1	B_E	NA	NA	NA	NA	NA	NA	NA	1	0	0	0	0	0	YES	NO	NO	NO	NO	NO	NO	NO	NA	NO	NO	NA	NO	NA	NO	NA	NO	NA	NO	NA
151	3950	No	1	S_E	NA	NA	NA	NA	NA	NA	NA	0	0	1	0	0	0	NO	NO	YES	NO	NO	NO	YES	NO	NA	NO	NO	NA	NO	NA	YES	NA	NO	NA	NO	NA
152	9522	No	1	S_E	3868	NA	NA	3868	NA	NA	NA	0	0	1	0	0	0	NO	NO	YES	NO	NO	NO	YES	YES	3868	NO	NO	NA	NO	3868	NO	NA	NO	NA	NO	NA
153	4465	No	1	S_E	NA	NA	NA	NA	NA	NA	NA	0	0	1	0	0	0	NO	NO	YES	NO	NO	NO	YES	NO	NA	NO	NO	NA	NO	NA	YES	NA	NO	NA	NO	NA
154	1303	No	2	S_E_S_P	492	NA	NA	492	NA	372	NA	0	0	1	0	1	0	NO	NO	YES	NO	YES	NO	YES	NO	NA	NO	NO	NA	NO	NA	NO	NA	NO	NA	YES	492
155	494	No	2	S_E_S_P	434	NA	NA	434	434	NA	NA	0	0	1	1	0	0	NO	NO	YES	YES	NO	NO	YES	NO	NA	YES	NO	NA	NO	NA	NO	NA	NO	NA	YES	434
156	5030	No	4	3	NA	NA	1401	1469	1469	1469	NA	0	1	1	1	1	0	NO	YES	YES	YES	YES	NO	YES	NO	NA	YES	NO	NA	NO	NA	NO	NA	NO	NA	NO	NA
157	3886	No	4	3	NA	910	NA	1687	3787	NA	2173	1	0	1	1	0	1	YES	NO	YES	YES	NO	YES	YES	NO	NA	YES	NO	NA	NO	NA	NO	NA	NO	NA	NO	NA
158	4862	No	2	B_E_S_P	NA	NA	NA	NA	NA	NA	NA	0	0	0	1	0	1	NO	NO	NO	YES	NO	YES	NO	NO	NA	YES	NO	NA	NO	NA	NO	NA	NO	NA	NO	NA
159	10517	No	1	S_E	3058	NA	NA	3058	NA	NA	NA	0	0	1	0	0	0	NO	NO	YES	NO	NO	NO	NO	YES	3058	NO	NO	NA	NO	3058	NO	NA	NO	NA	NO	NA
160	3088	No	1	S_E	672	NA	NA	672	NA	NA	NA	0	0	1	0	0	0	NO	NO	YES	NO	NO	NO	YES	NO	NA	NO	NO	NA	NO	NA	YES	672	NO	NA	NO	NA
161	1592	No	3	S_E_S_P	1576.64	NA	NA	1576.64	1576.64	1030.64	NA	0	0	1	1	1	0	NO	NO	YES	YES	YES	NO	YES	NO	NA	YES	NO	NA	NO	NA	NO	NA	NO	NA	YES	1576.64
162	2613	No	5	3	NA	NA	NA	NA	NA	NA	NA	1	1	1	1	1	0	YES	YES	YES	YES	YES	NO	YES	NO	NA	YES	NO	NA	NO	NA	NO	NA	NO	NA	NO	NA
163	2510	No	1	B_E	844	844	NA	NA	NA	NA	NA	1	0	0	0	0	0	YES	NO	NO	NO	NO	NO	NO	NO	NA	NO	NO	NA	NO	NA	NO	NA	NO	NA	NO	NA
164	6265	No	1	S_E	NA	NA	NA	NA	NA	NA	NA	0	0	1	0	0	0	NO	NO	YES	NO	NO	NO	NO	YES	NA	NO	NO	NA	NO	NA	NO	NA	NO	NA	NO	NA
165	7101	No	1	S_E	21	NA	NA	21	NA	NA	NA	0	0	1	0	0	0	NO	NO	YES	NO	NO	NO	YES	YES	21	NO	NO	NA	NO	21	NO	NA	NO	NA	NO	NA
166	947	No	2	B_E_B_P	NA	NA	NA	NA	NA	NA	NA	1	1	0	0	0	0	YES	YES	NO	NO	NO	NO	NO	NO	NA	NO	NO	NA	NO	NA	NO	NA	NO	NA	NO	NA
167	432	No	2	S_E_S_P	NA	NA	NA	NA	NA	NA	NA	0	0	1	1	0	0	NO	NO	YES	YES	NO	NO	YES	NO	NA	YES	NO	NA	NO	NA	NO	NA	NO	NA	YES	NA
168	2365	No	1	B_E	NA	NA	NA	NA	NA	NA	NA	1	0	0	0	0	0	YES	NO	NO	NO	NO	NO	NO	NO	NA	NO	NO	NA	NO	NA	NO	NA	NO	NA	NO	NA
169	6092	No	2	S_E_S_P	772	NA	NA	772	NA	772	NA	0	0	1	0	1	0	NO	NO	YES	NO	YES	NO	YES	NO	NA	NO	NO	NA	NO	NA	NO	NA	NO	NA	YES	772
170	12283	No	1	S_E	7	NA	NA	7	NA	NA	NA	0	0	1	0	0	0	NO	NO	YES	NO	NO	NO	YES	NO	NA	NO	NO	NA	NO	NA	YES	7	NO	NA	NO	NA
171	9858	No	2	B_E_S_P	NA	NA	NA	NA	NA	NA	NA	0	0	0	1	0	1	NO	NO	NO	YES	NO	YES	NO	NO	NA	YES	NO	NA	NO	NA	NO	NA	NO	NA	NO	NA
172	5214	No	1	S_E	NA	NA	NA	NA	NA	NA	NA	0	0	1	0	0	0	NO	NO	YES	NO	NO	NO	YES	YES	NA	NO	NO	NA	NO	NA	NO	NA	NO	NA	NO	NA
173	3497	No	1	S_E	NA	NA	NA	NA	NA	NA	NA	0	0	1	0	0	0	NO	NO	YES	NO	NO	NO	YES	NO	NA	NO	NO	NA	NO	NA	YES	NA	NO	NA	NO	NA
174	2637	No	2	B_E_B_P	NA	NA	NA	NA	NA	NA	NA	1	1	0	0	0	0	YES	YES	NO	NO	NO	NO	NO	NO	NA	NO	NO	NA	NO	NA	NO	NA	NO	NA	NO	NA
175	4900	No	3	3	NA	NA	NA	NA	NA	NA	NA	1	0	1	1	0	0	YES	NO	YES	YES	NO	NO	YES	NO	NA	YES	NO	NA	NO	NA	NO	NA	NO	NA	NO	NA
176	6348	No	2	B_E_B_P	2018	2018	1627	NA	NA	NA	NA	1	1	0	0	0	0	YES	YES	NO	NO	NO	NO	NO	NO	NA	NO	NO	NA	NO	NA	NO	NA	NO	NA	NO	NA
177	5474	No	1	S_E	3369	NA	NA	3369	NA	NA	NA	0	0	1	0	0	0	NO	NO	YES	NO	NO	NO	YES	YES	2756	NO	NO	NA	NO	2756	NO	NA	NO	NA	NO	NA
178	786	No	2	S_E_S_P	NA	NA	NA	NA	NA	NA	NA	0	0	1	1	0	0	NO	NO	YES	YES	NO	NO	YES	NO	NA	YES	NO	NA	NO	NA	NO	NA	NO	NA	YES	NA
179	7320	No	2	S_E_B_P	NA	NA	NA	NA	NA	NA	NA	0	1	1	0	0	0	NO	YES	YES	NO	NO	NO	YES	YES	NA	NO	NO	NA	NO	NA	NO	NA	NO	NA	NO	NA
180	3945	No	2	B_E_S_P	NA	NA	NA	NA	NA	NA	NA	0	0	0	1	0	1	NO	NO	NO	YES	NO	YES	NO	NO	NA	YES	NO	NA	NO	NA	NO	NA	NO	NA	NO	NA
181	6761	Yes	1	S_E	NA	NA	NA	NA	NA	NA	NA	0	0	1	0	0	0	NO	NO	YES	NO	NO	NO	YES	NO	NA	NO	NO	NA	NO	NA	YES	NA	NO	NA	NO	NA
182	1009	No	2	S_E_S_P	261	NA	NA	261	261	NA	NA	0	0	1	1	0	0	NO	NO	YES	YES	NO	NO	YES	NO	NA	YES	NO	NA	NO	NA	NO	NA	NO	NA	YES	261
183	5234	No	2	S_E_S_P	119	NA	NA	119	119	NA	NA	0	0	1	1	0	0	NO	NO	YES	YES	NO	NO	YES	NO	NA	YES	NO	NA	NO	NA	NO	NA	NO	NA	YES	119
184	3190	No	3	S_E_S_P	NA	NA	NA	NA	NA	NA	NA	0	0	1	1	1	0	NO	NO	YES	YES	YES	NO	YES	NO	NA	YES	NO	NA	NO	NA	NO	NA	NO	NA	YES	NA
185	2719	No	2	S_E_S_P	NA	NA	NA	NA	NA	NA	NA	0	0	1	1	0	0	NO	NO	YES	YES	NO	NO	YES	NO	NA	YES	NO	NA	NO	NA	NO	NA	NO	NA	YES	NA
186	908	No	3	S_E_S_P	NA	NA	NA	NA	NA	NA	NA	0	0	1	1	1	0	NO	NO	YES	YES	YES	NO	YES	NO	NA	YES	NO	NA	NO	NA	NO	NA	NO	NA	YES	NA
187	9409	No	1	S_E	740	NA	NA	740	NA	NA	NA	0	0	1	0	0	0	NO	NO	YES	NO	NO	NO	NO	YES	740	NO	NO	NA	NO	740	NO	NA	NO	NA	NO	NA
188	3465	No	1	S_P	NA	NA	NA	NA	NA	NA	NA	0	0	0	1	0	0	NO	NO	NO	YES	NO	NO	NO	NO	NA	NO	YES	NA	NO	NA	NO	NA	NO	NA	NO	NA
189	1720	No	1	S_P	NA	NA	NA	NA	NA	NA	NA	0	0	0	1	0	0	NO	NO	NO	YES	NO	NO	NO	NO	NA	YES	YES	NA	NO	NA	NO	NA	NO	NA	NO	NA
190	5636	No	1	S_E	2	NA	NA	2	NA	NA	NA	0	0	1	0	0	0	NO	NO	YES	NO	NO	NO	YES	NO	NA	NO	NO	NA	NO	NA	YES	2	NO	NA	NO	NA
191	16599	No	3	S_E_S_P	605	NA	NA	605	605	605	NA	0	0	1	1	1	0	NO	NO	YES	YES	YES	NO	YES	NO	NA	YES	NO	NA	NO	NA	NO	NA	NO	NA	YES	605
192	3336	No	3	S_E_S_P	3318.36	NA	NA	3318.36	2707.74	2767.36	NA	0	0	1	1	1	0	NO	NO	YES	YES	YES	NO	YES	NO	NA	NO	YES	2707.74	NO	2707.74	NO	NA	NO	NA	NO	NA
193	4196	No	1	S_E_S_P	1421	NA	NA	NA	NA	1421	NA	0	0	0	0	1	0	NO	NO	NO	NO	YES	NO	NO	NO	NA	NO	NO	NA	NO	NA	NO	NA	NO	NA	YES	1421
194	12099	No	1	S_E	253	NA	NA	253	NA	NA	NA	0	0	1	0	0	0	NO	NO	YES	NO	NO	NO	YES	NO	NA	NO	NO	NA	NO	NA	YES	253	NO	NA	NO	NA
195	1566	No	2	S_E_S_P	1408.43	NA	NA	360	1408.43	NA	NA	0	0	1	1	0	0	NO	NO	YES	YES	NO	NO	YES	NO	NA	YES	NO	NA	NO	NA	NO	NA	NO	NA	YES	1408.43
196	903	No	3	S_E_S_P	NA	NA	NA	NA	NA	NA	NA	0	0	1	1	1	0	NO	NO	YES	YES	YES	NO	YES	NO	NA	YES	NO	NA	NO	NA	NO	NA	NO	NA	YES	NA
197	3211	No	3	S_E_S_P	2930	NA	NA	2930	2930	2889	NA	0	0	1	1	1	0	NO	NO	YES	YES	YES	NO	YES	NO	NA	YES	NO	NA	NO	NA	NO	NA	NO	NA	YES	2930
198	2726	No	1	B_E	660	660	NA	NA	NA	NA	NA	1	0	0	0	0	0	YES	NO	NO	NO	NO	NO	NO	NO	NA	NO	NO	NA	NO	NA	NO	NA	NO	NA	NO	NA
199	3454	No	2	S_E_S_P	960	NA	NA	960	NA	298	NA	0	0	1	0	1	0	NO	NO	YES	NO	YES	NO	YES	NO	NA	NO	NO	NA	NO	NA	NO	NA	NO	NA	YES	960
200	1360	No	1	S_P	NA	NA	NA	NA	NA	NA	NA	0	0	0	1	0	0	NO	NO	NO	YES	NO	NO	NO	NO	NA	YES	NO	NA	NO	NA	NO	NA	YES	NA	NO	NA
201	1353	No	2	S_E_S_P	NA	NA	NA	NA	NA	NA	NA	0	0	1	1	0	0	NO	NO	YES	YES	NO	NO	YES	NO	NA	YES	NO	NA	NO	NA	NO	NA	NO	NA	YES	NA
202	3346	No	3	3	NA	NA	735	1258	NA	418	NA	0	1	1	0	1	0	NO	YES	YES	NO	YES	NO	YES	NO	NA	NO	NO	NA	NO	NA	NO	NA	NO	NA	NO	NA
203	7642	No	1	S_E	NA	NA	NA	NA	NA	NA	NA	0	0	1	0	0	0	NO	NO	YES	NO	NO	NO	YES	YES	NA	NO	NO	NA	NO	NA	NO	NA	NO	NA	NO	NA
204	418	No	2	S_E_S_P	404	NA	NA	404	404	NA	NA	0	0	1	1	0	0	NO	NO	YES	YES	NO	NO	YES	NO	NA	YES	NO	NA	NO	NA	NO	NA	NO	NA	YES	404
205	762	No	2	S_E_S_P	NA	NA	NA	NA	NA	NA	NA	0	0	1	1	0	0	NO	NO	YES	YES	NO	NO	YES	NO	NA	YES	NO	NA	NO	NA	NO	NA	NO	NA	YES	NA
206	8177	No	3	3	NA	1482	NA	1482	1482	NA	NA	1	0	1	1	0	0	YES	NO	YES	YES	NO	NO	YES	NO	NA	YES	NO	NA	NO	NA	NO	NA	NO	NA	NO	NA
207	3703	No	2	S_E_S_P	NA	NA	NA	NA	NA	NA	NA	0	0	1	1	0	0	NO	NO	YES	YES	NO	NO	YES	NO	NA	YES	NO	NA	NO	NA	NO	NA	NO	NA	YES	NA
208	4994	No	1	B_E	2079	2079	NA	NA	NA	NA	NA	1	0	0	0	0	0	YES	NO	NO	NO	NO	NO	NO	NO	NA	NO	NO	NA	NO	NA	NO	NA	NO	NA	NO	NA
209	5861	No	1	S_E	NA	NA	NA	NA	NA	NA	NA	0	0	1	0	0	0	NO	NO	YES	NO	NO	NO	YES	NO	NA	NO	NO	NA	NO	NA	YES	NA	NO	NA	NO	NA
210	6511	No	2	S_E_S_P	117	NA	NA	117	NA	117	NA	0	0	1	0	1	0	NO	NO	YES	NO	YES	NO	YES	NO	NA	NO	NO	NA	NO	NA	NO	NA	NO	NA	YES	117
211	3292	No	3	3	NA	NA	NA	NA	2251	2435	1964	0	0	0	1	1	1	NO	NO	NO	YES	YES	YES	NO	NO	NA	YES	NO	NA	NO	NA	NO	NA	NO	NA	NO	NA
212	8244	No	1	B_E	458	458	NA	NA	NA	NA	NA	1	0	0	0	0	0	YES	NO	NO	NO	NO	NO	NO	NO	NA	NO	NO	NA	NO	NA	NO	NA	NO	NA	NO	NA
213	3439	No	1	B_P	1511	NA	1511	NA	NA	NA	NA	0	1	0	0	0	0	NO	YES	NO	NO	NO	NO	NO	NO	NA	NO	NO	NA	NO	NA	NO	NA	NO	NA	NO	NA
214	6577	No	1	S_E	NA	NA	NA	NA	NA	NA	NA	0	0	1	0	0	0	NO	NO	YES	NO	NO	NO	YES	YES	NA	NO	NO	NA	NO	NA	NO	NA	NO	NA	NO	NA
215	4364	No	1	S_E_S_P	2722	NA	NA	NA	NA	2722	NA	0	0	0	0	1	0	NO	NO	NO	NO	YES	NO	NO	NO	NA	NO	NO	NA	NO	NA	NO	NA	NO	NA	YES	2722
216	4916	No	1	B_E	NA	NA	NA	NA	NA	NA	NA	1	0	0	0	0	0	YES	NO	NO	NO	NO	NO	NO	NO	NA	NO	NO	NA	NO	NA	NO	NA	NO	NA	NO	NA
217	9519	No	2	S_E_S_P	1925.2	NA	NA	1925.2	1925.2	NA	NA	0	0	1	1	0	0	NO	NO	YES	YES	NO	NO	YES	YES	NA	NO	YES	1925.2	YES	1925.2	NO	NA	NO	NA	NO	NA
218	5001	No	3	S_E_S_P	NA	NA	NA	NA	NA	NA	NA	0	0	1	1	1	0	NO	NO	YES	YES	YES	NO	YES	NO	NA	YES	NO	NA	NO	NA	NO	NA	NO	NA	YES	NA
219	6598	No	2	S_E_S_P	1869	NA	NA	1869	NA	1869	NA	0	0	1	0	1	0	NO	NO	YES	NO	YES	NO	YES	NO	NA	NO	NO	NA	NO	NA	NO	NA	NO	NA	YES	1869
220	2815	No	1	S_E	2143	NA	NA	2143	NA	NA	NA	0	0	1	0	0	0	NO	NO	YES	NO	NO	NO	YES	NO	NA	NO	NO	NA	NO	NA	YES	2143	NO	NA	NO	NA
221	11623	No	1	S_P	NA	NA	NA	NA	NA	NA	NA	0	0	0	1	0	0	NO	NO	NO	YES	NO	NO	NO	NO	NA	NO	YES	NA	NO	NA	NO	NA	NO	NA	NO	NA
222	607	No	1	S_P	NA	NA	NA	NA	NA	NA	NA	0	0	0	1	0	0	NO	NO	NO	YES	NO	NO	NO	NO	NA	YES	NO	NA	NO	NA	NO	NA	YES	NA	NO	NA
223	5851	No	1	S_E	NA	NA	NA	NA	NA	NA	NA	0	0	1	0	0	0	NO	NO	YES	NO	NO	NO	YES	NO	NA	NO	NO	NA	NO	NA	YES	NA	NO	NA	NO	NA
224	4502	No	3	3	NA	3206	3206	NA	NA	NA	NA	1	1	1	0	0	0	YES	YES	YES	NO	NO	NO	YES	NO	NA	NO	NO	NA	NO	NA	NO	NA	NO	NA	NO	NA
225	3414	No	1	S_P	NA	NA	NA	NA	NA	NA	NA	0	0	0	1	0	0	NO	NO	NO	YES	NO	NO	NO	NO	NA	NO	YES	NA	NO	NA	NO	NA	NO	NA	NO	NA
226	4843	No	1	B_P	3486	NA	3486	NA	NA	NA	NA	0	1	0	0	0	0	NO	YES	NO	NO	NO	NO	NO	NO	NA	NO	NO	NA	NO	NA	NO	NA	NO	NA	NO	NA
227	4029	No	1	S_E	NA	NA	NA	NA	NA	NA	NA	0	0	1	0	0	0	NO	NO	YES	NO	NO	NO	YES	NO	NA	NO	NO	NA	NO	NA	YES	NA	NO	NA	NO	NA
228	252	No	2	S_E_S_P	NA	NA	NA	NA	NA	NA	NA	0	0	0	1	1	0	NO	NO	NO	YES	YES	NO	NO	NO	NA	YES	NO	NA	NO	NA	NO	NA	NO	NA	YES	NA
229	8407	No	1	S_E	NA	NA	NA	NA	NA	NA	NA	0	0	1	0	0	0	NO	NO	YES	NO	NO	NO	YES	YES	NA	NO	NO	NA	NO	NA	NO	NA	NO	NA	NO	NA
230	3768	No	1	B_E	3120	3120	NA	NA	NA	NA	NA	1	0	0	0	0	0	YES	NO	NO	NO	NO	NO	NO	NO	NA	NO	NO	NA	NO	NA	NO	NA	NO	NA	NO	NA
231	5357	No	1	S_E	3355	NA	NA	3355	NA	NA	NA	0	0	1	0	0	0	NO	NO	YES	NO	NO	NO	YES	YES	3355	NO	NO	NA	NO	3355	NO	NA	NO	NA	NO	NA
232	6083	No	5	3	NA	NA	NA	317	672	317	32	1	0	1	1	1	1	YES	NO	YES	YES	YES	YES	YES	NO	NA	YES	NO	NA	NO	NA	NO	NA	NO	NA	NO	NA
233	11383	No	1	B_E	3259	3259	NA	NA	NA	NA	NA	1	0	0	0	0	0	YES	NO	NO	NO	NO	NO	NO	NO	NA	NO	NO	NA	NO	NA	NO	NA	NO	NA	NO	NA
234	7332	No	1	S_E	387	NA	NA	387	NA	NA	NA	0	0	1	0	0	0	NO	NO	YES	NO	NO	NO	YES	NO	NA	NO	NO	NA	NO	NA	YES	387	NO	NA	NO	NA
235	7034	No	1	S_E	NA	NA	NA	NA	NA	NA	NA	0	0	1	0	0	0	NO	NO	YES	NO	NO	NO	YES	NO	NA	NO	NO	NA	NO	NA	YES	NA	NO	NA	NO	NA
236	6158	No	1	S_E	NA	NA	NA	NA	NA	NA	NA	0	0	1	0	0	0	NO	NO	YES	NO	NO	NO	YES	YES	NA	NO	NO	NA	NO	NA	NO	NA	NO	NA	NO	NA
237	6432	No	2	B_E_S_E	11.4542	NA	NA	11.4542	NA	NA	NA	1	0	1	0	0	0	YES	NO	YES	NO	NO	NO	YES	NO	NA	NO	NO	NA	NO	NA	NO	NA	NO	NA	NO	NA
238	4798	No	2	S_E_B_P	3110.58	NA	2423.58	3110.58	NA	NA	NA	0	1	1	0	0	0	NO	YES	YES	NO	NO	NO	YES	YES	1364.61	NO	NO	NA	NO	1364.61	NO	NA	NO	NA	NO	NA
239	5597	No	1	S_E	2017	NA	NA	2017	NA	NA	NA	0	0	1	0	0	0	NO	NO	YES	NO	NO	NO	YES	YES	2017	NO	NO	NA	NO	2017	NO	NA	NO	NA	NO	NA
240	4528	No	2	S_E_S_P	2317	NA	NA	2317	NA	2317	NA	0	0	1	0	1	0	NO	NO	YES	NO	YES	NO	YES	NO	NA	NO	NO	NA	NO	NA	NO	NA	NO	NA	YES	2317
241	7382	No	1	S_E	695	NA	NA	695	NA	NA	NA	0	0	1	0	0	0	NO	NO	YES	NO	NO	NO	YES	YES	695	NO	NO	NA	NO	695	NO	NA	NO	NA	NO	NA
242	7471	No	3	3	NA	91	NA	2587.45	551	NA	NA	1	0	1	1	0	0	YES	NO	YES	YES	NO	NO	YES	NO	NA	YES	NO	NA	NO	NA	NO	NA	NO	NA	NO	NA
243	1119	No	1	S_P	NA	NA	NA	NA	NA	NA	NA	0	0	0	1	0	0	NO	NO	NO	YES	NO	NO	NO	NO	NA	NO	YES	NA	NO	NA	NO	NA	NO	NA	NO	NA
244	2322	No	1	S_P	263	NA	NA	NA	263	NA	NA	0	0	0	1	0	0	NO	NO	NO	YES	NO	NO	NO	NO	NA	YES	NO	NA	NO	NA	NO	NA	YES	263	NO	NA
245	2497	No	1	S_E	27	NA	NA	27	NA	NA	NA	0	0	1	0	0	0	NO	NO	YES	NO	NO	NO	YES	NO	NA	NO	NO	NA	NO	NA	YES	27	NO	NA	NO	NA
246	3712	No	1	B_P	60	NA	60	NA	NA	NA	NA	0	1	0	0	0	0	NO	YES	NO	NO	NO	NO	NO	NO	NA	NO	NO	NA	NO	NA	NO	NA	NO	NA	NO	NA
247	11276	No	1	S_E	NA	NA	NA	NA	NA	NA	NA	0	0	1	0	0	0	NO	NO	YES	NO	NO	NO	YES	YES	NA	NO	NO	NA	NO	NA	NO	NA	NO	NA	NO	NA
248	5217	No	3	S_E_S_P	1470.62	NA	NA	1470.62	1470.62	1470.62	NA	0	0	1	1	1	0	NO	NO	YES	YES	YES	NO	YES	NO	NA	YES	NO	NA	NO	NA	NO	NA	NO	NA	YES	1470.62
249	10507	No	1	S_P	NA	NA	NA	NA	NA	NA	NA	0	0	0	1	0	0	NO	NO	NO	YES	NO	NO	NO	NO	NA	NO	YES	NA	NO	NA	NO	NA	NO	NA	NO	NA
250	6064	No	1	S_E	NA	NA	NA	NA	NA	NA	NA	0	0	1	0	0	0	NO	NO	YES	NO	NO	NO	YES	YES	NA	NO	NO	NA	NO	NA	NO	NA	NO	NA	NO	NA
251	2351	No	3	S_E_S_P	371	NA	NA	371	371	371	NA	0	0	1	1	1	0	NO	NO	YES	YES	YES	NO	YES	NO	NA	YES	NO	NA	NO	NA	NO	NA	NO	NA	YES	371
252	7081	No	3	S_E_S_P	NA	NA	NA	NA	NA	NA	NA	0	0	1	1	1	0	NO	NO	YES	YES	YES	NO	YES	NO	NA	YES	NO	NA	NO	NA	NO	NA	NO	NA	YES	NA
253	6588	No	1	S_E	4711	NA	NA	4711	NA	NA	NA	0	0	1	0	0	0	NO	NO	YES	NO	NO	NO	YES	YES	4711	NO	NO	NA	NO	4711	NO	NA	NO	NA	NO	NA
254	2605	No	2	S_E_S_P	160	NA	NA	160	NA	160	NA	0	0	1	0	1	0	NO	NO	YES	NO	YES	NO	YES	NO	NA	NO	NO	NA	NO	NA	NO	NA	NO	NA	YES	160
255	6830	No	1	S_E	NA	NA	NA	NA	NA	NA	NA	0	0	1	0	0	0	NO	NO	YES	NO	NO	NO	YES	NO	NA	NO	NO	NA	NO	NA	YES	NA	NO	NA	NO	NA
256	11472	No	1	S_E	3759	NA	NA	3759	NA	NA	NA	0	0	1	0	0	0	NO	NO	YES	NO	NO	NO	YES	YES	3759	NO	NO	NA	NO	3759	NO	NA	NO	NA	NO	NA
257	8671	No	1	S_E	2995	NA	NA	2995	NA	NA	NA	0	0	1	0	0	0	NO	NO	YES	NO	NO	NO	YES	YES	2995	NO	NO	NA	NO	2995	NO	NA	NO	NA	NO	NA
258	9322	No	1	S_E	174	NA	NA	174	NA	NA	NA	0	0	1	0	0	0	NO	NO	YES	NO	NO	NO	YES	YES	174	NO	NO	NA	NO	174	NO	NA	NO	NA	NO	NA
259	10768	No	1	S_E	NA	NA	NA	NA	NA	NA	NA	0	0	1	0	0	0	NO	NO	YES	NO	NO	NO	YES	YES	NA	NO	NO	NA	NO	NA	NO	NA	NO	NA	NO	NA
260	2169	No	2	S_E_S_P	NA	NA	NA	NA	NA	NA	NA	0	0	1	0	1	0	NO	NO	YES	NO	YES	NO	YES	NO	NA	NO	NO	NA	NO	NA	NO	NA	NO	NA	YES	NA
261	13756	No	1	S_E	NA	NA	NA	NA	NA	NA	NA	0	0	1	0	0	0	NO	NO	YES	NO	NO	NO	YES	NO	NA	NO	NO	NA	NO	NA	YES	NA	NO	NA	NO	NA
262	2267	No	2	S_E_S_P	1398	NA	NA	1398	1398	NA	NA	0	0	1	1	0	0	NO	NO	YES	YES	NO	NO	YES	NO	NA	YES	NO	NA	NO	NA	NO	NA	NO	NA	YES	1398
263	1296	No	2	S_E_S_P	336	NA	NA	336	336	NA	NA	0	0	1	1	0	0	NO	NO	YES	YES	NO	NO	YES	NO	NA	YES	NO	NA	NO	NA	NO	NA	NO	NA	YES	336
264	3936	No	2	B_E_S_P	NA	NA	NA	NA	NA	NA	NA	0	0	0	1	0	1	NO	NO	NO	YES	NO	YES	NO	NO	NA	YES	NO	NA	NO	NA	NO	NA	NO	NA	NO	NA
265	2921	No	1	B_P	294	NA	294	NA	NA	NA	NA	0	1	0	0	0	0	NO	YES	NO	NO	NO	NO	NO	NO	NA	NO	NO	NA	NO	NA	NO	NA	NO	NA	NO	NA
266	2167	No	2	S_E_S_P	NA	NA	NA	NA	NA	NA	NA	0	0	1	1	0	0	NO	NO	YES	YES	NO	NO	YES	NO	NA	YES	NO	NA	NO	NA	NO	NA	NO	NA	YES	NA
267	11237	No	2	S_E_S_P	3157	NA	NA	3157	3157	NA	NA	0	0	1	1	0	0	NO	NO	YES	YES	NO	NO	YES	YES	3157	NO	YES	3157	YES	3157	NO	NA	NO	NA	NO	NA
268	6396	No	3	S_E_S_P	NA	NA	NA	NA	NA	NA	NA	0	0	1	1	1	0	NO	NO	YES	YES	YES	NO	YES	NO	NA	YES	YES	NA	NO	NA	NO	NA	NO	NA	NO	NA
269	1139	No	1	B_E	NA	NA	NA	NA	NA	NA	NA	1	0	0	0	0	0	YES	NO	NO	NO	NO	NO	NO	NO	NA	NO	NO	NA	NO	NA	NO	NA	NO	NA	NO	NA
270	4326	No	1	B_E	30	30	NA	NA	NA	NA	NA	1	0	0	0	0	0	YES	NO	NO	NO	NO	NO	NO	NO	NA	NO	NO	NA	NO	NA	NO	NA	NO	NA	NO	NA
271	3974	Yes	1	S_E	370	NA	NA	370	NA	NA	NA	0	0	1	0	0	0	NO	NO	YES	NO	NO	NO	YES	NO	NA	NO	NO	NA	NO	NA	YES	370	NO	NA	NO	NA
272	5640	No	1	B_E	3145	3145	NA	NA	NA	NA	NA	1	0	0	0	0	0	YES	NO	NO	NO	NO	NO	NO	NO	NA	NO	NO	NA	NO	NA	NO	NA	NO	NA	NO	NA
273	5402	No	1	S_E	26	NA	NA	26	NA	NA	NA	0	0	1	0	0	0	NO	NO	YES	NO	NO	NO	YES	NO	NA	NO	NO	NA	NO	NA	YES	26	NO	NA	NO	NA
274	2918	No	1	S_P	NA	NA	NA	NA	NA	NA	NA	0	0	0	1	0	0	NO	NO	NO	YES	NO	NO	NO	NO	NA	YES	NO	NA	NO	NA	NO	NA	YES	NA	NO	NA
275	4062	No	2	S_E_S_P	28	NA	NA	28	28	NA	NA	0	0	1	1	0	0	NO	NO	YES	YES	NO	NO	YES	NO	NA	YES	NO	NA	NO	NA	NO	NA	NO	NA	YES	28
276	1846	No	1	B_E	NA	NA	NA	NA	NA	NA	NA	1	0	0	0	0	0	YES	NO	NO	NO	NO	NO	NO	NO	NA	NO	NO	NA	NO	NA	NO	NA	NO	NA	NO	NA
277	6236	Yes	2	S_E_B_P	2697	NA	2618	2697	NA	NA	NA	0	1	1	0	0	0	NO	YES	YES	NO	NO	NO	YES	YES	2697	NO	NO	NA	NO	2697	NO	NA	NO	NA	NO	NA
278	2185	No	1	S_E	1068	NA	NA	1068	NA	NA	NA	0	0	1	0	0	0	NO	NO	YES	NO	NO	NO	YES	YES	1068	NO	NO	NA	NO	1068	NO	NA	NO	NA	NO	NA
279	8472	No	1	B_E	NA	NA	NA	NA	NA	NA	NA	1	0	0	0	0	0	YES	NO	NO	NO	NO	NO	NO	NO	NA	NO	NO	NA	NO	NA	NO	NA	NO	NA	NO	NA
280	14262	No	1	S_E	507.105	NA	NA	507.105	NA	NA	NA	0	0	1	0	0	0	NO	NO	YES	NO	NO	NO	YES	NO	NA	NO	NO	NA	NO	NA	YES	507.105	NO	NA	NO	NA
281	4077	No	1	B_E	NA	NA	NA	NA	NA	NA	NA	1	0	0	0	0	0	YES	NO	NO	NO	NO	NO	NO	NO	NA	NO	NO	NA	NO	NA	NO	NA	NO	NA	NO	NA
282	664	No	2	S_E_S_P	NA	NA	NA	NA	NA	NA	NA	0	0	1	1	0	0	NO	NO	YES	YES	NO	NO	YES	NO	NA	YES	NO	NA	NO	NA	NO	NA	NO	NA	YES	NA
283	1423	No	2	S_E_S_P	519.394	NA	NA	519.394	519.394	NA	NA	0	0	1	1	0	0	NO	NO	YES	YES	NO	NO	YES	NO	NA	YES	NO	NA	NO	NA	NO	NA	NO	NA	YES	519.394
284	9324	No	1	S_P	434	NA	NA	NA	434	NA	NA	0	0	0	1	0	0	NO	NO	NO	YES	NO	NO	NO	NO	NA	YES	NO	NA	NO	NA	NO	NA	YES	434	NO	NA
285	5321	No	1	S_P	627	NA	NA	NA	627	NA	NA	0	0	0	1	0	0	NO	NO	NO	YES	NO	NO	NO	NO	NA	NO	YES	627	NO	627	NO	NA	NO	NA	NO	NA
286	6285	No	2	S_E_S_P	NA	NA	NA	NA	NA	NA	NA	0	0	1	1	0	0	NO	NO	YES	YES	NO	NO	YES	YES	NA	NO	YES	NA	YES	NA	NO	NA	NO	NA	NO	NA
287	1496	No	1	B_E	NA	NA	NA	NA	NA	NA	NA	1	0	0	0	0	0	YES	NO	NO	NO	NO	NO	NO	NO	NA	NO	NO	NA	NO	NA	NO	NA	NO	NA	NO	NA
288	13040	No	1	S_E	NA	NA	NA	NA	NA	NA	NA	0	0	1	0	0	0	NO	NO	YES	NO	NO	NO	YES	NO	NA	NO	NO	NA	NO	NA	YES	NA	NO	NA	NO	NA
289	7107	No	2	B_E_S_P	NA	NA	NA	NA	NA	NA	NA	0	0	0	1	0	1	NO	NO	NO	YES	NO	YES	NO	NO	NA	YES	NO	NA	NO	NA	NO	NA	NO	NA	NO	NA
290	3350	No	1	S_E	728	NA	NA	728	NA	NA	NA	0	0	1	0	0	0	NO	NO	YES	NO	NO	NO	YES	YES	728	NO	NO	NA	NO	728	NO	NA	NO	NA	NO	NA
291	5174	No	1	S_P	NA	NA	NA	NA	NA	NA	NA	0	0	0	1	0	0	NO	NO	NO	YES	NO	NO	NO	NO	NA	NO	YES	NA	NO	NA	NO	NA	NO	NA	NO	NA
292	4940	No	1	S_E	NA	NA	NA	NA	NA	NA	NA	0	0	1	0	0	0	NO	NO	YES	NO	NO	NO	YES	NO	NA	NO	NO	NA	NO	NA	YES	NA	NO	NA	NO	NA
293	3249	No	2	S_E_S_P	207	NA	NA	207	NA	207	NA	0	0	1	0	1	0	NO	NO	YES	NO	YES	NO	YES	NO	NA	NO	NO	NA	NO	NA	NO	NA	NO	NA	YES	207
294	8514	No	2	S_E_B_P	NA	NA	NA	NA	NA	NA	NA	0	1	1	0	0	0	NO	YES	YES	NO	NO	NO	YES	NO	NA	NO	NO	NA	NO	NA	NO	NA	NO	NA	NO	NA
295	7723	No	1	S_E	4375	NA	NA	4375	NA	NA	NA	0	0	1	0	0	0	NO	NO	YES	NO	NO	NO	YES	YES	4375	NO	NO	NA	NO	4375	NO	NA	NO	NA	NO	NA
296	5262	No	1	S_E	256	NA	NA	256	NA	NA	NA	0	0	1	0	0	0	NO	NO	YES	NO	NO	NO	YES	NO	NA	NO	NO	NA	NO	NA	YES	256	NO	NA	NO	NA
297	2916	No	4	3	NA	NA	NA	NA	NA	NA	NA	1	1	0	1	0	1	YES	YES	NO	YES	NO	YES	NO	NO	NA	YES	NO	NA	NO	NA	NO	NA	NO	NA	NO	NA
298	5574	No	2	S_E_B_P	NA	NA	NA	NA	NA	NA	NA	0	1	1	0	0	0	NO	YES	YES	NO	NO	NO	YES	YES	NA	NO	NO	NA	NO	NA	NO	NA	NO	NA	NO	NA
299	5629	No	1	S_E	35	NA	NA	35	NA	NA	NA	0	0	1	0	0	0	NO	NO	YES	NO	NO	NO	YES	YES	35	NO	NO	NA	NO	35	NO	NA	NO	NA	NO	NA
300	1698	No	1	B_E	335	335	NA	NA	NA	NA	NA	1	0	0	0	0	0	YES	NO	NO	NO	NO	NO	NO	NO	NA	NO	NO	NA	NO	NA	NO	NA	NO	NA	NO	NA
301	3138	No	2	S_E_S_P	519	NA	NA	519	NA	519	NA	0	0	1	0	1	0	NO	NO	YES	NO	YES	NO	YES	NO	NA	NO	NO	NA	NO	NA	NO	NA	NO	NA	YES	519
302	8677	No	2	S_E_S_P	NA	NA	NA	NA	NA	NA	NA	0	0	1	0	1	0	NO	NO	YES	NO	YES	NO	YES	NO	NA	NO	NO	NA	NO	NA	NO	NA	NO	NA	YES	NA
303	7674	No	3	S_E_S_P	NA	NA	NA	NA	NA	NA	NA	0	0	1	1	1	0	NO	NO	YES	YES	YES	NO	YES	NO	NA	YES	NO	NA	NO	NA	NO	NA	NO	NA	YES	NA
304	4767	No	1	B_P	155	NA	155	NA	NA	NA	NA	0	1	0	0	0	0	NO	YES	NO	NO	NO	NO	NO	NO	NA	NO	NO	NA	NO	NA	NO	NA	NO	NA	NO	NA
305	7324	No	1	S_P	594.557	NA	NA	NA	594.557	NA	NA	0	0	0	1	0	0	NO	NO	NO	YES	NO	NO	NO	NO	NA	NO	YES	594.557	NO	594.557	NO	NA	NO	NA	NO	NA
306	3430	No	2	S_E_S_P	429	NA	NA	429	NA	429	NA	0	0	1	0	1	0	NO	NO	YES	NO	YES	NO	YES	NO	NA	NO	NO	NA	NO	NA	NO	NA	NO	NA	YES	429
307	2011	No	3	S_E_S_P	NA	NA	NA	NA	NA	NA	NA	0	0	1	1	1	0	NO	NO	YES	YES	YES	NO	YES	NO	NA	NO	YES	NA	NO	NA	NO	NA	NO	NA	NO	NA
308	5771	No	3	3	NA	NA	NA	NA	NA	NA	NA	1	0	1	1	0	0	YES	NO	YES	YES	NO	NO	YES	NO	NA	YES	NO	NA	NO	NA	NO	NA	NO	NA	NO	NA
309	9538	Yes	1	S_E	385	NA	NA	385	NA	NA	NA	0	0	1	0	0	0	NO	NO	YES	NO	NO	NO	YES	NO	NA	NO	NO	NA	NO	NA	YES	385	NO	NA	NO	NA
310	452	No	2	S_E_S_P	441	NA	NA	441	441	NA	NA	0	0	1	1	0	0	NO	NO	YES	YES	NO	NO	YES	NO	NA	YES	NO	NA	NO	NA	NO	NA	NO	NA	YES	441
311	6850	No	3	S_E_S_P	154	NA	NA	154	154	154	NA	0	0	1	1	1	0	NO	NO	YES	YES	YES	NO	YES	NO	NA	YES	NO	NA	NO	NA	NO	NA	NO	NA	YES	154
312	4561	No	3	S_E_S_P	60	NA	NA	60	60	60	NA	0	0	1	1	1	0	NO	NO	YES	YES	YES	NO	YES	NO	NA	NO	YES	60	NO	60	NO	NA	NO	NA	NO	NA
313	4986	No	3	S_E_S_P	760.99	NA	NA	760.99	760.99	760.99	NA	0	0	1	1	1	0	NO	NO	YES	YES	YES	NO	YES	NO	NA	NO	YES	760.99	NO	760.99	NO	NA	NO	NA	NO	NA
314	2654	No	1	S_E	106	NA	NA	106	NA	NA	NA	0	0	1	0	0	0	NO	NO	YES	NO	NO	NO	YES	NO	NA	NO	NO	NA	NO	NA	YES	106	NO	NA	NO	NA
315	4153	No	3	3	NA	NA	NA	528	1077	NA	350	0	0	1	1	0	1	NO	NO	YES	YES	NO	YES	YES	NO	NA	YES	NO	NA	NO	NA	NO	NA	NO	NA	NO	NA
316	2877	No	1	S_E	NA	NA	NA	NA	NA	NA	NA	0	0	1	0	0	0	NO	NO	YES	NO	NO	NO	YES	YES	NA	NO	NO	NA	NO	NA	NO	NA	NO	NA	NO	NA
317	2415	No	3	3	NA	NA	NA	NA	1210.22	NA	965.051	0	0	1	1	0	1	NO	NO	YES	YES	NO	YES	YES	NO	NA	YES	NO	NA	NO	NA	NO	NA	NO	NA	NO	NA
318	2806	No	1	S_E	NA	NA	NA	NA	NA	NA	NA	0	0	1	0	0	0	NO	NO	YES	NO	NO	NO	YES	YES	NA	NO	NO	NA	NO	NA	NO	NA	NO	NA	NO	NA
319	762	No	2	S_E_S_P	356	NA	NA	356	356	NA	NA	0	0	1	1	0	0	NO	NO	YES	YES	NO	NO	YES	NO	NA	YES	NO	NA	NO	NA	NO	NA	NO	NA	YES	356
320	4097	No	1	S_E	NA	NA	NA	NA	NA	NA	NA	0	0	1	0	0	0	NO	NO	YES	NO	NO	NO	YES	YES	NA	NO	NO	NA	NO	NA	NO	NA	NO	NA	NO	NA
321	8924	No	1	S_P	NA	NA	NA	NA	NA	NA	NA	0	0	0	1	0	0	NO	NO	NO	YES	NO	NO	NO	NO	NA	NO	YES	NA	NO	NA	NO	NA	NO	NA	NO	NA
322	1236	No	1	S_E	178	NA	NA	178	NA	NA	NA	0	0	1	0	0	0	NO	NO	YES	NO	NO	NO	YES	NO	NA	NO	NO	NA	NO	NA	YES	178	NO	NA	NO	NA
323	5078	No	1	B_E_S_P	295	NA	NA	NA	NA	NA	295	0	0	0	0	0	1	NO	NO	NO	NO	NO	YES	NO	NO	NA	NO	NO	NA	NO	NA	NO	NA	NO	NA	NO	NA
324	6859	No	1	B_E	NA	NA	NA	NA	NA	NA	NA	1	0	0	0	0	0	YES	NO	NO	NO	NO	NO	NO	NO	NA	NO	NO	NA	NO	NA	NO	NA	NO	NA	NO	NA
325	1723	No	1	S_E	1230.51	NA	NA	1230.51	NA	NA	NA	0	0	1	0	0	0	NO	NO	YES	NO	NO	NO	YES	YES	104	NO	NO	NA	NO	104	NO	NA	NO	NA	NO	NA
326	2516	No	1	B_P	891.382	NA	891.382	NA	NA	NA	NA	0	1	0	0	0	0	NO	YES	NO	NO	NO	NO	NO	NO	NA	NO	NO	NA	NO	NA	NO	NA	NO	NA	NO	NA
327	5662	No	2	S_E_S_P	399	NA	NA	399	NA	399	NA	0	0	1	0	1	0	NO	NO	YES	NO	YES	NO	YES	NO	NA	NO	NO	NA	NO	NA	NO	NA	NO	NA	YES	399
328	7060	No	1	S_E	1288	NA	NA	1288	NA	NA	NA	0	0	1	0	0	0	NO	NO	YES	NO	NO	NO	YES	YES	1288	NO	NO	NA	NO	1288	NO	NA	NO	NA	NO	NA
329	9289	No	2	B_E_B_P	1458.75	1458.75	1458.75	NA	NA	NA	NA	1	1	0	0	0	0	YES	YES	NO	NO	NO	NO	NO	NO	NA	NO	NO	NA	NO	NA	NO	NA	NO	NA	NO	NA
330	2043	No	1	S_E	NA	NA	NA	NA	NA	NA	NA	0	0	1	0	0	0	NO	NO	YES	NO	NO	NO	YES	NO	NA	NO	NO	NA	NO	NA	YES	NA	NO	NA	NO	NA
331	6029	No	1	S_E	1574	NA	NA	1574	NA	NA	NA	0	0	1	0	0	0	NO	NO	YES	NO	NO	NO	YES	YES	1574	NO	NO	NA	NO	1574	NO	NA	NO	NA	NO	NA
332	10298	No	1	S_E	NA	NA	NA	NA	NA	NA	NA	0	0	1	0	0	0	NO	NO	YES	NO	NO	NO	YES	YES	NA	NO	NO	NA	NO	NA	NO	NA	NO	NA	NO	NA
333	2675	No	1	S_E	NA	NA	NA	NA	NA	NA	NA	0	0	1	0	0	0	NO	NO	YES	NO	NO	NO	YES	YES	NA	NO	NO	NA	NO	NA	NO	NA	NO	NA	NO	NA
334	7887	No	1	S_E	116	NA	NA	116	NA	NA	NA	0	0	1	0	0	0	NO	NO	YES	NO	NO	NO	YES	NO	NA	NO	NO	NA	NO	NA	YES	116	NO	NA	NO	NA
335	1128	No	1	S_E	NA	NA	NA	NA	NA	NA	NA	0	0	1	0	0	0	NO	NO	YES	NO	NO	NO	YES	NO	NA	NO	NO	NA	NO	NA	YES	NA	NO	NA	NO	NA
336	7629	No	3	S_E_S_P	NA	NA	NA	NA	NA	NA	NA	0	0	1	1	1	0	NO	NO	YES	YES	YES	NO	YES	NO	NA	NO	YES	NA	NO	NA	NO	NA	NO	NA	NO	NA
337	640	No	2	S_E_S_P	404	NA	NA	404	404	NA	NA	0	0	1	1	0	0	NO	NO	YES	YES	NO	NO	YES	NO	NA	YES	NO	NA	NO	NA	NO	NA	NO	NA	YES	404
338	7159	No	1	S_P	NA	NA	NA	NA	NA	NA	NA	0	0	0	1	0	0	NO	NO	NO	YES	NO	NO	NO	NO	NA	YES	NO	NA	NO	NA	NO	NA	YES	NA	NO	NA
339	5219	No	1	S_E	NA	NA	NA	NA	NA	NA	NA	0	0	1	0	0	0	NO	NO	YES	NO	NO	NO	YES	NO	NA	NO	NO	NA	NO	NA	YES	NA	NO	NA	NO	NA
340	6667	No	3	S_E_S_P	NA	NA	NA	NA	NA	NA	NA	0	0	1	1	1	0	NO	NO	YES	YES	YES	NO	YES	NO	NA	NO	YES	NA	NO	NA	NO	NA	NO	NA	NO	NA
341	5817	No	3	S_E_S_P	NA	NA	NA	NA	NA	NA	NA	0	0	1	1	1	0	NO	NO	YES	YES	YES	NO	YES	NO	NA	YES	NO	NA	NO	NA	NO	NA	NO	NA	YES	NA
342	384	No	1	S_P	28	NA	NA	NA	28	NA	NA	0	0	0	1	0	0	NO	NO	NO	YES	NO	NO	NO	NO	NA	NO	YES	28	NO	28	NO	NA	NO	NA	NO	NA
343	7245	No	1	B_E	NA	NA	NA	NA	NA	NA	NA	1	0	0	0	0	0	YES	NO	NO	NO	NO	NO	NO	NO	NA	NO	NO	NA	NO	NA	NO	NA	NO	NA	NO	NA
344	6616	No	3	S_E_S_P	1486.23	NA	NA	1486.23	1486.23	1486.23	NA	0	0	1	1	1	0	NO	NO	YES	YES	YES	NO	YES	NO	NA	NO	YES	1486.23	NO	1486.23	NO	NA	NO	NA	NO	NA
345	545	No	1	S_P	438	NA	NA	NA	438	NA	NA	0	0	0	1	0	0	NO	NO	NO	YES	NO	NO	NO	NO	NA	YES	NO	NA	NO	NA	NO	NA	YES	438	NO	NA
346	10582	No	2	S_E_S_P	989	NA	NA	989	NA	989	NA	0	0	1	0	1	0	NO	NO	YES	NO	YES	NO	YES	NO	NA	NO	NO	NA	NO	NA	NO	NA	NO	NA	YES	989
347	3415	No	1	S_E	1138	NA	NA	1138	NA	NA	NA	0	0	1	0	0	0	NO	NO	YES	NO	NO	NO	YES	YES	538	NO	NO	NA	NO	538	NO	NA	NO	NA	NO	NA
348	2615	No	3	3	NA	2065	1062	NA	370	NA	NA	1	1	0	1	0	0	YES	YES	NO	YES	NO	NO	NO	NO	NA	YES	NO	NA	NO	NA	NO	NA	NO	NA	NO	NA
349	11663	No	1	S_E	NA	NA	NA	NA	NA	NA	NA	0	0	1	0	0	0	NO	NO	YES	NO	NO	NO	YES	NO	NA	NO	NO	NA	NO	NA	YES	NA	NO	NA	NO	NA
350	5235	No	4	3	NA	NA	NA	382	1140	382	1140	0	0	1	1	1	1	NO	NO	YES	YES	YES	YES	YES	NO	NA	YES	NO	NA	NO	NA	NO	NA	NO	NA	NO	NA
351	5693	No	2	S_E_S_P	NA	NA	NA	NA	NA	NA	NA	0	0	1	0	1	0	NO	NO	YES	NO	YES	NO	YES	NO	NA	NO	NO	NA	NO	NA	NO	NA	NO	NA	YES	NA
352	6125	No	2	B_E_B_P	1206	1206	1206	NA	NA	NA	NA	1	1	0	0	0	0	YES	YES	NO	NO	NO	NO	NO	NO	NA	NO	NO	NA	NO	NA	NO	NA	NO	NA	NO	NA
353	5919	No	1	B_E	2313	2313	NA	NA	NA	NA	NA	1	0	0	0	0	0	YES	NO	NO	NO	NO	NO	NO	NO	NA	NO	NO	NA	NO	NA	NO	NA	NO	NA	NO	NA
354	4565	No	3	S_E_S_P	1604	NA	NA	NA	NA	1604	NA	0	0	1	1	1	0	NO	NO	YES	YES	YES	NO	YES	NO	NA	YES	NO	NA	NO	NA	NO	NA	NO	NA	YES	1604
355	1180	No	2	S_E_S_P	945	NA	NA	945	406.999	NA	NA	0	0	1	1	0	0	NO	NO	YES	YES	NO	NO	YES	YES	757	YES	NO	NA	NO	757	NO	NA	NO	NA	NO	NA
356	4385	No	3	S_E_S_P	NA	NA	NA	NA	NA	NA	NA	0	0	1	1	1	0	NO	NO	YES	YES	YES	NO	YES	NO	NA	NO	YES	NA	NO	NA	NO	NA	NO	NA	NO	NA
357	3886	No	1	S_E	NA	NA	NA	NA	NA	NA	NA	0	0	1	0	0	0	NO	NO	YES	NO	NO	NO	YES	YES	NA	NO	NO	NA	NO	NA	NO	NA	NO	NA	NO	NA
358	3559	No	4	3	NA	NA	NA	993	1721	447	1093	0	0	1	1	1	1	NO	NO	YES	YES	YES	YES	YES	NO	NA	YES	NO	NA	NO	NA	NO	NA	NO	NA	NO	NA
359	5936	No	1	B_E	724	724	NA	NA	NA	NA	NA	1	0	0	0	0	0	YES	NO	NO	NO	NO	NO	NO	NO	NA	NO	NO	NA	NO	NA	NO	NA	NO	NA	NO	NA
360	5115	No	3	S_E_S_P	2832	NA	NA	2832	360.003	2832	NA	0	0	1	1	1	0	NO	NO	YES	YES	YES	NO	YES	NO	NA	NO	YES	360.003	NO	360.003	NO	NA	NO	NA	NO	NA
361	10739	No	1	S_E	NA	NA	NA	NA	NA	NA	NA	0	0	1	0	0	0	NO	NO	YES	NO	NO	NO	YES	YES	NA	NO	NO	NA	NO	NA	NO	NA	NO	NA	NO	NA
362	4452	No	3	S_E_S_P	NA	NA	NA	NA	NA	NA	NA	0	0	1	1	1	0	NO	NO	YES	YES	YES	NO	YES	YES	NA	NO	YES	NA	YES	NA	NO	NA	NO	NA	NO	NA
363	4293	No	1	S_E	6.99999	NA	NA	6.99999	NA	NA	NA	0	0	1	0	0	0	NO	NO	YES	NO	NO	NO	YES	NO	NA	NO	NO	NA	NO	NA	YES	6.99999	NO	NA	NO	NA
364	8797	No	1	S_E	444	NA	NA	444	NA	NA	NA	0	0	1	0	0	0	NO	NO	YES	NO	NO	NO	YES	YES	444	NO	NO	NA	NO	444	NO	NA	NO	NA	NO	NA
365	3559	No	2	S_E_S_P	419	NA	NA	419	NA	419	NA	0	0	1	0	1	0	NO	NO	YES	NO	YES	NO	YES	NO	NA	NO	NO	NA	NO	NA	NO	NA	NO	NA	YES	419
366	8395	No	1	S_E	NA	NA	NA	NA	NA	NA	NA	0	0	1	0	0	0	NO	NO	YES	NO	NO	NO	YES	YES	NA	NO	NO	NA	NO	NA	NO	NA	NO	NA	NO	NA
367	5450	No	1	S_P	NA	NA	NA	NA	NA	NA	NA	0	0	0	1	0	0	NO	NO	NO	YES	NO	NO	NO	NO	NA	NO	YES	NA	NO	NA	NO	NA	NO	NA	NO	NA
368	11225	No	1	S_E	274	NA	NA	274	NA	NA	NA	0	0	1	0	0	0	NO	NO	YES	NO	NO	NO	YES	NO	NA	NO	NO	NA	NO	NA	YES	274	NO	NA	NO	NA
369	4482	No	3	S_E_S_P	NA	NA	NA	NA	NA	NA	NA	0	0	1	1	1	0	NO	NO	YES	YES	YES	NO	YES	NO	NA	NO	YES	NA	NO	NA	NO	NA	NO	NA	NO	NA
370	10077	No	4	3	NA	NA	NA	2789.41	NA	2789.41	NA	1	0	1	1	1	0	YES	NO	YES	YES	YES	NO	YES	NO	NA	NO	YES	NA	NO	NA	NO	NA	NO	NA	NO	NA
371	6445	No	2	B_E_S_P	NA	NA	NA	NA	NA	NA	NA	0	0	0	1	0	1	NO	NO	NO	YES	NO	YES	NO	NO	NA	YES	NO	NA	NO	NA	NO	NA	NO	NA	NO	NA
372	8197	No	1	S_E	3511	NA	NA	3511	NA	NA	NA	0	0	1	0	0	0	NO	NO	YES	NO	NO	NO	YES	NO	NA	NO	NO	NA	NO	NA	YES	3511	NO	NA	NO	NA
373	2673	No	2	S_E_S_P	NA	NA	NA	NA	NA	NA	NA	0	0	1	1	0	0	NO	NO	YES	YES	NO	NO	YES	NO	NA	YES	NO	NA	NO	NA	NO	NA	NO	NA	YES	NA
374	6726	No	1	S_E	NA	NA	NA	NA	NA	NA	NA	0	0	1	0	0	0	NO	NO	YES	NO	NO	NO	YES	YES	NA	NO	NO	NA	NO	NA	NO	NA	NO	NA	NO	NA
375	314	No	2	S_E_S_P	184	NA	NA	184	184	NA	NA	0	0	1	1	0	0	NO	NO	YES	YES	NO	NO	YES	NO	NA	YES	NO	NA	NO	NA	NO	NA	NO	NA	YES	184
376	3574	No	1	S_E	1528.26	NA	NA	1528.26	NA	NA	NA	0	0	1	0	0	0	NO	NO	YES	NO	NO	NO	YES	NO	NA	NO	NO	NA	NO	NA	YES	1528.26	NO	NA	NO	NA
377	4072	No	2	B_E_S_P	415	NA	NA	NA	415	NA	415	0	0	0	1	0	1	NO	NO	NO	YES	NO	YES	NO	NO	NA	YES	NO	NA	NO	NA	NO	NA	NO	NA	NO	NA
378	9152	No	1	S_E	573	NA	NA	573	NA	NA	NA	0	0	1	0	0	0	NO	NO	YES	NO	NO	NO	YES	YES	573	NO	NO	NA	NO	573	NO	NA	NO	NA	NO	NA
379	8084	No	3	S_E_S_P	NA	NA	NA	NA	NA	NA	NA	0	0	1	1	1	0	NO	NO	YES	YES	YES	NO	YES	NO	NA	NO	YES	NA	NO	NA	NO	NA	NO	NA	NO	NA
380	9221	No	2	B_E_S_P	4018	4018	NA	NA	1848	NA	NA	1	0	0	1	0	0	YES	NO	NO	YES	NO	NO	NO	NO	NA	NO	YES	1848	NO	1848	NO	NA	NO	NA	NO	NA
381	738	No	2	S_E_S_P	NA	NA	NA	NA	NA	NA	NA	0	0	1	1	0	0	NO	NO	YES	YES	NO	NO	YES	NO	NA	YES	NO	NA	NO	NA	NO	NA	NO	NA	YES	NA
382	3948	No	1	S_P	3533	NA	NA	NA	3533	NA	NA	0	0	0	1	0	0	NO	NO	NO	YES	NO	NO	NO	NO	NA	YES	YES	3533	NO	3533	NO	NA	NO	NA	NO	NA
383	1431	No	2	S_E_S_P	762.596	NA	NA	762.596	762.596	NA	NA	0	0	1	1	0	0	NO	NO	YES	YES	NO	NO	YES	NO	NA	YES	NO	NA	NO	NA	NO	NA	NO	NA	YES	762.596
384	6901	No	2	S_E_S_P	4404	NA	NA	4404	NA	3794	NA	0	0	1	0	1	0	NO	NO	YES	NO	YES	NO	YES	NO	NA	NO	NO	NA	NO	NA	NO	NA	NO	NA	YES	4404
385	8696	No	1	B_E	NA	NA	NA	NA	NA	NA	NA	1	0	0	0	0	0	YES	NO	NO	NO	NO	NO	NO	NO	NA	NO	NO	NA	NO	NA	NO	NA	NO	NA	NO	NA
386	268	No	2	S_E_S_P	NA	NA	NA	NA	NA	NA	NA	0	0	1	1	0	0	NO	NO	YES	YES	NO	NO	YES	NO	NA	YES	NO	NA	NO	NA	NO	NA	NO	NA	YES	NA
387	10737	No	1	S_E	1160.64	NA	NA	1160.64	NA	NA	NA	0	0	1	0	0	0	NO	NO	YES	NO	NO	NO	YES	YES	1160.64	NO	NO	NA	NO	1160.64	NO	NA	NO	NA	NO	NA
388	6425	No	3	S_E_S_P	1484.63	NA	NA	1484.63	NA	1328.63	NA	0	0	1	1	1	0	NO	NO	YES	YES	YES	NO	YES	NO	NA	NO	YES	NA	NO	NA	NO	NA	NO	NA	NO	NA
389	1283	No	1	S_P	NA	NA	NA	NA	NA	NA	NA	0	0	0	1	0	0	NO	NO	NO	YES	NO	NO	NO	NO	NA	NO	YES	NA	NO	NA	NO	NA	NO	NA	NO	NA
390	3768	No	1	B_P	590	NA	590	NA	NA	NA	NA	0	1	0	0	0	0	NO	YES	NO	NO	NO	NO	NO	NO	NA	NO	NO	NA	NO	NA	NO	NA	NO	NA	NO	NA
391	3162	No	1	B_E	175	175	NA	NA	NA	NA	NA	1	0	0	0	0	0	YES	NO	NO	NO	NO	NO	NO	NO	NA	NO	NO	NA	NO	NA	NO	NA	NO	NA	NO	NA
392	8320	No	1	S_E	NA	NA	NA	NA	NA	NA	NA	0	0	1	0	0	0	NO	NO	YES	NO	NO	NO	YES	YES	NA	NO	NO	NA	NO	NA	NO	NA	NO	NA	NO	NA
393	8112	No	1	S_E	NA	NA	NA	NA	NA	NA	NA	0	0	1	0	0	0	NO	NO	YES	NO	NO	NO	YES	YES	NA	NO	NO	NA	NO	NA	NO	NA	NO	NA	NO	NA
394	2040	No	2	S_E_S_P	1450	NA	NA	1450	1450	NA	NA	0	0	1	1	0	0	NO	NO	YES	YES	NO	NO	YES	NO	NA	YES	NO	NA	NO	NA	NO	NA	NO	NA	YES	1450
395	744	No	3	3	NA	168	330	NA	NA	330	NA	1	1	0	0	1	0	YES	YES	NO	NO	YES	NO	NO	NO	NA	NO	NO	NA	NO	NA	NO	NA	NO	NA	NO	NA
396	432	No	2	S_E_S_P	204	NA	NA	204	204	NA	NA	0	0	1	1	0	0	NO	NO	YES	YES	NO	NO	YES	NO	NA	YES	NO	NA	NO	NA	NO	NA	NO	NA	YES	204
397	4975	No	3	3	NA	NA	NA	NA	NA	NA	NA	1	0	0	1	0	1	YES	NO	NO	YES	NO	YES	NO	NO	NA	YES	NO	NA	NO	NA	NO	NA	NO	NA	NO	NA
398	1622	No	1	S_P	NA	NA	NA	NA	NA	NA	NA	0	0	0	1	0	0	NO	NO	NO	YES	NO	NO	NO	NO	NA	YES	NO	NA	NO	NA	NO	NA	YES	NA	NO	NA
399	7082	No	2	S_E_B_P	3063	NA	3063	3063	NA	NA	NA	0	1	1	0	0	0	NO	YES	YES	NO	NO	NO	NO	YES	3063	NO	NO	NA	NO	3063	NO	NA	NO	NA	NO	NA
400	6867	No	2	B_E_S_P	NA	NA	NA	NA	NA	NA	NA	0	0	0	1	0	1	NO	NO	NO	YES	NO	YES	NO	NO	NA	YES	NO	NA	NO	NA	NO	NA	NO	NA	NO	NA
401	6647	No	3	3	NA	NA	NA	NA	NA	NA	NA	0	0	1	1	0	1	NO	NO	YES	YES	NO	YES	YES	YES	NA	YES	YES	NA	YES	NA	NO	NA	NO	NA	NO	NA
402	6144	Yes	1	S_P	NA	NA	NA	NA	NA	NA	NA	0	0	0	1	0	0	NO	NO	NO	YES	NO	NO	NO	NO	NA	YES	NO	NA	NO	NA	NO	NA	YES	NA	NO	NA
403	1616	No	1	S_P	491	NA	NA	NA	491	NA	NA	0	0	0	1	0	0	NO	NO	NO	YES	NO	NO	NO	NO	NA	NO	YES	491	NO	491	NO	NA	NO	NA	NO	NA
404	8383	No	1	B_E	NA	NA	NA	NA	NA	NA	NA	1	0	0	0	0	0	YES	NO	NO	NO	NO	NO	NO	NO	NA	NO	NO	NA	NO	NA	NO	NA	NO	NA	NO	NA
405	9393	No	1	B_E	1491	1491	NA	NA	NA	NA	NA	1	0	0	0	0	0	YES	NO	NO	NO	NO	NO	NO	NO	NA	NO	NO	NA	NO	NA	NO	NA	NO	NA	NO	NA
406	3712	No	3	S_E_S_P	NA	NA	NA	NA	NA	NA	NA	0	0	1	1	1	0	NO	NO	YES	YES	YES	NO	YES	NO	NA	NO	YES	NA	NO	NA	NO	NA	NO	NA	NO	NA
407	2890	No	1	S_E	462	NA	NA	462	NA	NA	NA	0	0	1	0	0	0	NO	NO	YES	NO	NO	NO	YES	YES	462	NO	NO	NA	NO	462	NO	NA	NO	NA	NO	NA
408	5677	Yes	1	S_E	161	NA	NA	161	NA	NA	NA	0	0	1	0	0	0	NO	NO	YES	NO	NO	NO	YES	NO	NA	NO	NO	NA	NO	NA	YES	161	NO	NA	NO	NA
409	6761	No	1	B_E	NA	NA	NA	NA	NA	NA	NA	1	0	0	0	0	0	YES	NO	NO	NO	NO	NO	NO	NO	NA	NO	NO	NA	NO	NA	NO	NA	NO	NA	NO	NA
410	14869	No	1	S_E	14	NA	NA	14	NA	NA	NA	0	0	1	0	0	0	NO	NO	YES	NO	NO	NO	YES	NO	NA	NO	NO	NA	NO	NA	YES	14	NO	NA	NO	NA
411	3127	No	1	S_E	NA	NA	NA	0	NA	NA	NA	0	0	1	0	0	0	NO	NO	YES	NO	NO	NO	YES	NO	NA	NO	NO	NA	NO	NA	YES	NA	NO	NA	NO	NA
412	4647	No	2	B_E_B_P	NA	NA	NA	NA	NA	NA	NA	1	1	0	0	0	0	YES	YES	NO	NO	NO	NO	NO	NO	NA	NO	NO	NA	NO	NA	NO	NA	NO	NA	NO	NA
413	1154	No	2	S_E_S_P	611.562	NA	NA	611.562	611.562	NA	NA	0	0	1	1	0	0	NO	NO	YES	YES	NO	NO	YES	NO	NA	YES	NO	NA	NO	NA	NO	NA	NO	NA	YES	611.562
414	6644	No	1	S_E_S_P	1452	NA	NA	NA	NA	1452	NA	0	0	0	0	1	0	NO	NO	NO	NO	YES	NO	NO	NO	NA	NO	NO	NA	NO	NA	NO	NA	NO	NA	YES	1452
415	560	No	2	S_E_S_P	548	NA	NA	548	NA	548	NA	0	0	1	0	1	0	NO	NO	YES	NO	YES	NO	YES	NO	NA	NO	NO	NA	NO	NA	NO	NA	NO	NA	YES	548
416	8147	No	1	S_E	2691	NA	NA	2691	NA	NA	NA	0	0	1	0	0	0	NO	NO	YES	NO	NO	NO	YES	YES	2691	NO	NO	NA	NO	2691	NO	NA	NO	NA	NO	NA
417	2854	No	2	S_E_S_P	NA	NA	NA	NA	NA	NA	NA	0	0	1	1	0	0	NO	NO	YES	YES	NO	NO	YES	NO	NA	YES	NO	NA	NO	NA	NO	NA	NO	NA	YES	NA
418	3895	Yes	1	B_E	224	224	NA	NA	NA	NA	NA	1	0	0	0	0	0	YES	NO	NO	NO	NO	NO	NO	NO	NA	NO	NO	NA	NO	NA	NO	NA	NO	NA	NO	NA
419	7228	No	1	S_E	NA	NA	NA	NA	NA	NA	NA	0	0	1	0	0	0	NO	NO	YES	NO	NO	NO	YES	YES	NA	NO	NO	NA	NO	NA	NO	NA	NO	NA	NO	NA
420	3349	No	4	3	NA	279	NA	105	NA	105	NA	1	0	1	1	1	0	YES	NO	YES	YES	YES	NO	YES	NO	NA	NO	YES	NA	NO	NA	NO	NA	NO	NA	NO	NA
421	2500	No	1	S_E	NA	NA	NA	NA	NA	NA	NA	0	0	1	0	0	0	NO	NO	YES	NO	NO	NO	YES	NO	NA	NO	NO	NA	NO	NA	YES	NA	NO	NA	NO	NA
422	1330	No	2	S_E_S_P	NA	NA	NA	NA	NA	NA	NA	0	0	1	0	1	0	NO	NO	YES	NO	YES	NO	YES	NO	NA	NO	NO	NA	NO	NA	NO	NA	NO	NA	YES	NA
423	7201	No	4	3	NA	NA	NA	2912.86	2912.86	2912.86	NA	0	1	1	1	1	0	NO	YES	YES	YES	YES	NO	YES	NO	NA	NO	YES	2912.86	NO	2912.86	NO	NA	NO	NA	NO	NA
424	2889	No	2	S_E_S_P	NA	NA	NA	NA	NA	NA	NA	0	0	1	1	0	0	NO	NO	YES	YES	NO	NO	YES	NO	NA	YES	NO	NA	NO	NA	NO	NA	NO	NA	YES	NA
425	5609	No	1	S_E_S_P	1577	NA	NA	NA	NA	1577	NA	0	0	0	0	1	0	NO	NO	NO	NO	YES	NO	NO	NO	NA	NO	NO	NA	NO	NA	NO	NA	NO	NA	YES	1577
426	3079	No	1	B_E	NA	NA	NA	NA	NA	NA	NA	1	0	0	0	0	0	YES	NO	NO	NO	NO	NO	NO	NO	NA	NO	NO	NA	NO	NA	NO	NA	NO	NA	NO	NA
427	10895	No	1	S_E	NA	NA	NA	NA	NA	NA	NA	0	0	1	0	0	0	NO	NO	YES	NO	NO	NO	YES	YES	NA	NO	NO	NA	NO	NA	NO	NA	NO	NA	NO	NA
428	6097	No	3	3	NA	339.459	NA	1119	NA	NA	NA	1	1	1	0	0	0	YES	YES	YES	NO	NO	NO	YES	NO	NA	NO	NO	NA	NO	NA	NO	NA	NO	NA	NO	NA
429	9797	No	1	S_E	3543.95	NA	NA	3543.95	NA	NA	NA	0	0	1	0	0	0	NO	NO	YES	NO	NO	NO	YES	YES	3543.95	NO	NO	NA	NO	3543.95	NO	NA	NO	NA	NO	NA
430	4682	No	1	S_P	226	NA	NA	NA	226	NA	NA	0	0	0	1	0	0	NO	NO	NO	YES	NO	NO	NO	NO	NA	YES	NO	NA	NO	NA	NO	NA	YES	226	NO	NA
431	5295	No	3	S_E_S_P	2113	NA	NA	2113	2113	2113	NA	0	0	1	1	1	0	NO	NO	YES	YES	YES	NO	YES	NO	NA	YES	NO	NA	NO	NA	NO	NA	NO	NA	YES	2113
432	5555	No	2	S_E_B_P	2806	NA	1190	2806	NA	NA	NA	0	1	1	0	0	0	NO	YES	YES	NO	NO	NO	YES	NO	NA	NO	NO	NA	NO	NA	NO	NA	NO	NA	NO	NA
433	2558	Yes	2	S_E_S_P	NA	NA	NA	0.000462963	0.000462963	NA	NA	0	0	1	1	0	0	NO	NO	YES	YES	NO	NO	YES	NO	NA	YES	NO	NA	NO	NA	NO	NA	NO	NA	YES	NA
434	2097	No	3	S_E_S_P	NA	NA	NA	NA	NA	NA	NA	0	0	1	1	1	0	NO	NO	YES	YES	YES	NO	YES	NO	NA	YES	NO	NA	NO	NA	NO	NA	NO	NA	YES	NA
435	5922	Yes	3	S_E_S_P	2346	NA	NA	2346	373	2025	NA	0	0	1	1	1	0	NO	NO	YES	YES	YES	NO	YES	YES	373	NO	YES	373	YES	373	NO	NA	NO	NA	NO	NA
436	4013	No	1	B_E	772	772	NA	NA	NA	NA	NA	1	0	0	0	0	0	YES	NO	NO	NO	NO	NO	NO	NO	NA	NO	NO	NA	NO	NA	NO	NA	NO	NA	NO	NA
437	4143	No	5	3	NA	24	NA	1582	2583	1582	1546	1	0	1	1	1	1	YES	NO	YES	YES	YES	YES	YES	YES	1023	YES	YES	1023	YES	1023	NO	NA	NO	NA	NO	NA
438	1407	No	2	B_E_B_P	18	18	18	NA	NA	NA	NA	1	1	0	0	0	0	YES	YES	NO	NO	NO	NO	NO	NO	NA	NO	NO	NA	NO	NA	NO	NA	NO	NA	NO	NA
439	7060	No	1	S_E	2968	NA	NA	2968	NA	NA	NA	0	0	1	0	0	0	NO	NO	YES	NO	NO	NO	YES	YES	2968	NO	NO	NA	NO	2968	NO	NA	NO	NA	NO	NA
440	4931	No	1	B_P	101	NA	101	NA	NA	NA	NA	0	1	0	0	0	0	NO	YES	NO	NO	NO	NO	NO	NO	NA	NO	NO	NA	NO	NA	NO	NA	NO	NA	NO	NA
441	661	No	1	S_P	488	NA	NA	NA	488	NA	NA	0	0	0	1	0	0	NO	NO	NO	YES	NO	NO	NO	NO	NA	YES	NO	NA	NO	NA	NO	NA	YES	488	NO	NA
442	2820	No	1	B_E	NA	NA	NA	NA	NA	NA	NA	1	0	0	0	0	0	YES	NO	NO	NO	NO	NO	NO	NO	NA	NO	NO	NA	NO	NA	NO	NA	NO	NA	NO	NA
443	3378	No	3	3	NA	NA	NA	1297	3093	NA	965	0	0	1	1	0	1	NO	NO	YES	YES	NO	YES	YES	NO	NA	YES	NO	NA	NO	NA	NO	NA	NO	NA	NO	NA
444	13025	No	1	S_E	747.49	NA	NA	747.49	NA	NA	NA	0	0	1	0	0	0	NO	NO	YES	NO	NO	NO	YES	YES	747.49	NO	NO	NA	NO	747.49	NO	NA	NO	NA	NO	NA
445	7250	No	1	S_P	1134	NA	NA	NA	1134	NA	NA	0	0	0	1	0	0	NO	NO	NO	YES	NO	NO	NO	NO	NA	NO	YES	1134	NO	1134	NO	NA	NO	NA	NO	NA
446	4639	No	3	S_E_S_P	NA	NA	NA	NA	NA	NA	NA	0	0	1	1	1	0	NO	NO	YES	YES	YES	NO	YES	NO	NA	NO	YES	NA	NO	NA	NO	NA	NO	NA	NO	NA
447	5626	No	1	B_P	12	NA	12	NA	NA	NA	NA	0	1	0	0	0	0	NO	YES	NO	NO	NO	NO	NO	NO	NA	NO	NO	NA	NO	NA	NO	NA	NO	NA	NO	NA
448	4063	No	2	B_E_B_P	94	94	94	NA	NA	NA	NA	1	1	0	0	0	0	YES	YES	NO	NO	NO	NO	NO	NO	NA	NO	NO	NA	NO	NA	NO	NA	NO	NA	NO	NA
449	10683	No	1	S_E	NA	NA	NA	NA	NA	NA	NA	0	0	1	0	0	0	NO	NO	YES	NO	NO	NO	YES	YES	NA	NO	NO	NA	NO	NA	NO	NA	NO	NA	NO	NA
450	7005	No	3	3	NA	2026	2144	NA	1323	NA	NA	1	1	0	1	0	0	YES	YES	NO	YES	NO	NO	NO	NO	NA	YES	NO	NA	NO	NA	NO	NA	NO	NA	NO	NA
451	282	No	2	S_E_S_P	2	NA	NA	2	2	NA	NA	0	0	1	1	0	0	NO	NO	YES	YES	NO	NO	YES	NO	NA	YES	NO	NA	NO	NA	NO	NA	NO	NA	YES	2
452	6432	No	2	S_E_S_P	1097	NA	NA	1097	NA	1097	NA	0	0	1	0	1	0	NO	NO	YES	NO	YES	NO	YES	NO	NA	NO	NO	NA	NO	NA	NO	NA	NO	NA	YES	1097
453	1956	No	3	S_E_S_P	1321.61	NA	NA	1321.61	NA	NA	NA	0	0	1	1	1	0	NO	NO	YES	YES	YES	NO	YES	NO	NA	NO	YES	NA	NO	NA	NO	NA	NO	NA	NO	NA
454	4425	No	3	S_E_S_P	3297	NA	NA	3297	390	2907	NA	0	0	1	1	1	0	NO	NO	YES	YES	YES	NO	YES	NO	NA	YES	NO	NA	NO	NA	NO	NA	NO	NA	YES	3297
455	4561	No	1	B_P	1316	NA	1316	NA	NA	NA	NA	0	1	0	0	0	0	NO	YES	NO	NO	NO	NO	NO	NO	NA	NO	NO	NA	NO	NA	NO	NA	NO	NA	NO	NA
456	3198	No	1	S_E	NA	NA	NA	NA	NA	NA	NA	0	0	1	0	0	0	NO	NO	YES	NO	NO	NO	YES	YES	NA	NO	NO	NA	NO	NA	NO	NA	NO	NA	NO	NA
457	4020	No	1	S_E	NA	NA	NA	NA	NA	NA	NA	0	0	1	0	0	0	NO	NO	YES	NO	NO	NO	YES	NO	NA	NO	NO	NA	NO	NA	YES	NA	NO	NA	NO	NA
458	3284	No	1	B_E	NA	NA	NA	NA	NA	NA	NA	1	0	0	0	0	0	YES	NO	NO	NO	NO	NO	NO	NO	NA	NO	NO	NA	NO	NA	NO	NA	NO	NA	NO	NA
459	1680	No	1	B_E	NA	NA	NA	NA	NA	NA	NA	1	0	0	0	0	0	YES	NO	NO	NO	NO	NO	NO	NO	NA	NO	NO	NA	NO	NA	NO	NA	NO	NA	NO	NA
460	6762	No	1	S_E	NA	NA	NA	NA	NA	NA	NA	0	0	1	0	0	0	NO	NO	YES	NO	NO	NO	YES	YES	NA	NO	NO	NA	NO	NA	NO	NA	NO	NA	NO	NA
461	1129	No	1	S_E_S_P	NA	NA	NA	NA	NA	NA	NA	0	0	0	0	1	0	NO	NO	NO	NO	YES	NO	NO	NO	NA	NO	NO	NA	NO	NA	NO	NA	NO	NA	YES	NA
462	439	No	1	S_P	697	NA	NA	NA	697	NA	NA	0	0	0	1	0	0	NO	NO	NO	YES	NO	NO	NO	NO	NA	YES	NO	NA	NO	NA	NO	NA	YES	697	NO	NA
463	4685	No	3	S_E_S_P	NA	NA	NA	NA	NA	NA	NA	0	0	1	1	1	0	NO	NO	YES	YES	YES	NO	YES	NO	NA	NO	YES	NA	NO	NA	NO	NA	NO	NA	NO	NA
464	5966	No	2	S_E_S_P	1418	NA	NA	1418	NA	1418	NA	0	0	1	0	1	0	NO	NO	YES	NO	YES	NO	YES	NO	NA	NO	NO	NA	NO	NA	NO	NA	NO	NA	YES	1418
465	4678	No	2	S_E_B_P	1424	NA	1424	1424	NA	NA	NA	0	1	1	0	0	0	NO	YES	YES	NO	NO	NO	YES	YES	1424	NO	NO	NA	NO	1424	NO	NA	NO	NA	NO	NA
466	3806	Yes	1	S_E	NA	NA	NA	0	NA	NA	NA	0	0	1	0	0	0	NO	NO	YES	NO	NO	NO	YES	NO	NA	NO	NO	NA	NO	NA	YES	NA	NO	NA	NO	NA
467	8942	No	1	S_E	NA	NA	NA	NA	NA	NA	NA	0	0	1	0	0	0	NO	NO	YES	NO	NO	NO	YES	YES	NA	NO	NO	NA	NO	NA	NO	NA	NO	NA	NO	NA
468	6631	No	1	S_E	NA	NA	NA	NA	NA	NA	NA	0	0	1	0	0	0	NO	NO	YES	NO	NO	NO	YES	NO	NA	NO	NO	NA	NO	NA	YES	NA	NO	NA	NO	NA
469	1973	No	3	S_E_S_P	930.542	NA	NA	930.542	NA	930.542	NA	0	0	1	1	1	0	NO	NO	YES	YES	YES	NO	YES	YES	35	NO	YES	NA	YES	35	NO	NA	NO	NA	NO	NA
470	2656	No	1	S_E	1	NA	NA	1	NA	NA	NA	0	0	1	0	0	0	NO	NO	YES	NO	NO	NO	YES	NO	NA	NO	NO	NA	NO	NA	YES	1	NO	NA	NO	NA
471	2025	No	1	S_E	NA	NA	NA	NA	NA	NA	NA	0	0	1	0	0	0	NO	NO	YES	NO	NO	NO	YES	YES	NA	NO	NO	NA	NO	NA	NO	NA	NO	NA	NO	NA
472	1171	No	1	S_E	0.999988	NA	NA	0.999988	NA	NA	NA	0	0	1	0	0	0	NO	NO	YES	NO	NO	NO	YES	NO	NA	NO	NO	NA	NO	NA	YES	0.999988	NO	NA	NO	NA
473	3335	No	3	S_E_S_P	246	NA	NA	246	246	246	NA	0	0	1	1	1	0	NO	NO	YES	YES	YES	NO	YES	NO	NA	YES	NO	NA	NO	NA	NO	NA	NO	NA	YES	246
474	1139	No	2	S_E_S_P	778.344	NA	NA	778.344	778.344	NA	NA	0	0	1	1	0	0	NO	NO	YES	YES	NO	NO	YES	NO	NA	YES	NO	NA	NO	NA	NO	NA	NO	NA	YES	778.344
475	767	No	2	S_E_S_P	807	NA	NA	24	807	NA	NA	0	0	1	1	0	0	NO	NO	YES	YES	NO	NO	YES	NO	NA	YES	NO	NA	NO	NA	NO	NA	NO	NA	YES	807
476	5571	No	1	S_E_S_P	NA	NA	NA	NA	NA	NA	NA	0	0	0	0	1	0	NO	NO	NO	NO	YES	NO	NO	NO	NA	NO	NO	NA	NO	NA	NO	NA	NO	NA	YES	NA
477	5262	No	1	B_E	438	438	NA	NA	NA	NA	NA	1	0	0	0	0	0	YES	NO	NO	NO	NO	NO	NO	NO	NA	NO	NO	NA	NO	NA	NO	NA	NO	NA	NO	NA
478	2671	No	2	B_E_S_P	NA	NA	NA	NA	NA	NA	NA	0	0	0	1	0	1	NO	NO	NO	YES	NO	YES	NO	NO	NA	YES	NO	NA	NO	NA	NO	NA	NO	NA	NO	NA
479	7801	No	1	S_E	139	NA	NA	139	NA	NA	NA	0	0	1	0	0	0	NO	NO	YES	NO	NO	NO	YES	YES	139	NO	NO	NA	NO	139	NO	NA	NO	NA	NO	NA
480	4607	No	5	3	NA	305	298	305	306	NA	306	1	1	1	1	0	1	YES	YES	YES	YES	NO	YES	YES	NO	NA	YES	NO	NA	NO	NA	NO	NA	NO	NA	NO	NA
481	7985	No	1	S_E	NA	NA	NA	NA	NA	NA	NA	0	0	1	0	0	0	NO	NO	YES	NO	NO	NO	YES	NO	NA	NO	NO	NA	NO	NA	YES	NA	NO	NA	NO	NA
482	1961	No	2	B_E_B_P	454	454	454	NA	NA	NA	NA	1	1	0	0	0	0	YES	YES	NO	NO	NO	NO	NO	NO	NA	NO	NO	NA	NO	NA	NO	NA	NO	NA	NO	NA
483	2216	No	1	S_E	1666	NA	NA	1666	NA	NA	NA	0	0	1	0	0	0	NO	NO	YES	NO	NO	NO	YES	YES	1666	NO	NO	NA	NO	1666	NO	NA	NO	NA	NO	NA
484	3877	No	2	S_E_S_P	NA	NA	NA	NA	NA	NA	NA	0	0	1	1	0	0	NO	NO	YES	YES	NO	NO	YES	NO	NA	YES	NO	NA	NO	NA	NO	NA	NO	NA	YES	NA
485	10268	No	4	3	NA	268	NA	180	268	180	NA	1	0	1	1	1	0	YES	NO	YES	YES	YES	NO	YES	NO	NA	NO	YES	268	NO	268	NO	NA	NO	NA	NO	NA
486	2534	No	1	S_P	924	NA	NA	NA	924	NA	NA	0	0	0	1	0	0	NO	NO	NO	YES	NO	NO	NO	NO	NA	YES	NO	NA	NO	NA	NO	NA	YES	924	NO	NA
487	15784	No	1	S_E	48	NA	NA	48	NA	NA	NA	0	0	1	0	0	0	NO	NO	YES	NO	NO	NO	YES	YES	48	NO	NO	NA	NO	48	NO	NA	NO	NA	NO	NA
488	16059	No	1	B_E	NA	NA	NA	NA	NA	NA	NA	1	0	0	0	0	0	YES	NO	NO	NO	NO	NO	NO	NO	NA	NO	NO	NA	NO	NA	NO	NA	NO	NA	NO	NA
489	3835	No	1	S_E	1817	NA	NA	1817	NA	NA	NA	0	0	1	0	0	0	NO	NO	YES	NO	NO	NO	YES	NO	NA	NO	NO	NA	NO	NA	YES	1817	NO	NA	NO	NA
490	12688	No	3	S_E_S_P	2962.48	NA	NA	68	2962.48	58	NA	0	0	1	1	1	0	NO	NO	YES	YES	YES	NO	YES	NO	NA	YES	YES	0	NO	NA	NO	NA	NO	NA	NO	NA
491	1204	No	2	S_E_S_P	NA	NA	NA	NA	NA	NA	NA	0	0	1	1	0	0	NO	NO	YES	YES	NO	NO	YES	NO	NA	NO	YES	NA	NO	NA	NO	NA	NO	NA	NO	NA
492	1271	No	2	S_E_S_P	265.181	NA	NA	245	265.181	NA	NA	0	0	1	1	0	0	NO	NO	YES	YES	NO	NO	YES	NO	NA	YES	YES	63.1813	NO	63.1813	NO	NA	NO	NA	NO	NA
493	3064	No	1	S_E	1616	NA	NA	1616	NA	NA	NA	0	0	1	0	0	0	NO	NO	YES	NO	NO	NO	YES	NO	NA	NO	NO	NA	NO	NA	YES	1616	NO	NA	NO	NA
494	5393	No	3	S_E_S_P	NA	NA	NA	NA	NA	NA	NA	0	0	1	1	1	0	NO	NO	YES	YES	YES	NO	YES	NO	NA	NO	YES	NA	NO	NA	NO	NA	NO	NA	NO	NA
495	9288	No	1	S_E	2256.13	NA	NA	2256.13	NA	NA	NA	0	0	1	0	0	0	NO	NO	YES	NO	NO	NO	YES	YES	2256.13	NO	NO	NA	NO	2256.13	NO	NA	NO	NA	NO	NA
496	7615	No	2	S_E_S_P	848	NA	NA	848	NA	848	NA	0	0	1	0	1	0	NO	NO	YES	NO	YES	NO	YES	NO	NA	NO	NO	NA	NO	NA	NO	NA	NO	NA	YES	848
497	5074	No	1	S_E	NA	NA	NA	NA	NA	NA	NA	0	0	1	0	0	0	NO	NO	YES	NO	NO	NO	YES	YES	NA	NO	NO	NA	NO	NA	NO	NA	NO	NA	NO	NA
498	3712	No	3	S_E_S_P	NA	NA	NA	NA	NA	NA	NA	0	0	1	1	1	0	NO	NO	YES	YES	YES	NO	YES	NO	NA	NO	YES	NA	NO	NA	NO	NA	NO	NA	NO	NA
499	5321	No	1	S_E	NA	NA	NA	NA	NA	NA	NA	0	0	1	0	0	0	NO	NO	YES	NO	NO	NO	YES	YES	NA	NO	NO	NA	NO	NA	NO	NA	NO	NA	NO	NA
500	8147	Yes	1	S_E	745	NA	NA	745	NA	NA	NA	0	0	1	0	0	0	NO	NO	YES	NO	NO	NO	YES	YES	745	NO	NO	NA	NO	745	NO	NA	NO	NA	NO	NA
501	745	No	2	S_E_S_P	332	NA	NA	182	332	NA	NA	0	0	1	1	0	0	NO	NO	YES	YES	NO	NO	YES	NO	NA	YES	YES	277	NO	277	NO	NA	NO	NA	NO	NA
502	4412	No	1	B_P	2989	NA	2989	NA	NA	NA	NA	0	1	0	0	0	0	NO	YES	NO	NO	NO	NO	NO	NO	NA	NO	NO	NA	NO	NA	NO	NA	NO	NA	NO	NA
503	4100	No	2	S_E_S_P	576	NA	NA	576	576	NA	NA	0	0	1	1	0	0	NO	NO	YES	YES	NO	NO	YES	NO	NA	YES	NO	NA	NO	NA	NO	NA	NO	NA	YES	576
504	833	No	1	S_E	83	NA	NA	83	NA	NA	NA	0	0	1	0	0	0	NO	NO	YES	NO	NO	NO	YES	NO	NA	NO	NO	NA	NO	NA	YES	83	NO	NA	NO	NA
505	6312	No	1	S_E_S_P	NA	NA	NA	NA	NA	NA	NA	0	0	0	0	1	0	NO	NO	NO	NO	YES	NO	NO	NO	NA	NO	NO	NA	NO	NA	NO	NA	NO	NA	YES	NA
506	5498	No	1	S_E	2574	NA	NA	2574	NA	NA	NA	0	0	1	0	0	0	NO	NO	YES	NO	NO	NO	YES	YES	2574	NO	NO	NA	NO	2574	NO	NA	NO	NA	NO	NA
507	4193	No	1	S_P	NA	NA	NA	NA	NA	NA	NA	0	0	0	1	0	0	NO	NO	NO	YES	NO	NO	NO	NO	NA	YES	NO	NA	NO	NA	NO	NA	YES	NA	NO	NA
508	1541	No	2	B_E_S_P	1233	394.999	NA	NA	1233	NA	NA	1	0	0	1	0	0	YES	NO	NO	YES	NO	NO	NO	NO	NA	YES	YES	1233	NO	1233	NO	NA	NO	NA	NO	NA
509	11077	No	2	S_E_S_P	3148.53	NA	NA	3148.53	3148.53	NA	NA	0	0	1	1	0	0	NO	NO	YES	YES	NO	NO	YES	NO	NA	YES	NO	NA	NO	NA	NO	NA	NO	NA	YES	3148.53
510	611	No	2	S_E_S_P	357	NA	NA	357	357	NA	NA	0	0	1	1	0	0	NO	NO	YES	YES	NO	NO	YES	NO	NA	YES	NO	NA	NO	NA	NO	NA	NO	NA	YES	357
511	4681	No	3	S_E_S_P	42	NA	NA	42	42	42	NA	0	0	1	1	1	0	NO	NO	YES	YES	YES	NO	YES	NO	NA	YES	NO	NA	NO	NA	NO	NA	NO	NA	YES	42
512	12255	No	1	S_E	763	NA	NA	763	NA	NA	NA	0	0	1	0	0	0	NO	NO	YES	NO	NO	NO	YES	YES	763	NO	NO	NA	NO	763	NO	NA	NO	NA	NO	NA
513	2063	No	2	S_E_S_P	NA	NA	NA	NA	NA	NA	NA	0	0	1	1	0	0	NO	NO	YES	YES	NO	NO	YES	NO	NA	YES	NO	NA	NO	NA	NO	NA	NO	NA	YES	NA
514	4549	No	3	3	NA	1099	NA	NA	NA	1561	NA	1	0	0	1	1	0	YES	NO	NO	YES	YES	NO	NO	NO	NA	NO	YES	NA	NO	NA	NO	NA	NO	NA	NO	NA
515	6258	No	2	B_E_S_E	2422	NA	NA	2422	NA	NA	NA	1	0	1	0	0	0	YES	NO	YES	NO	NO	NO	YES	NO	NA	NO	NO	NA	NO	NA	NO	NA	NO	NA	NO	NA
516	1095	No	1	S_P	NA	NA	NA	NA	NA	NA	NA	0	0	0	1	0	0	NO	NO	NO	YES	NO	NO	NO	NO	NA	NO	YES	NA	NO	NA	NO	NA	NO	NA	NO	NA
517	1785	No	2	S_E_S_P	27	NA	NA	27	NA	27	NA	0	0	1	0	1	0	NO	NO	YES	NO	YES	NO	YES	NO	NA	NO	NO	NA	NO	NA	NO	NA	NO	NA	YES	27
518	5419	No	1	B_E	NA	NA	NA	NA	NA	NA	NA	1	0	0	0	0	0	YES	NO	NO	NO	NO	NO	NO	NO	NA	NO	NO	NA	NO	NA	NO	NA	NO	NA	NO	NA
519	6707	No	2	S_E_S_P	1806	NA	NA	1806	NA	1806	NA	0	0	1	0	1	0	NO	NO	YES	NO	YES	NO	YES	NO	NA	NO	NO	NA	NO	NA	NO	NA	NO	NA	YES	1806
520	2440	No	1	S_P	NA	NA	NA	NA	NA	NA	NA	0	0	0	1	0	0	NO	NO	NO	YES	NO	NO	NO	NO	NA	YES	NO	NA	NO	NA	NO	NA	YES	NA	NO	NA
521	10499	No	1	S_E	NA	NA	NA	NA	NA	NA	NA	0	0	1	0	0	0	NO	NO	YES	NO	NO	NO	YES	YES	NA	NO	NO	NA	NO	NA	NO	NA	NO	NA	NO	NA
522	6387	No	1	S_E	469	NA	NA	469	NA	NA	NA	0	0	1	0	0	0	NO	NO	YES	NO	NO	NO	YES	YES	469	NO	NO	NA	NO	469	NO	NA	NO	NA	NO	NA
523	4880	No	1	S_E	NA	NA	NA	NA	NA	NA	NA	0	0	1	0	0	0	NO	NO	YES	NO	NO	NO	YES	NO	NA	NO	NO	NA	NO	NA	YES	NA	NO	NA	NO	NA
524	2903	Yes	2	B_E_S_E	1628	1628	NA	NA	NA	NA	NA	1	0	1	0	0	0	YES	NO	YES	NO	NO	NO	YES	NO	NA	NO	NO	NA	NO	NA	NO	NA	NO	NA	NO	NA
525	6457	No	1	S_E	NA	NA	NA	NA	NA	NA	NA	0	0	1	0	0	0	NO	NO	YES	NO	NO	NO	YES	YES	NA	NO	NO	NA	NO	NA	NO	NA	NO	NA	NO	NA
526	5277	No	4	3	NA	6.94058	NA	2106.8	2106.8	2092.67	NA	1	0	1	1	1	0	YES	NO	YES	YES	YES	NO	YES	NO	NA	YES	NO	NA	NO	NA	NO	NA	NO	NA	NO	NA
527	5555	No	2	S_E_S_P	2078	NA	NA	2078	NA	2078	NA	0	0	1	0	1	0	NO	NO	YES	NO	YES	NO	YES	NO	NA	NO	NO	NA	NO	NA	NO	NA	NO	NA	YES	2078
528	8307	No	3	S_E_S_P	NA	NA	NA	NA	NA	NA	NA	0	0	1	1	1	0	NO	NO	YES	YES	YES	NO	YES	NO	NA	NO	YES	NA	NO	NA	NO	NA	NO	NA	NO	NA
529	4067	No	1	B_E	NA	NA	NA	NA	NA	NA	NA	1	0	0	0	0	0	YES	NO	NO	NO	NO	NO	NO	NO	NA	NO	NO	NA	NO	NA	NO	NA	NO	NA	NO	NA
530	3130	No	1	S_E	21	NA	NA	21	NA	NA	NA	0	0	1	0	0	0	NO	NO	YES	NO	NO	NO	YES	NO	NA	NO	NO	NA	NO	NA	YES	21	NO	NA	NO	NA
531	1107	No	3	S_E_S_P	483	NA	NA	483	483	NA	NA	0	0	1	1	1	0	NO	NO	YES	YES	YES	NO	YES	NO	NA	YES	NO	NA	NO	NA	NO	NA	NO	NA	YES	483
532	2725	No	2	B_E_S_P	NA	NA	NA	NA	NA	NA	NA	0	0	0	1	0	1	NO	NO	NO	YES	NO	YES	NO	NO	NA	YES	NO	NA	NO	NA	NO	NA	NO	NA	NO	NA
533	1974	No	2	S_E_S_P	NA	NA	NA	NA	NA	NA	NA	0	0	1	0	1	0	NO	NO	YES	NO	YES	NO	YES	NO	NA	NO	NO	NA	NO	NA	NO	NA	NO	NA	YES	NA
534	2282	No	2	S_E_S_P	2181.05	NA	NA	NA	2181.05	NA	NA	0	0	1	1	0	0	NO	NO	YES	YES	NO	NO	YES	NO	NA	YES	YES	169	NO	169	NO	NA	NO	NA	NO	NA
535	5009	No	2	S_E_B_P	2377	NA	2377	2377	NA	NA	NA	0	1	1	0	0	0	NO	YES	YES	NO	NO	NO	YES	YES	2377	NO	NO	NA	NO	2377	NO	NA	NO	NA	NO	NA
536	3234	No	2	S_E_S_P	146	NA	NA	146	NA	146	NA	0	0	1	0	1	0	NO	NO	YES	NO	YES	NO	YES	NO	NA	NO	NO	NA	NO	NA	NO	NA	NO	NA	YES	146
537	12285	No	1	S_E	3403	NA	NA	3403	NA	NA	NA	0	0	1	0	0	0	NO	NO	YES	NO	NO	NO	YES	YES	3403	NO	NO	NA	NO	3403	NO	NA	NO	NA	NO	NA
538	4326	No	4	3	NA	NA	NA	NA	NA	NA	NA	0	1	1	1	1	0	NO	YES	YES	YES	YES	NO	YES	NO	NA	NO	YES	NA	NO	NA	NO	NA	NO	NA	NO	NA
539	3447	No	1	S_E	NA	NA	NA	NA	NA	NA	NA	0	0	1	0	0	0	NO	NO	YES	NO	NO	NO	YES	NO	NA	NO	NO	NA	NO	NA	YES	NA	NO	NA	NO	NA
540	1807	No	3	3	NA	NA	NA	NA	40	NA	NA	0	1	1	1	0	0	NO	YES	YES	YES	NO	NO	YES	NO	NA	NO	YES	40	NO	40	NO	NA	NO	NA	NO	NA
541	7751	No	2	B_E_S_P	733	NA	NA	NA	733	NA	733	0	0	0	1	0	1	NO	NO	NO	YES	NO	YES	NO	NO	NA	YES	NO	NA	NO	NA	NO	NA	NO	NA	NO	NA
542	1785	No	2	S_E_S_P	NA	NA	NA	NA	NA	NA	NA	0	0	1	1	0	0	NO	NO	YES	YES	NO	NO	YES	NO	NA	YES	NO	NA	NO	NA	NO	NA	NO	NA	YES	NA
543	9888	No	3	S_E_S_P	NA	NA	NA	NA	NA	NA	NA	0	0	1	1	1	0	NO	NO	YES	YES	YES	NO	YES	NO	NA	NO	YES	NA	NO	NA	NO	NA	NO	NA	NO	NA
544	9997	No	1	B_E	2488	2488	NA	NA	NA	NA	NA	1	0	0	0	0	0	YES	NO	NO	NO	NO	NO	NO	NO	NA	NO	NO	NA	NO	NA	NO	NA	NO	NA	NO	NA
545	6268	No	1	S_E	4312	NA	NA	4312	NA	NA	NA	0	0	1	0	0	0	NO	NO	YES	NO	NO	NO	YES	NO	NA	NO	NO	NA	NO	NA	YES	4312	NO	NA	NO	NA
546	4684	No	1	S_E	833	NA	NA	833	NA	NA	NA	0	0	1	0	0	0	NO	NO	YES	NO	NO	NO	YES	NO	NA	NO	NO	NA	NO	NA	YES	833	NO	NA	NO	NA
547	4672	No	1	S_E	NA	NA	NA	NA	NA	NA	NA	0	0	1	0	0	0	NO	NO	YES	NO	NO	NO	YES	NO	NA	NO	NO	NA	NO	NA	YES	NA	NO	NA	NO	NA
548	7821	Yes	3	S_E_S_P	1056	NA	NA	1056	1056	1056	NA	0	0	1	1	1	0	NO	NO	YES	YES	YES	NO	YES	NO	NA	YES	NO	NA	NO	NA	NO	NA	NO	NA	YES	1056
549	10699	No	1	S_E	NA	NA	NA	NA	NA	NA	NA	0	0	1	0	0	0	NO	NO	YES	NO	NO	NO	YES	YES	NA	NO	NO	NA	NO	NA	NO	NA	NO	NA	NO	NA
550	1518	No	1	S_E	NA	NA	NA	NA	NA	NA	NA	0	0	1	0	0	0	NO	NO	YES	NO	NO	NO	YES	YES	NA	NO	NO	NA	NO	NA	NO	NA	NO	NA	NO	NA
551	7528	No	1	S_E	NA	NA	NA	NA	NA	NA	NA	0	0	1	0	0	0	NO	NO	YES	NO	NO	NO	YES	NO	NA	NO	NO	NA	NO	NA	YES	NA	NO	NA	NO	NA
552	9905	No	1	S_E	8.99999	NA	NA	8.99999	NA	NA	NA	0	0	1	0	0	0	NO	NO	YES	NO	NO	NO	YES	NO	NA	NO	NO	NA	NO	NA	YES	8.99999	NO	NA	NO	NA
553	10750	No	1	B_E	1148	1148	NA	NA	NA	NA	NA	1	0	0	0	0	0	YES	NO	NO	NO	NO	NO	NO	NO	NA	NO	NO	NA	NO	NA	NO	NA	NO	NA	NO	NA
554	4726	No	2	S_E_S_P	NA	NA	NA	NA	NA	NA	NA	0	0	1	1	0	0	NO	NO	YES	YES	NO	NO	YES	NO	NA	YES	NO	NA	NO	NA	NO	NA	NO	NA	YES	NA
555	5340	No	1	S_E	1046	NA	NA	1046	NA	NA	NA	0	0	1	0	0	0	NO	NO	YES	NO	NO	NO	YES	YES	1046	NO	NO	NA	NO	1046	NO	NA	NO	NA	NO	NA
556	2617	No	1	B_E	NA	NA	NA	NA	NA	NA	NA	1	0	0	0	0	0	YES	NO	NO	NO	NO	NO	NO	NO	NA	NO	NO	NA	NO	NA	NO	NA	NO	NA	NO	NA
557	4723	No	3	S_E_S_P	NA	NA	NA	NA	NA	NA	NA	0	0	1	1	1	0	NO	NO	YES	YES	YES	NO	YES	NO	NA	YES	NO	NA	NO	NA	NO	NA	NO	NA	YES	NA
558	6546	Yes	1	S_E	337	NA	NA	337	NA	NA	NA	0	0	1	0	0	0	NO	NO	YES	NO	NO	NO	YES	NO	NA	NO	NO	NA	NO	NA	YES	337	NO	NA	NO	NA
559	4994	No	2	B_E_S_P	NA	NA	NA	NA	NA	NA	NA	0	0	0	1	0	1	NO	NO	NO	YES	NO	YES	NO	NO	NA	YES	NO	NA	NO	NA	NO	NA	NO	NA	NO	NA
560	3657	No	1	S_E	2598.57	NA	NA	2598.57	NA	NA	NA	0	0	1	0	0	0	NO	NO	YES	NO	NO	NO	YES	YES	2350.57	NO	NO	NA	NO	2350.57	NO	NA	NO	NA	NO	NA
561	6649	No	1	S_E	NA	NA	NA	NA	NA	NA	NA	0	0	1	0	0	0	NO	NO	YES	NO	NO	NO	YES	NO	NA	NO	NO	NA	NO	NA	YES	NA	NO	NA	NO	NA
562	5649	No	2	S_E_S_P	2659	NA	NA	2659	2659	NA	NA	0	0	1	1	0	0	NO	NO	YES	YES	NO	NO	YES	NO	NA	YES	NO	NA	NO	NA	NO	NA	NO	NA	YES	2659
563	2539	No	1	B_P	109	NA	109	NA	NA	NA	NA	0	1	0	0	0	0	NO	YES	NO	NO	NO	NO	NO	NO	NA	NO	NO	NA	NO	NA	NO	NA	NO	NA	NO	NA
564	2983	No	2	S_E_S_P	1750	NA	NA	1750	1750	NA	NA	0	0	1	1	0	0	NO	NO	YES	YES	NO	NO	YES	NO	NA	YES	NO	NA	NO	NA	NO	NA	NO	NA	YES	1750
565	13355	Yes	2	S_E_S_P	3058	NA	NA	3058	3058	NA	NA	0	0	1	1	0	0	NO	NO	YES	YES	NO	NO	YES	YES	3058	YES	NO	NA	NO	3058	NO	NA	NO	NA	NO	NA
566	439	No	1	B_E	NA	NA	NA	NA	NA	NA	NA	1	0	0	0	0	0	YES	NO	NO	NO	NO	NO	NO	NO	NA	NO	NO	NA	NO	NA	NO	NA	NO	NA	NO	NA
567	5112	No	1	S_E	NA	NA	NA	NA	NA	NA	NA	0	0	1	0	0	0	NO	NO	YES	NO	NO	NO	YES	NO	NA	NO	NO	NA	NO	NA	YES	NA	NO	NA	NO	NA
568	1487	No	2	S_E_S_P	NA	NA	NA	NA	NA	NA	NA	0	0	1	1	0	0	NO	NO	YES	YES	NO	NO	YES	NO	NA	YES	NO	NA	NO	NA	NO	NA	NO	NA	YES	NA
569	2612	No	1	B_E	NA	NA	NA	NA	NA	NA	NA	1	0	0	0	0	0	YES	NO	NO	NO	NO	NO	NO	NO	NA	NO	NO	NA	NO	NA	NO	NA	NO	NA	NO	NA
570	5464	No	1	S_P	NA	NA	NA	NA	NA	NA	NA	0	0	0	1	0	0	NO	NO	NO	YES	NO	NO	NO	NO	NA	NO	YES	NA	NO	NA	NO	NA	NO	NA	NO	NA
571	5817	No	2	B_E_B_P	1446.37	1446.37	NA	NA	NA	NA	NA	1	1	0	0	0	0	YES	YES	NO	NO	NO	NO	NO	NO	NA	NO	NO	NA	NO	NA	NO	NA	NO	NA	NO	NA
572	8062	Yes	1	S_E	9	NA	NA	9	NA	NA	NA	0	0	1	0	0	0	NO	NO	YES	NO	NO	NO	YES	NO	NA	NO	NO	NA	NO	NA	YES	9	NO	NA	NO	NA
573	4762	No	2	S_E_S_P	1048	NA	NA	1048	NA	1048	NA	0	0	1	0	1	0	NO	NO	YES	NO	YES	NO	YES	NO	NA	NO	NO	NA	NO	NA	NO	NA	NO	NA	YES	1048
574	8784	No	1	S_E	43	NA	NA	43	NA	NA	NA	0	0	1	0	0	0	NO	NO	YES	NO	NO	NO	YES	NO	NA	NO	NO	NA	NO	NA	YES	43	NO	NA	NO	NA
575	9525	No	2	B_E_S_P	743	NA	NA	NA	743	NA	743	0	0	0	1	0	1	NO	NO	NO	YES	NO	YES	NO	NO	NA	YES	NO	NA	NO	NA	NO	NA	NO	NA	NO	NA
576	9496	No	1	S_E	NA	NA	NA	NA	NA	NA	NA	0	0	1	0	0	0	NO	NO	YES	NO	NO	NO	NO	YES	NA	NO	NO	NA	NO	NA	NO	NA	NO	NA	NO	NA
577	4332	No	2	S_E_S_P	NA	NA	NA	NA	NA	NA	NA	0	0	1	1	0	0	NO	NO	YES	YES	NO	NO	YES	NO	NA	YES	NO	NA	NO	NA	NO	NA	NO	NA	YES	NA
578	5606	No	1	S_E	NA	NA	NA	NA	NA	NA	NA	0	0	1	0	0	0	NO	NO	YES	NO	NO	NO	YES	YES	NA	NO	NO	NA	NO	NA	NO	NA	NO	NA	NO	NA
579	2094	No	1	S_P	521	NA	NA	NA	521	NA	NA	0	0	0	1	0	0	NO	NO	NO	YES	NO	NO	NO	NO	NA	NO	YES	521	NO	521	NO	NA	NO	NA	NO	NA
580	2787	No	2	S_E_S_P	NA	NA	NA	NA	NA	NA	NA	0	0	1	1	0	0	NO	NO	YES	YES	NO	NO	YES	NO	NA	YES	NO	NA	NO	NA	NO	NA	NO	NA	YES	NA
581	6400	No	1	S_E	30	NA	NA	30	NA	NA	NA	0	0	1	0	0	0	NO	NO	YES	NO	NO	NO	YES	NO	NA	NO	NO	NA	NO	NA	YES	30	NO	NA	NO	NA
582	3389	No	2	B_E_S_P	944	NA	NA	NA	944	NA	944	0	0	0	1	0	1	NO	NO	NO	YES	NO	YES	NO	NO	NA	YES	NO	NA	NO	NA	NO	NA	NO	NA	NO	NA
583	4007	No	1	B_E	NA	NA	NA	NA	NA	NA	NA	1	0	0	0	0	0	YES	NO	NO	NO	NO	NO	NO	NO	NA	NO	NO	NA	NO	NA	NO	NA	NO	NA	NO	NA
584	4892	No	1	B_P	NA	NA	NA	NA	NA	NA	NA	0	1	0	0	0	0	NO	YES	NO	NO	NO	NO	NO	NO	NA	NO	NO	NA	NO	NA	NO	NA	NO	NA	NO	NA
585	11698	No	1	S_E	NA	NA	NA	NA	NA	NA	NA	0	0	1	0	0	0	NO	NO	YES	NO	NO	NO	YES	YES	NA	NO	NO	NA	NO	NA	NO	NA	NO	NA	NO	NA
586	5234	No	1	S_E	985	NA	NA	985	NA	NA	NA	0	0	1	0	0	0	NO	NO	YES	NO	NO	NO	YES	NO	NA	NO	NO	NA	NO	NA	YES	985	NO	NA	NO	NA
587	9068	No	3	S_E_S_P	NA	NA	NA	NA	NA	NA	NA	0	0	1	1	1	0	NO	NO	YES	YES	YES	NO	YES	NO	NA	YES	NO	NA	NO	NA	NO	NA	NO	NA	YES	NA
588	4572	No	3	S_E_S_P	874	NA	NA	874	NA	874	NA	0	0	1	1	1	0	NO	NO	YES	YES	YES	NO	YES	NO	NA	NO	YES	NA	NO	NA	NO	NA	NO	NA	NO	NA
589	7778	No	1	S_E_S_P	NA	NA	NA	NA	NA	NA	NA	0	0	0	0	1	0	NO	NO	NO	NO	YES	NO	NO	NO	NA	NO	NO	NA	NO	NA	NO	NA	NO	NA	YES	NA
590	4616	No	1	S_E	1156	NA	NA	1156	NA	NA	NA	0	0	1	0	0	0	NO	NO	YES	NO	NO	NO	YES	NO	NA	NO	NO	NA	NO	NA	YES	1156	NO	NA	NO	NA
591	327	No	2	S_E_S_P	NA	NA	NA	NA	NA	NA	NA	0	0	1	1	0	0	NO	NO	YES	YES	NO	NO	YES	NO	NA	YES	NO	NA	NO	NA	NO	NA	NO	NA	YES	NA
592	667	No	1	B_E	NA	NA	NA	NA	NA	NA	NA	1	0	0	0	0	0	YES	NO	NO	NO	NO	NO	NO	NO	NA	NO	NO	NA	NO	NA	NO	NA	NO	NA	NO	NA
593	3515	No	1	S_E	2659.59	NA	NA	2659.59	NA	NA	NA	0	0	1	0	0	0	NO	NO	YES	NO	NO	NO	YES	YES	2554.59	NO	NO	NA	NO	2554.59	NO	NA	NO	NA	NO	NA
594	3989	No	3	S_E_S_P	NA	NA	NA	NA	NA	NA	NA	0	0	1	1	1	0	NO	NO	YES	YES	YES	NO	YES	NO	NA	NO	YES	NA	NO	NA	NO	NA	NO	NA	NO	NA
595	7121	No	1	S_E	677	NA	NA	677	NA	NA	NA	0	0	1	0	0	0	NO	NO	YES	NO	NO	NO	YES	YES	677	NO	NO	NA	NO	677	NO	NA	NO	NA	NO	NA
596	526	No	4	3	NA	55	NA	25	42	NA	42	1	0	1	1	0	1	YES	NO	YES	YES	NO	YES	YES	YES	25	YES	NO	NA	NO	25	NO	NA	NO	NA	NO	NA
597	2551	No	2	B_E_B_P	1394.4	NA	1394.4	NA	NA	NA	NA	1	1	0	0	0	0	YES	YES	NO	NO	NO	NO	NO	NO	NA	NO	NO	NA	NO	NA	NO	NA	NO	NA	NO	NA
598	2789	No	2	S_E_B_P	933.036	NA	933.036	550.873	NA	NA	NA	0	1	1	0	0	0	NO	YES	YES	NO	NO	NO	YES	YES	550.873	NO	NO	NA	NO	550.873	NO	NA	NO	NA	NO	NA
599	932	No	2	B_E_S_P	372	NA	NA	NA	372	NA	372	0	0	0	1	0	1	NO	NO	NO	YES	NO	YES	NO	NO	NA	YES	NO	NA	NO	NA	NO	NA	NO	NA	NO	NA
600	10122	No	3	S_E_S_P	NA	NA	NA	NA	NA	NA	NA	0	0	1	1	1	0	NO	NO	YES	YES	YES	NO	YES	NO	NA	NO	YES	NA	NO	NA	NO	NA	NO	NA	NO	NA
601	3794	No	2	S_E_S_P	700.032	NA	NA	700.032	700.032	NA	NA	0	0	1	1	0	0	NO	NO	YES	YES	NO	NO	YES	NO	NA	YES	NO	NA	NO	NA	NO	NA	NO	NA	YES	700.032
602	4947	No	2	S_E_S_P	NA	NA	NA	NA	NA	NA	NA	0	0	1	0	1	0	NO	NO	YES	NO	YES	NO	YES	NO	NA	NO	NO	NA	NO	NA	NO	NA	NO	NA	YES	NA
603	2953	No	2	B_E_S_E	NA	NA	NA	NA	NA	NA	NA	1	0	1	0	0	0	YES	NO	YES	NO	NO	NO	YES	NO	NA	NO	NO	NA	NO	NA	NO	NA	NO	NA	NO	NA
604	1697	No	2	S_E_S_P	NA	NA	NA	NA	NA	NA	NA	0	0	0	1	1	0	NO	NO	NO	YES	YES	NO	NO	NO	NA	YES	NO	NA	NO	NA	NO	NA	NO	NA	YES	NA
605	9184	No	1	S_E	NA	NA	NA	NA	NA	NA	NA	0	0	1	0	0	0	NO	NO	YES	NO	NO	NO	YES	YES	NA	NO	NO	NA	NO	NA	NO	NA	NO	NA	NO	NA
606	921	No	3	S_E_S_P	477	NA	NA	477	477	477	NA	0	0	1	1	1	0	NO	NO	YES	YES	YES	NO	YES	NO	NA	YES	NO	NA	NO	NA	NO	NA	NO	NA	YES	477
607	6167	No	1	S_E	201	NA	NA	201	NA	NA	NA	0	0	1	0	0	0	NO	NO	YES	NO	NO	NO	YES	NO	NA	NO	NO	NA	NO	NA	YES	201	NO	NA	NO	NA
608	85	No	2	S_E_S_P	16	NA	NA	16	16	NA	NA	0	0	1	1	0	0	NO	NO	YES	YES	NO	NO	YES	NO	NA	YES	NO	NA	NO	NA	NO	NA	NO	NA	YES	16
609	4582	No	1	B_E	214	214	NA	NA	NA	NA	NA	1	0	0	0	0	0	YES	NO	NO	NO	NO	NO	NO	NO	NA	NO	NO	NA	NO	NA	NO	NA	NO	NA	NO	NA
610	6865	No	3	S_E_S_P	NA	NA	NA	NA	NA	NA	NA	0	0	1	1	1	0	NO	NO	YES	YES	YES	NO	YES	NO	NA	YES	NO	NA	NO	NA	NO	NA	NO	NA	YES	NA
611	2312	No	1	S_E	NA	NA	NA	NA	NA	NA	NA	0	0	1	0	0	0	NO	NO	YES	NO	NO	NO	YES	NO	NA	NO	NO	NA	NO	NA	YES	NA	NO	NA	NO	NA
612	8435	No	1	B_E	28	28	NA	NA	NA	NA	NA	1	0	0	0	0	0	YES	NO	NO	NO	NO	NO	NO	NO	NA	NO	NO	NA	NO	NA	NO	NA	NO	NA	NO	NA
613	1280	No	2	S_E_S_P	1275.41	NA	NA	1275.41	1275.41	NA	NA	0	0	1	1	0	0	NO	NO	YES	YES	NO	NO	YES	NO	NA	YES	NO	NA	NO	NA	NO	NA	NO	NA	YES	1275.41
614	5380	No	2	S_E_S_P	224	NA	NA	224	NA	224	NA	0	0	1	0	1	0	NO	NO	YES	NO	YES	NO	YES	NO	NA	NO	NO	NA	NO	NA	NO	NA	NO	NA	YES	224
615	2870	No	2	S_E_S_P	NA	NA	NA	0	0	NA	NA	0	0	1	1	0	0	NO	NO	YES	YES	NO	NO	YES	NO	NA	YES	NO	NA	NO	NA	NO	NA	NO	NA	YES	NA
616	4795	No	1	S_E	NA	NA	NA	NA	NA	NA	NA	0	0	1	0	0	0	NO	NO	YES	NO	NO	NO	YES	YES	NA	NO	NO	NA	NO	NA	NO	NA	NO	NA	NO	NA
617	2635	No	2	B_E_S_P	NA	NA	NA	NA	NA	NA	NA	0	0	0	1	0	1	NO	NO	NO	YES	NO	YES	NO	NO	NA	YES	NO	NA	NO	NA	NO	NA	NO	NA	NO	NA
618	8553	Yes	3	S_E_S_P	1079.42	NA	NA	NA	NA	1079.42	NA	0	0	1	1	1	0	NO	NO	YES	YES	YES	NO	YES	NO	NA	YES	NO	NA	NO	NA	NO	NA	NO	NA	YES	1079.42
619	1133	No	1	S_P	34	NA	NA	NA	34	NA	NA	0	0	0	1	0	0	NO	NO	NO	YES	NO	NO	NO	NO	NA	NO	YES	34	NO	34	NO	NA	NO	NA	NO	NA
620	4141	No	1	S_E	1786	NA	NA	1786	NA	NA	NA	0	0	1	0	0	0	NO	NO	YES	NO	NO	NO	YES	NO	NA	NO	NO	NA	NO	NA	YES	1786	NO	NA	NO	NA
621	9489	No	1	S_E	2001	NA	NA	2001	NA	NA	NA	0	0	1	0	0	0	NO	NO	YES	NO	NO	NO	YES	NO	NA	NO	NO	NA	NO	NA	YES	2001	NO	NA	NO	NA
622	14809	No	1	S_E	301	NA	NA	301	NA	NA	NA	0	0	1	0	0	0	NO	NO	YES	NO	NO	NO	YES	YES	301	NO	NO	NA	NO	301	NO	NA	NO	NA	NO	NA
623	3455	No	2	S_E_S_P	NA	NA	NA	NA	NA	NA	NA	0	0	1	1	0	0	NO	NO	YES	YES	NO	NO	YES	NO	NA	YES	NO	NA	NO	NA	NO	NA	NO	NA	YES	NA
624	4437	No	1	S_E	NA	NA	NA	NA	NA	NA	NA	0	0	1	0	0	0	NO	NO	YES	NO	NO	NO	YES	YES	NA	NO	NO	NA	NO	NA	NO	NA	NO	NA	NO	NA
625	10544	No	1	S_E	NA	NA	NA	NA	NA	NA	NA	0	0	1	0	0	0	NO	NO	YES	NO	NO	NO	YES	YES	NA	NO	NO	NA	NO	NA	NO	NA	NO	NA	NO	NA
626	2719	Yes	2	S_E_S_P	NA	NA	NA	NA	NA	NA	NA	0	0	1	1	0	0	NO	NO	YES	YES	NO	NO	YES	NO	NA	YES	NO	NA	NO	NA	NO	NA	NO	NA	YES	NA
627	2742	No	3	S_E_S_P	NA	NA	NA	NA	NA	NA	NA	0	0	1	1	1	0	NO	NO	YES	YES	YES	NO	YES	NO	NA	NO	YES	NA	NO	NA	NO	NA	NO	NA	NO	NA
628	2803	No	2	S_E_S_P	395	NA	NA	395	NA	395	NA	0	0	1	0	1	0	NO	NO	YES	NO	YES	NO	YES	NO	NA	NO	NO	NA	NO	NA	NO	NA	NO	NA	YES	395
629	7239	No	1	S_E	49	NA	NA	49	NA	NA	NA	0	0	1	0	0	0	NO	NO	YES	NO	NO	NO	YES	NO	NA	NO	NO	NA	NO	NA	YES	49	NO	NA	NO	NA
630	4166	No	2	B_E_S_E	NA	NA	NA	NA	NA	NA	NA	1	0	1	0	0	0	YES	NO	YES	NO	NO	NO	YES	YES	NA	NO	NO	NA	NO	NA	NO	NA	NO	NA	NO	NA
631	9660	No	3	S_E_S_P	95	NA	NA	95	95	95	NA	0	0	1	1	1	0	NO	NO	YES	YES	YES	NO	YES	NO	NA	YES	NO	NA	NO	NA	NO	NA	NO	NA	YES	95
632	5860	No	1	S_E	NA	NA	NA	0	NA	NA	NA	0	0	1	0	0	0	NO	NO	YES	NO	NO	NO	YES	NO	NA	NO	NO	NA	NO	NA	YES	NA	NO	NA	NO	NA
633	7594	No	3	S_E_S_P	1443.03	NA	NA	1443.03	1443.03	1443.03	NA	0	0	1	1	1	0	NO	NO	YES	YES	YES	NO	YES	NO	NA	NO	YES	1443.03	NO	1443.03	NO	NA	NO	NA	NO	NA
634	1852	No	2	S_E_S_P	NA	NA	NA	NA	NA	NA	NA	0	0	1	1	0	0	NO	NO	YES	YES	NO	NO	YES	NO	NA	YES	NO	NA	NO	NA	NO	NA	NO	NA	YES	NA
635	4222	No	1	S_P	201	NA	NA	NA	201	NA	NA	0	0	0	1	0	0	NO	NO	NO	YES	NO	NO	NO	NO	NA	NO	YES	201	NO	201	NO	NA	NO	NA	NO	NA
636	6361	No	1	S_E	NA	NA	NA	NA	NA	NA	NA	0	0	1	0	0	0	NO	NO	YES	NO	NO	NO	YES	NO	NA	NO	NO	NA	NO	NA	YES	NA	NO	NA	NO	NA
637	8667	No	1	S_E	2272.69	NA	NA	2272.69	NA	NA	NA	0	0	1	0	0	0	NO	NO	YES	NO	NO	NO	YES	YES	2272.69	NO	NO	NA	NO	2272.69	NO	NA	NO	NA	NO	NA
638	1173	No	2	S_E_S_P	519.313	NA	NA	519.313	519.313	NA	NA	0	0	1	1	0	0	NO	NO	YES	YES	NO	NO	YES	NO	NA	YES	NO	NA	NO	NA	NO	NA	NO	NA	YES	519.313
639	9664	No	3	S_E_S_P	NA	NA	NA	NA	NA	NA	NA	0	0	1	1	1	0	NO	NO	YES	YES	YES	NO	YES	NO	NA	NO	YES	NA	NO	NA	NO	NA	NO	NA	NO	NA
640	554	No	1	S_E	139	NA	NA	139	NA	NA	NA	0	0	1	0	0	0	NO	NO	YES	NO	NO	NO	YES	NO	NA	NO	NO	NA	NO	NA	YES	139	NO	NA	NO	NA
641	11611	No	1	S_E	NA	NA	NA	NA	NA	NA	NA	0	0	1	0	0	0	NO	NO	YES	NO	NO	NO	YES	YES	NA	NO	NO	NA	NO	NA	NO	NA	NO	NA	NO	NA
642	2274	No	2	S_E_S_P	994	NA	NA	994	994	NA	NA	0	0	1	1	0	0	NO	NO	YES	YES	NO	NO	YES	NO	NA	YES	NO	NA	NO	NA	NO	NA	NO	NA	YES	994
643	8562	No	3	S_E_S_P	NA	NA	NA	NA	NA	NA	NA	0	0	1	1	1	0	NO	NO	YES	YES	YES	NO	YES	NO	NA	NO	YES	NA	NO	NA	NO	NA	NO	NA	NO	NA
644	9538	No	1	S_E	NA	NA	NA	NA	NA	NA	NA	0	0	1	0	0	0	NO	NO	YES	NO	NO	NO	YES	YES	NA	NO	NO	NA	NO	NA	NO	NA	NO	NA	NO	NA
645	16416	No	2	B_E_S_P	NA	NA	NA	NA	NA	NA	NA	0	0	0	1	0	1	NO	NO	NO	YES	NO	YES	NO	NO	NA	YES	NO	NA	NO	NA	NO	NA	NO	NA	NO	NA
646	2670	No	1	B_E	182	182	NA	NA	NA	NA	NA	1	0	0	0	0	0	YES	NO	NO	NO	NO	NO	NO	NO	NA	NO	NO	NA	NO	NA	NO	NA	NO	NA	NO	NA
647	3320	No	2	S_E_S_P	NA	NA	NA	NA	NA	NA	NA	0	0	1	1	0	0	NO	NO	YES	YES	NO	NO	YES	NO	NA	YES	NO	NA	NO	NA	NO	NA	NO	NA	YES	NA
648	3001	No	1	B_E	NA	NA	NA	NA	NA	NA	NA	1	0	0	0	0	0	YES	NO	NO	NO	NO	NO	NO	NO	NA	NO	NO	NA	NO	NA	NO	NA	NO	NA	NO	NA
649	3433	No	2	S_E_S_P	NA	NA	NA	NA	NA	NA	NA	0	0	1	0	1	0	NO	NO	YES	NO	YES	NO	YES	NO	NA	NO	NO	NA	NO	NA	NO	NA	NO	NA	YES	NA
650	2513	No	2	S_E_S_P	996	NA	NA	996	996	NA	NA	0	0	1	1	0	0	NO	NO	YES	YES	NO	NO	YES	NO	NA	YES	NO	NA	NO	NA	NO	NA	NO	NA	YES	996
651	9670	No	1	S_E	NA	NA	NA	0	NA	NA	NA	0	0	1	0	0	0	NO	NO	YES	NO	NO	NO	YES	NO	NA	NO	NO	NA	NO	NA	YES	NA	NO	NA	NO	NA
652	7223	No	2	B_E_S_E	577	504	NA	577	NA	NA	NA	1	0	1	0	0	0	YES	NO	YES	NO	NO	NO	YES	YES	577	NO	NO	NA	NO	577	NO	NA	NO	NA	NO	NA
653	2483	No	1	S_P	277	NA	NA	NA	277	NA	NA	0	0	0	1	0	0	NO	NO	NO	YES	NO	NO	NO	NO	NA	YES	NO	NA	NO	NA	NO	NA	YES	277	NO	NA
654	784	No	1	S_P	58	NA	NA	NA	58	NA	NA	0	0	0	1	0	0	NO	NO	NO	YES	NO	NO	NO	NO	NA	NO	YES	58	NO	58	NO	NA	NO	NA	NO	NA
655	583	No	2	S_E_S_P	503	NA	NA	503	503	NA	NA	0	0	1	1	0	0	NO	NO	YES	YES	NO	NO	YES	NO	NA	YES	NO	NA	NO	NA	NO	NA	NO	NA	YES	503
656	3839	No	1	B_E	1701	1701	NA	NA	NA	NA	NA	1	0	0	0	0	0	YES	NO	NO	NO	NO	NO	NO	NO	NA	NO	NO	NA	NO	NA	NO	NA	NO	NA	NO	NA
657	4800	No	1	S_E	1335.5	NA	NA	1335.5	NA	NA	NA	0	0	1	0	0	0	NO	NO	YES	NO	NO	NO	YES	NO	NA	NO	NO	NA	NO	NA	YES	1335.5	NO	NA	NO	NA
658	3722	No	1	S_E	NA	NA	NA	NA	NA	NA	NA	0	0	1	0	0	0	NO	NO	YES	NO	NO	NO	YES	NO	NA	NO	NO	NA	NO	NA	YES	NA	NO	NA	NO	NA
659	2550	No	1	S_P	186	NA	NA	NA	186	NA	NA	0	0	0	1	0	0	NO	NO	NO	YES	NO	NO	NO	NO	NA	NO	YES	186	NO	186	NO	NA	NO	NA	NO	NA
660	5652	No	2	S_E_B_P	NA	NA	NA	NA	NA	NA	NA	0	1	1	0	0	0	NO	YES	YES	NO	NO	NO	YES	YES	NA	NO	NO	NA	NO	NA	NO	NA	NO	NA	NO	NA
661	1563	No	2	S_E_S_P	378	NA	NA	378	378	NA	NA	0	0	1	1	0	0	NO	NO	YES	YES	NO	NO	YES	NO	NA	YES	NO	NA	NO	NA	NO	NA	NO	NA	YES	378
662	10859	No	1	B_E	2506	2506	NA	NA	NA	NA	NA	1	0	0	0	0	0	YES	NO	NO	NO	NO	NO	NO	NO	NA	NO	NO	NA	NO	NA	NO	NA	NO	NA	NO	NA
663	5512	No	3	S_E_S_P	575.988	NA	NA	575.988	575.988	575.988	NA	0	0	1	1	1	0	NO	NO	YES	YES	YES	NO	YES	NO	NA	NO	YES	575.988	NO	575.988	NO	NA	NO	NA	NO	NA
664	7770	No	1	S_E	97.0997	NA	NA	97.0997	NA	NA	NA	0	0	1	0	0	0	NO	NO	YES	NO	NO	NO	YES	YES	97.0997	NO	NO	NA	NO	97.0997	NO	NA	NO	NA	NO	NA
665	5832	No	4	3	NA	NA	NA	1499	1499	NA	NA	1	0	1	1	1	0	YES	NO	YES	YES	YES	NO	YES	YES	1345	YES	YES	803	YES	1345	NO	NA	NO	NA	NO	NA
666	7818	No	1	S_E	1596	NA	NA	1596	NA	NA	NA	0	0	1	0	0	0	NO	NO	YES	NO	NO	NO	YES	YES	1596	NO	NO	NA	NO	1596	NO	NA	NO	NA	NO	NA
667	8152	Yes	1	B_E	2723	2723	NA	NA	NA	NA	NA	1	0	0	0	0	0	YES	NO	NO	NO	NO	NO	NO	NO	NA	NO	NO	NA	NO	NA	NO	NA	NO	NA	NO	NA
668	762	No	2	S_E_S_P	580	NA	NA	580	580	NA	NA	0	0	1	1	0	0	NO	NO	YES	YES	NO	NO	YES	NO	NA	YES	NO	NA	NO	NA	NO	NA	NO	NA	YES	580
669	2882	No	1	S_E	NA	NA	NA	NA	NA	NA	NA	0	0	1	0	0	0	NO	NO	YES	NO	NO	NO	YES	NO	NA	NO	NO	NA	NO	NA	YES	NA	NO	NA	NO	NA
670	6144	No	1	S_E	NA	NA	NA	NA	NA	NA	NA	0	0	1	0	0	0	NO	NO	YES	NO	NO	NO	NO	YES	NA	NO	NO	NA	NO	NA	NO	NA	NO	NA	NO	NA
671	809	No	1	B_P	567	NA	567	NA	NA	NA	NA	0	1	0	0	0	0	NO	YES	NO	NO	NO	NO	NO	NO	NA	NO	NO	NA	NO	NA	NO	NA	NO	NA	NO	NA
672	4802	No	1	S_E	618	NA	NA	618	NA	NA	NA	0	0	1	0	0	0	NO	NO	YES	NO	NO	NO	YES	NO	NA	NO	NO	NA	NO	NA	YES	618	NO	NA	NO	NA
673	6201	No	1	S_E	3154.32	NA	NA	3154.32	NA	NA	NA	0	0	1	0	0	0	NO	NO	YES	NO	NO	NO	YES	YES	3154.32	NO	NO	NA	NO	3154.32	NO	NA	NO	NA	NO	NA
674	2856	No	3	S_E_S_P	NA	NA	NA	NA	NA	NA	NA	0	0	1	1	1	0	NO	NO	YES	YES	YES	NO	YES	NO	NA	YES	NO	NA	NO	NA	NO	NA	NO	NA	YES	NA
675	9107	No	1	S_E	NA	NA	NA	NA	NA	NA	NA	0	0	1	0	0	0	NO	NO	YES	NO	NO	NO	YES	NO	NA	NO	NO	NA	NO	NA	YES	NA	NO	NA	NO	NA
676	8239	No	1	S_E	NA	NA	NA	NA	NA	NA	NA	0	0	1	0	0	0	NO	NO	YES	NO	NO	NO	YES	NO	NA	NO	NO	NA	NO	NA	YES	NA	NO	NA	NO	NA
677	4301	No	3	S_E_S_P	NA	NA	NA	NA	NA	NA	NA	0	0	1	1	1	0	NO	NO	YES	YES	YES	NO	YES	NO	NA	NO	YES	NA	NO	NA	NO	NA	NO	NA	NO	NA
678	832	No	3	S_E_S_P	761	NA	NA	726	761	761	NA	0	0	1	1	1	0	NO	NO	YES	YES	YES	NO	YES	NO	NA	YES	NO	NA	NO	NA	NO	NA	NO	NA	YES	761
679	8722	No	1	S_E	NA	NA	NA	NA	NA	NA	NA	0	0	1	0	0	0	NO	NO	YES	NO	NO	NO	YES	YES	NA	NO	NO	NA	NO	NA	NO	NA	NO	NA	NO	NA
680	11232	No	1	B_E	930	930	NA	NA	NA	NA	NA	1	0	0	0	0	0	YES	NO	NO	NO	NO	NO	NO	NO	NA	NO	NO	NA	NO	NA	NO	NA	NO	NA	NO	NA
681	8830	No	1	B_E	NA	NA	NA	NA	NA	NA	NA	1	0	0	0	0	0	YES	NO	NO	NO	NO	NO	NO	NO	NA	NO	NO	NA	NO	NA	NO	NA	NO	NA	NO	NA
682	3795	No	2	S_E_S_P	427	NA	NA	427	427	NA	NA	0	0	1	1	0	0	NO	NO	YES	YES	NO	NO	YES	NO	NA	YES	NO	NA	NO	NA	NO	NA	NO	NA	YES	427
683	1493	No	1	B_P	210	NA	210	NA	NA	NA	NA	0	1	0	0	0	0	NO	YES	NO	NO	NO	NO	NO	NO	NA	NO	NO	NA	NO	NA	NO	NA	NO	NA	NO	NA
684	5057	No	3	S_E_S_P	NA	NA	NA	NA	NA	NA	NA	0	0	1	1	1	0	NO	NO	YES	YES	YES	NO	YES	NO	NA	NO	YES	NA	NO	NA	NO	NA	NO	NA	NO	NA
685	4488	No	2	B_E_S_P	10	NA	NA	NA	10	NA	NA	1	0	0	1	0	0	YES	NO	NO	YES	NO	NO	NO	NO	NA	NO	YES	10	NO	10	NO	NA	NO	NA	NO	NA
686	1823	No	1	S_P	81	NA	NA	NA	81	NA	NA	0	0	0	1	0	0	NO	NO	NO	YES	NO	NO	NO	NO	NA	NO	YES	81	NO	81	NO	NA	NO	NA	NO	NA
687	4965	No	4	3	NA	NA	NA	2289.03	2289.03	1552.18	NA	0	0	1	1	1	1	NO	NO	YES	YES	YES	YES	YES	NO	NA	YES	NO	NA	NO	NA	NO	NA	NO	NA	NO	NA
688	4012	No	2	B_E_S_P	NA	NA	NA	NA	NA	NA	NA	0	0	0	1	0	1	NO	NO	NO	YES	NO	YES	NO	NO	NA	YES	NO	NA	NO	NA	NO	NA	NO	NA	NO	NA
689	938	No	1	B_E	NA	NA	NA	NA	NA	NA	NA	1	0	0	0	0	0	YES	NO	NO	NO	NO	NO	NO	NO	NA	NO	NO	NA	NO	NA	NO	NA	NO	NA	NO	NA
690	7729	No	1	S_E	28	NA	NA	28	NA	NA	NA	0	0	1	0	0	0	NO	NO	YES	NO	NO	NO	YES	NO	NA	NO	NO	NA	NO	NA	YES	28	NO	NA	NO	NA
691	11216	No	1	S_E	2116	NA	NA	2116	NA	NA	NA	0	0	1	0	0	0	NO	NO	YES	NO	NO	NO	YES	YES	2116	NO	NO	NA	NO	2116	NO	NA	NO	NA	NO	NA
692	10161	No	1	S_E	2767	NA	NA	2767	NA	NA	NA	0	0	1	0	0	0	NO	NO	YES	NO	NO	NO	YES	YES	2767	NO	NO	NA	NO	2767	NO	NA	NO	NA	NO	NA
693	2096	No	2	S_E_S_P	510	NA	NA	510	510	NA	NA	0	0	1	1	0	0	NO	NO	YES	YES	NO	NO	YES	NO	NA	YES	NO	NA	NO	NA	NO	NA	NO	NA	YES	510
694	7421	No	2	B_E_B_P	NA	NA	NA	NA	NA	NA	NA	1	1	0	0	0	0	YES	YES	NO	NO	NO	NO	NO	NO	NA	NO	NO	NA	NO	NA	NO	NA	NO	NA	NO	NA
695	5118	No	1	S_P	105	NA	NA	NA	105	NA	NA	0	0	0	1	0	0	NO	NO	NO	YES	NO	NO	NO	NO	NA	NO	YES	105	NO	105	NO	NA	NO	NA	NO	NA
696	4840	No	3	S_E_S_P	3349.65	NA	NA	3349.65	NA	3144	NA	0	0	1	1	1	0	NO	NO	YES	YES	YES	NO	YES	NO	NA	YES	NO	NA	NO	NA	NO	NA	NO	NA	YES	3349.65
697	2030	No	2	S_E_S_P	718.989	NA	NA	718.989	718.989	NA	NA	0	0	1	1	0	0	NO	NO	YES	YES	NO	NO	YES	NO	NA	YES	NO	NA	NO	NA	NO	NA	NO	NA	YES	718.989
698	3876	No	1	S_E	NA	NA	NA	NA	NA	NA	NA	0	0	1	0	0	0	NO	NO	YES	NO	NO	NO	YES	YES	NA	NO	NO	NA	NO	NA	NO	NA	NO	NA	NO	NA
699	4683	No	1	S_E	608	NA	NA	608	NA	NA	NA	0	0	1	0	0	0	NO	NO	YES	NO	NO	NO	YES	NO	NA	NO	NO	NA	NO	NA	YES	608	NO	NA	NO	NA
700	5152	No	2	S_E_S_P	2153	NA	NA	2099	2153	NA	NA	0	0	1	1	0	0	NO	NO	YES	YES	NO	NO	YES	NO	NA	YES	YES	14	NO	14	NO	NA	NO	NA	NO	NA
701	7936	No	1	S_E	NA	NA	NA	NA	NA	NA	NA	0	0	1	0	0	0	NO	NO	YES	NO	NO	NO	YES	YES	NA	NO	NO	NA	NO	NA	NO	NA	NO	NA	NO	NA
702	487	No	1	S_E	266	NA	NA	266	NA	NA	NA	0	0	1	0	0	0	NO	NO	YES	NO	NO	NO	YES	YES	266	NO	NO	NA	NO	266	NO	NA	NO	NA	NO	NA
703	8511	No	1	B_E	NA	NA	NA	NA	NA	NA	NA	1	0	0	0	0	0	YES	NO	NO	NO	NO	NO	NO	NO	NA	NO	NO	NA	NO	NA	NO	NA	NO	NA	NO	NA
704	3409	No	5	3	NA	NA	7	1172	759	1059	365	0	1	1	1	1	1	NO	YES	YES	YES	YES	YES	YES	YES	365	YES	NO	NA	NO	365	NO	NA	NO	NA	NO	NA
705	5973	No	1	S_E	596	NA	NA	596	NA	NA	NA	0	0	1	0	0	0	NO	NO	YES	NO	NO	NO	YES	NO	NA	NO	NO	NA	NO	NA	YES	596	NO	NA	NO	NA
706	11316	No	1	S_E	NA	NA	NA	NA	NA	NA	NA	0	0	1	0	0	0	NO	NO	YES	NO	NO	NO	YES	YES	NA	NO	NO	NA	NO	NA	NO	NA	NO	NA	NO	NA
707	3293	No	1	S_E	NA	NA	NA	NA	NA	NA	NA	0	0	1	0	0	0	NO	NO	YES	NO	NO	NO	YES	YES	NA	NO	NO	NA	NO	NA	NO	NA	NO	NA	NO	NA
708	4539	No	2	S_E_S_P	NA	NA	NA	NA	NA	NA	NA	0	0	1	1	0	0	NO	NO	YES	YES	NO	NO	YES	NO	NA	YES	NO	NA	NO	NA	NO	NA	NO	NA	YES	NA
709	8304	No	3	S_E_S_P	1680	NA	NA	1680	1680	1680	NA	0	0	1	1	1	0	NO	NO	YES	YES	YES	NO	YES	YES	1033	YES	NO	NA	NO	1033	NO	NA	NO	NA	NO	NA
710	5175	No	1	S_E	NA	NA	NA	NA	NA	NA	NA	0	0	1	0	0	0	NO	NO	YES	NO	NO	NO	YES	YES	NA	NO	NO	NA	NO	NA	NO	NA	NO	NA	NO	NA
711	7502	No	1	S_P	4	NA	NA	NA	4	NA	NA	0	0	0	1	0	0	NO	NO	NO	YES	NO	NO	NO	NO	NA	NO	YES	4	NO	4	NO	NA	NO	NA	NO	NA
712	2901	No	3	S_E_S_P	364	NA	NA	364	364	364	NA	0	0	1	1	1	0	NO	NO	YES	YES	YES	NO	YES	NO	NA	YES	NO	NA	NO	NA	NO	NA	NO	NA	YES	364
713	3990	No	1	S_E	NA	NA	NA	NA	NA	NA	NA	0	0	1	0	0	0	NO	NO	YES	NO	NO	NO	YES	NO	NA	NO	NO	NA	NO	NA	YES	NA	NO	NA	NO	NA
714	5829	No	2	B_E_S_P	NA	NA	NA	NA	NA	NA	NA	0	0	0	1	0	1	NO	NO	NO	YES	NO	YES	NO	NO	NA	YES	NO	NA	NO	NA	NO	NA	NO	NA	NO	NA
715	5903	No	1	S_E	365.999	NA	NA	365.999	NA	NA	NA	0	0	1	0	0	0	NO	NO	YES	NO	NO	NO	YES	YES	365.999	NO	NO	NA	NO	365.999	NO	NA	NO	NA	NO	NA
716	2999	No	1	B_E	NA	NA	NA	NA	NA	NA	NA	1	0	0	0	0	0	YES	NO	NO	NO	NO	NO	NO	NO	NA	NO	NO	NA	NO	NA	NO	NA	NO	NA	NO	NA
717	843	No	1	S_P	352	NA	NA	NA	352	NA	NA	0	0	0	1	0	0	NO	NO	NO	YES	NO	NO	NO	NO	NA	NO	YES	352	NO	352	NO	NA	NO	NA	NO	NA
718	2213	No	2	S_E_S_P	NA	NA	NA	NA	NA	NA	NA	0	0	1	1	0	0	NO	NO	YES	YES	NO	NO	YES	NO	NA	YES	NO	NA	NO	NA	NO	NA	NO	NA	YES	NA
719	3779	No	2	B_E_S_P	70.0057	NA	NA	NA	70.0057	NA	NA	1	0	0	1	0	0	YES	NO	NO	YES	NO	NO	NO	NO	NA	NO	YES	70.0057	NO	70.0057	NO	NA	NO	NA	NO	NA
720	4290	No	2	S_E_S_P	3704	NA	NA	3704	NA	3704	NA	0	0	1	0	1	0	NO	NO	YES	NO	YES	NO	YES	NO	NA	NO	NO	NA	NO	NA	NO	NA	NO	NA	YES	3704
721	9015	No	1	S_E	1484	NA	NA	1484	NA	NA	NA	0	0	1	0	0	0	NO	NO	YES	NO	NO	NO	YES	YES	1484	NO	NO	NA	NO	1484	NO	NA	NO	NA	NO	NA
722	5421	No	1	S_E	NA	NA	NA	NA	NA	NA	NA	0	0	1	0	0	0	NO	NO	YES	NO	NO	NO	YES	YES	NA	NO	NO	NA	NO	NA	NO	NA	NO	NA	NO	NA
723	13373	No	1	S_E	675.339	NA	NA	675.339	NA	NA	NA	0	0	1	0	0	0	NO	NO	YES	NO	NO	NO	YES	NO	NA	NO	NO	NA	NO	NA	YES	675.339	NO	NA	NO	NA
724	4586	Yes	1	S_E_S_P	NA	NA	NA	NA	NA	NA	NA	0	0	0	0	1	0	NO	NO	NO	NO	YES	NO	NO	NO	NA	NO	NO	NA	NO	NA	NO	NA	NO	NA	YES	NA
725	6272	No	1	S_E	NA	NA	NA	NA	NA	NA	NA	0	0	1	0	0	0	NO	NO	YES	NO	NO	NO	YES	YES	NA	NO	NO	NA	NO	NA	NO	NA	NO	NA	NO	NA
726	5777	No	1	S_E	1432	NA	NA	1432	NA	NA	NA	0	0	1	0	0	0	NO	NO	YES	NO	NO	NO	YES	NO	NA	NO	NO	NA	NO	NA	YES	1432	NO	NA	NO	NA
727	4713	No	3	3	NA	1104	NA	NA	NA	NA	1104	1	1	0	0	0	1	YES	YES	NO	NO	NO	YES	NO	NO	NA	NO	NO	NA	NO	NA	NO	NA	NO	NA	NO	NA
728	5950	No	3	S_E_S_P	NA	NA	NA	NA	NA	NA	NA	0	0	1	1	1	0	NO	NO	YES	YES	YES	NO	YES	NO	NA	NO	YES	NA	NO	NA	NO	NA	NO	NA	NO	NA
729	4502	No	3	3	NA	NA	604	1112	1112	NA	NA	0	1	1	1	0	0	NO	YES	YES	YES	NO	NO	YES	NO	NA	YES	NO	NA	NO	NA	NO	NA	NO	NA	NO	NA
730	3786	No	4	3	NA	417	NA	417	417	417	NA	1	0	1	1	1	0	YES	NO	YES	YES	YES	NO	YES	NO	NA	YES	NO	NA	NO	NA	NO	NA	NO	NA	NO	NA
731	1536	No	1	B_E	NA	NA	NA	NA	NA	NA	NA	1	0	0	0	0	0	YES	NO	NO	NO	NO	NO	NO	NO	NA	NO	NO	NA	NO	NA	NO	NA	NO	NA	NO	NA
732	2939	No	4	3	NA	NA	NA	787	787	787	548	0	0	1	1	1	1	NO	NO	YES	YES	YES	YES	YES	NO	NA	YES	NO	NA	NO	NA	NO	NA	NO	NA	NO	NA
733	4261	No	1	S_P	NA	NA	NA	NA	NA	NA	NA	0	0	0	1	0	0	NO	NO	NO	YES	NO	NO	NO	NO	NA	YES	NO	NA	NO	NA	NO	NA	YES	NA	NO	NA
734	7631	No	1	S_E	NA	NA	NA	NA	NA	NA	NA	0	0	1	0	0	0	NO	NO	YES	NO	NO	NO	YES	YES	NA	NO	NO	NA	NO	NA	NO	NA	NO	NA	NO	NA
735	5774	No	1	S_E	3465	NA	NA	3465	NA	NA	NA	0	0	1	0	0	0	NO	NO	YES	NO	NO	NO	YES	NO	NA	NO	NO	NA	NO	NA	YES	3465	NO	NA	NO	NA
736	373	No	1	S_E	NA	NA	NA	NA	NA	NA	NA	0	0	1	0	0	0	NO	NO	YES	NO	NO	NO	YES	NO	NA	NO	NO	NA	NO	NA	YES	NA	NO	NA	NO	NA
737	8565	No	3	S_E_S_P	NA	NA	NA	NA	NA	NA	NA	0	0	1	1	1	0	NO	NO	YES	YES	YES	NO	YES	NO	NA	NO	YES	NA	NO	NA	NO	NA	NO	NA	NO	NA
738	6404	No	1	S_E	NA	NA	NA	NA	NA	NA	NA	0	0	1	0	0	0	NO	NO	YES	NO	NO	NO	YES	NO	NA	NO	NO	NA	NO	NA	YES	NA	NO	NA	NO	NA
739	3311	No	1	S_E	NA	NA	NA	NA	NA	NA	NA	0	0	1	0	0	0	NO	NO	YES	NO	NO	NO	YES	YES	NA	NO	NO	NA	NO	NA	NO	NA	NO	NA	NO	NA
740	7763	No	5	3	NA	783	2706	1169	NA	1169	NA	1	1	1	1	1	0	YES	YES	YES	YES	YES	NO	YES	NO	NA	NO	YES	NA	NO	NA	NO	NA	NO	NA	NO	NA
741	4538	No	1	S_E	3266	NA	NA	3266	NA	NA	NA	0	0	1	0	0	0	NO	NO	YES	NO	NO	NO	YES	YES	3266	NO	NO	NA	NO	3266	NO	NA	NO	NA	NO	NA
742	13505	No	1	S_E	3632	NA	NA	3632	NA	NA	NA	0	0	1	0	0	0	NO	NO	YES	NO	NO	NO	YES	YES	3590	NO	NO	NA	NO	3590	NO	NA	NO	NA	NO	NA
743	1773	No	1	S_E	NA	NA	NA	NA	NA	NA	NA	0	0	1	0	0	0	NO	NO	YES	NO	NO	NO	YES	YES	NA	NO	NO	NA	NO	NA	NO	NA	NO	NA	NO	NA
744	960	No	2	S_E_S_P	928.632	NA	NA	928.632	928.632	NA	NA	0	0	1	1	0	0	NO	NO	YES	YES	NO	NO	YES	NO	NA	YES	NO	NA	NO	NA	NO	NA	NO	NA	YES	928.632
745	4790	No	1	S_P	777	NA	NA	NA	777	NA	NA	0	0	0	1	0	0	NO	NO	NO	YES	NO	NO	NO	NO	NA	NO	YES	777	NO	777	NO	NA	NO	NA	NO	NA
746	3793	No	4	3	NA	NA	NA	1133	1133	1133	107	0	0	1	1	1	1	NO	NO	YES	YES	YES	YES	YES	NO	NA	YES	NO	NA	NO	NA	NO	NA	NO	NA	NO	NA
747	181	No	2	S_E_S_P	NA	NA	NA	NA	NA	NA	NA	0	0	0	1	1	0	NO	NO	NO	YES	YES	NO	NO	NO	NA	YES	NO	NA	NO	NA	NO	NA	NO	NA	YES	NA
748	5259	No	2	B_E_S_P	NA	NA	NA	NA	NA	NA	NA	0	0	0	1	0	1	NO	NO	NO	YES	NO	YES	NO	NO	NA	YES	NO	NA	NO	NA	NO	NA	NO	NA	NO	NA
749	5010	No	1	S_P	336.023	NA	NA	NA	336.023	NA	NA	0	0	0	1	0	0	NO	NO	NO	YES	NO	NO	NO	NO	NA	YES	NO	NA	NO	NA	NO	NA	YES	336.023	NO	NA
750	9997	No	1	B_E	258	258	NA	NA	NA	NA	NA	1	0	0	0	0	0	YES	NO	NO	NO	NO	NO	NO	NO	NA	NO	NO	NA	NO	NA	NO	NA	NO	NA	NO	NA
751	1764	No	1	B_E	847	847	NA	NA	NA	NA	NA	1	0	0	0	0	0	YES	NO	NO	NO	NO	NO	NO	NO	NA	NO	NO	NA	NO	NA	NO	NA	NO	NA	NO	NA
752	1830	No	3	S_E_S_P	NA	NA	NA	NA	NA	NA	NA	0	0	1	1	1	0	NO	NO	YES	YES	YES	NO	YES	NO	NA	NO	YES	NA	NO	NA	NO	NA	NO	NA	NO	NA
753	5378	No	1	S_E	182	NA	NA	182	NA	NA	NA	0	0	1	0	0	0	NO	NO	YES	NO	NO	NO	YES	NO	NA	NO	NO	NA	NO	NA	YES	182	NO	NA	NO	NA
754	1756	No	3	S_E_S_P	751	NA	NA	751	751	731	NA	0	0	1	1	1	0	NO	NO	YES	YES	YES	NO	YES	NO	NA	YES	NO	NA	NO	NA	NO	NA	NO	NA	YES	751
755	9920	No	1	S_E	1016	NA	NA	1016	NA	NA	NA	0	0	1	0	0	0	NO	NO	YES	NO	NO	NO	YES	YES	1016	NO	NO	NA	NO	1016	NO	NA	NO	NA	NO	NA
756	1069	No	2	S_E_S_P	434	NA	NA	434	434	NA	NA	0	0	1	1	0	0	NO	NO	YES	YES	NO	NO	YES	NO	NA	YES	NO	NA	NO	NA	NO	NA	NO	NA	YES	434
757	9746	No	2	S_E_B_P	762.379	NA	360	762.379	NA	NA	NA	0	1	1	0	0	0	NO	YES	YES	NO	NO	NO	YES	YES	762.379	NO	NO	NA	NO	762.379	NO	NA	NO	NA	NO	NA
758	13271	No	2	S_E_B_P	1388	NA	1388	NA	NA	NA	NA	0	1	1	0	0	0	NO	YES	YES	NO	NO	NO	YES	NO	NA	NO	NO	NA	NO	NA	NO	NA	NO	NA	NO	NA
759	1780	No	2	S_E_S_P	904	NA	NA	147	NA	904	NA	0	0	1	0	1	0	NO	NO	YES	NO	YES	NO	YES	NO	NA	NO	NO	NA	NO	NA	NO	NA	NO	NA	YES	904
760	6792	No	1	B_P	250	NA	250	NA	NA	NA	NA	0	1	0	0	0	0	NO	YES	NO	NO	NO	NO	NO	NO	NA	NO	NO	NA	NO	NA	NO	NA	NO	NA	NO	NA
761	5740	No	3	3	NA	NA	NA	NA	NA	NA	NA	0	0	1	1	0	1	NO	NO	YES	YES	NO	YES	YES	NO	NA	YES	NO	NA	NO	NA	NO	NA	NO	NA	NO	NA
762	5162	No	1	S_E	NA	NA	NA	NA	NA	NA	NA	0	0	1	0	0	0	NO	NO	YES	NO	NO	NO	YES	YES	NA	NO	NO	NA	NO	NA	NO	NA	NO	NA	NO	NA
763	8460	No	1	S_E	524	NA	NA	524	NA	NA	NA	0	0	1	0	0	0	NO	NO	YES	NO	NO	NO	YES	YES	524	NO	NO	NA	NO	524	NO	NA	NO	NA	NO	NA
764	5816	No	1	B_E	NA	NA	NA	NA	NA	NA	NA	1	0	0	0	0	0	YES	NO	NO	NO	NO	NO	NO	NO	NA	NO	NO	NA	NO	NA	NO	NA	NO	NA	NO	NA
765	4497	No	3	S_E_S_P	2000	NA	NA	2000	NA	2000	NA	0	0	1	1	1	0	NO	NO	YES	YES	YES	NO	YES	NO	NA	NO	YES	NA	NO	NA	NO	NA	NO	NA	NO	NA
766	7247	No	1	S_E	739	NA	NA	739	NA	NA	NA	0	0	1	0	0	0	NO	NO	YES	NO	NO	NO	YES	NO	NA	NO	NO	NA	NO	NA	YES	739	NO	NA	NO	NA
767	1470	No	3	S_E_S_P	1414	NA	NA	1414	1414	990	NA	0	0	1	1	1	0	NO	NO	YES	YES	YES	NO	YES	NO	NA	YES	NO	NA	NO	NA	NO	NA	NO	NA	YES	1414
768	4866	No	5	3	NA	NA	221	249	28	147	28	0	1	1	1	1	1	NO	YES	YES	YES	YES	YES	YES	YES	249	YES	NO	NA	NO	249	NO	NA	NO	NA	NO	NA
769	3600	No	3	3	NA	1231.55	NA	NA	NA	NA	NA	1	1	1	0	0	0	YES	YES	YES	NO	NO	NO	YES	NO	NA	NO	NO	NA	NO	NA	NO	NA	NO	NA	NO	NA
770	4769	No	1	S_E	4468	NA	NA	4468	NA	NA	NA	0	0	1	0	0	0	NO	NO	YES	NO	NO	NO	YES	YES	3607	NO	NO	NA	NO	3607	NO	NA	NO	NA	NO	NA
771	8429	No	2	S_E_B_P	381	NA	381	381	NA	NA	NA	0	1	1	0	0	0	NO	YES	YES	NO	NO	NO	YES	NO	NA	NO	NO	NA	NO	NA	NO	NA	NO	NA	NO	NA
772	3328	No	2	S_E_S_P	1973.44	NA	NA	1973.44	NA	NA	NA	0	0	1	1	0	0	NO	NO	YES	YES	NO	NO	YES	NO	NA	YES	NO	NA	NO	NA	NO	NA	NO	NA	YES	1973.44
773	1854	No	2	S_E_S_P	798	NA	NA	NA	798	798	NA	0	0	0	1	1	0	NO	NO	NO	YES	YES	NO	NO	NO	NA	YES	NO	NA	NO	NA	NO	NA	NO	NA	YES	798
774	1780	No	1	S_P	NA	NA	NA	NA	NA	NA	NA	0	0	0	1	0	0	NO	NO	NO	YES	NO	NO	NO	NO	NA	YES	NO	NA	NO	NA	NO	NA	YES	NA	NO	NA
775	7607	No	2	S_E_S_P	NA	NA	NA	NA	NA	NA	NA	0	0	1	0	1	0	NO	NO	YES	NO	YES	NO	YES	NO	NA	NO	NO	NA	NO	NA	NO	NA	NO	NA	YES	NA
776	4619	No	1	B_P	NA	NA	NA	NA	NA	NA	NA	0	1	0	0	0	0	NO	YES	NO	NO	NO	NO	NO	NO	NA	NO	NO	NA	NO	NA	NO	NA	NO	NA	NO	NA
777	4205	No	3	S_E_S_P	NA	NA	NA	NA	NA	NA	NA	0	0	1	1	1	0	NO	NO	YES	YES	YES	NO	YES	NO	NA	YES	NO	NA	NO	NA	NO	NA	NO	NA	YES	NA
778	1965	Yes	2	S_E_S_P	NA	NA	NA	NA	NA	NA	NA	0	0	1	1	0	0	NO	NO	YES	YES	NO	NO	YES	NO	NA	YES	NO	NA	NO	NA	NO	NA	NO	NA	YES	NA
779	5853	No	1	S_E	2778	NA	NA	2778	NA	NA	NA	0	0	1	0	0	0	NO	NO	YES	NO	NO	NO	YES	NO	NA	NO	NO	NA	NO	NA	YES	2778	NO	NA	NO	NA
780	3576	No	1	S_E	NA	NA	NA	NA	NA	NA	NA	0	0	1	0	0	0	NO	NO	YES	NO	NO	NO	YES	YES	NA	NO	NO	NA	NO	NA	NO	NA	NO	NA	NO	NA
781	4435	No	1	B_E	NA	NA	NA	NA	NA	NA	NA	1	0	0	0	0	0	YES	NO	NO	NO	NO	NO	NO	NO	NA	NO	NO	NA	NO	NA	NO	NA	NO	NA	NO	NA
782	4763	No	3	S_E_S_P	1965	NA	NA	1965	1100	1965	NA	0	0	1	1	1	0	NO	NO	YES	YES	YES	NO	YES	NO	NA	YES	NO	NA	NO	NA	NO	NA	NO	NA	YES	1965
783	5461	No	1	B_P	360	NA	360	NA	NA	NA	NA	0	1	0	0	0	0	NO	YES	NO	NO	NO	NO	NO	NO	NA	NO	NO	NA	NO	NA	NO	NA	NO	NA	NO	NA
784	3273	No	1	B_E	241	241	NA	NA	NA	NA	NA	1	0	0	0	0	0	YES	NO	NO	NO	NO	NO	NO	NO	NA	NO	NO	NA	NO	NA	NO	NA	NO	NA	NO	NA
785	10224	No	2	S_P_B_P	41	NA	26	NA	41	NA	NA	0	1	0	1	0	0	NO	YES	NO	YES	NO	NO	NO	NO	NA	NO	YES	41	NO	41	NO	NA	NO	NA	NO	NA
786	3644	No	1	S_E	1493	NA	NA	1493	NA	NA	NA	0	0	1	0	0	0	NO	NO	YES	NO	NO	NO	YES	NO	NA	NO	NO	NA	NO	NA	YES	1493	NO	NA	NO	NA
787	650	No	1	S_E	154	NA	NA	154	NA	NA	NA	0	0	1	0	0	0	NO	NO	YES	NO	NO	NO	YES	NO	NA	NO	NO	NA	NO	NA	YES	154	NO	NA	NO	NA
788	5787	No	1	S_E	NA	NA	NA	NA	NA	NA	NA	0	0	1	0	0	0	NO	NO	YES	NO	NO	NO	YES	YES	NA	NO	NO	NA	NO	NA	NO	NA	NO	NA	NO	NA
789	3999	No	2	B_E_B_P	151	151	151	NA	NA	NA	NA	1	1	0	0	0	0	YES	YES	NO	NO	NO	NO	NO	NO	NA	NO	NO	NA	NO	NA	NO	NA	NO	NA	NO	NA
790	16104	No	1	S_E	1617	NA	NA	1617	NA	NA	NA	0	0	1	0	0	0	NO	NO	YES	NO	NO	NO	YES	YES	1617	NO	NO	NA	NO	1617	NO	NA	NO	NA	NO	NA
791	8515	No	1	S_E	NA	NA	NA	NA	NA	NA	NA	0	0	1	0	0	0	NO	NO	YES	NO	NO	NO	YES	YES	NA	NO	NO	NA	NO	NA	NO	NA	NO	NA	NO	NA
792	2307	No	2	B_E_S_P	73	NA	NA	NA	73	NA	73	0	0	0	1	0	1	NO	NO	NO	YES	NO	YES	NO	NO	NA	YES	NO	NA	NO	NA	NO	NA	NO	NA	NO	NA
793	6643	No	2	B_E_S_P	NA	NA	NA	NA	NA	NA	NA	0	0	0	1	0	1	NO	NO	NO	YES	NO	YES	NO	NO	NA	YES	NO	NA	NO	NA	NO	NA	NO	NA	NO	NA
794	5882	No	1	S_E	24	NA	NA	24	NA	NA	NA	0	0	1	0	0	0	NO	NO	YES	NO	NO	NO	YES	NO	NA	NO	NO	NA	NO	NA	YES	24	NO	NA	NO	NA
795	6286	No	2	S_E_S_P	364	NA	NA	364	364	NA	NA	0	0	1	1	0	0	NO	NO	YES	YES	NO	NO	NO	YES	364	NO	YES	364	YES	364	NO	NA	NO	NA	NO	NA
796	722	No	1	S_P	523	NA	NA	NA	523	NA	NA	0	0	0	1	0	0	NO	NO	NO	YES	NO	NO	NO	NO	NA	YES	NO	NA	NO	NA	NO	NA	YES	523	NO	NA
797	10527	Yes	1	S_E	420	NA	NA	420	NA	NA	NA	0	0	1	0	0	0	NO	NO	YES	NO	NO	NO	YES	YES	420	NO	NO	NA	NO	420	NO	NA	NO	NA	NO	NA
798	1444	No	2	S_E_S_P	1363.6	NA	NA	1363.6	1363.6	NA	NA	0	0	1	1	0	0	NO	NO	YES	YES	NO	NO	YES	NO	NA	YES	NO	NA	NO	NA	NO	NA	NO	NA	YES	1363.6
799	4233	No	2	B_E_B_P	317	317	317	NA	NA	NA	NA	1	1	0	0	0	0	YES	YES	NO	NO	NO	NO	NO	NO	NA	NO	NO	NA	NO	NA	NO	NA	NO	NA	NO	NA
800	10291	No	1	S_E	2379	NA	NA	2379	NA	NA	NA	0	0	1	0	0	0	NO	NO	YES	NO	NO	NO	YES	YES	2379	NO	NO	NA	NO	2379	NO	NA	NO	NA	NO	NA
801	7743	No	1	S_E	NA	NA	NA	NA	NA	NA	NA	0	0	1	0	0	0	NO	NO	YES	NO	NO	NO	YES	YES	NA	NO	NO	NA	NO	NA	NO	NA	NO	NA	NO	NA
802	1474	No	3	S_E_S_P	1418.51	NA	NA	1418.51	342.931	1011.51	NA	0	0	1	1	1	0	NO	NO	YES	YES	YES	NO	YES	NO	NA	NO	YES	342.931	NO	342.931	NO	NA	NO	NA	NO	NA
803	3352	No	1	S_P	NA	NA	NA	NA	NA	NA	NA	0	0	0	1	0	0	NO	NO	NO	YES	NO	NO	NO	NO	NA	YES	NO	NA	NO	NA	NO	NA	YES	NA	NO	NA
804	1027	No	1	S_E	NA	NA	NA	0	NA	NA	NA	0	0	1	0	0	0	NO	NO	YES	NO	NO	NO	YES	NO	NA	NO	NO	NA	NO	NA	YES	NA	NO	NA	NO	NA
805	1325	No	2	S_E_S_P	103.667	NA	NA	103.667	NA	NA	NA	0	0	1	1	0	0	NO	NO	YES	YES	NO	NO	YES	YES	NA	NO	YES	NA	YES	NA	NO	NA	NO	NA	NO	NA
806	7491	No	1	S_E	2185	NA	NA	2185	NA	NA	NA	0	0	1	0	0	0	NO	NO	YES	NO	NO	NO	YES	YES	2185	NO	NO	NA	NO	2185	NO	NA	NO	NA	NO	NA
807	5101	No	1	S_E	NA	NA	NA	0	NA	NA	NA	0	0	1	0	0	0	NO	NO	YES	NO	NO	NO	YES	NO	NA	NO	NO	NA	NO	NA	YES	NA	NO	NA	NO	NA
808	1884	No	2	S_E_S_P	202	NA	NA	202	202	NA	NA	0	0	1	1	0	0	NO	NO	YES	YES	NO	NO	YES	NO	NA	YES	NO	NA	NO	NA	NO	NA	NO	NA	YES	202
809	1994	No	2	B_E_S_P	530.989	NA	NA	NA	530.989	NA	530.989	0	0	0	1	0	1	NO	NO	NO	YES	NO	YES	NO	NO	NA	YES	NO	NA	NO	NA	NO	NA	NO	NA	NO	NA
810	985	No	5	3	NA	NA	NA	516	412	245	148	1	0	1	1	1	1	YES	NO	YES	YES	YES	YES	YES	YES	180	YES	NO	NA	NO	180	NO	NA	NO	NA	NO	NA
811	3706	No	1	S_P	NA	NA	NA	NA	NA	NA	NA	0	0	0	1	0	0	NO	NO	NO	YES	NO	NO	NO	NO	NA	YES	NO	NA	NO	NA	NO	NA	YES	NA	NO	NA
812	6213	No	1	B_E	NA	NA	NA	NA	NA	NA	NA	1	0	0	0	0	0	YES	NO	NO	NO	NO	NO	NO	NO	NA	NO	NO	NA	NO	NA	NO	NA	NO	NA	NO	NA
813	2358	No	1	B_E_S_P	518	NA	NA	NA	NA	NA	518	0	0	0	0	0	1	NO	NO	NO	NO	NO	YES	NO	NO	NA	NO	NO	NA	NO	NA	NO	NA	NO	NA	NO	NA
814	2523	No	1	B_P	331	NA	331	NA	NA	NA	NA	0	1	0	0	0	0	NO	YES	NO	NO	NO	NO	NO	NO	NA	NO	NO	NA	NO	NA	NO	NA	NO	NA	NO	NA
815	8971	No	1	S_E	2964	NA	NA	2964	NA	NA	NA	0	0	1	0	0	0	NO	NO	YES	NO	NO	NO	NO	YES	2964	NO	NO	NA	NO	2964	NO	NA	NO	NA	NO	NA
816	9480	No	1	S_E_S_P	3717	NA	NA	NA	NA	3717	NA	0	0	0	0	1	0	NO	NO	NO	NO	YES	NO	NO	NO	NA	NO	NO	NA	NO	NA	NO	NA	NO	NA	YES	3717
817	4082	No	1	S_E	NA	NA	NA	NA	NA	NA	NA	0	0	1	0	0	0	NO	NO	YES	NO	NO	NO	YES	NO	NA	NO	NO	NA	NO	NA	YES	NA	NO	NA	NO	NA
818	5431	No	3	3	NA	NA	NA	993	2191	NA	1410	0	0	1	1	0	1	NO	NO	YES	YES	NO	YES	YES	NO	NA	YES	NO	NA	NO	NA	NO	NA	NO	NA	NO	NA
819	4810	No	1	B_E	1932	1932	NA	NA	NA	NA	NA	1	0	0	0	0	0	YES	NO	NO	NO	NO	NO	NO	NO	NA	NO	NO	NA	NO	NA	NO	NA	NO	NA	NO	NA
820	5108	No	1	S_E_S_P	2205	NA	NA	NA	NA	2205	NA	0	0	0	0	1	0	NO	NO	NO	NO	YES	NO	NO	NO	NA	NO	NO	NA	NO	NA	NO	NA	NO	NA	YES	2205
821	4531	No	4	3	NA	NA	NA	NA	NA	NA	NA	0	1	1	1	1	0	NO	YES	YES	YES	YES	NO	YES	NO	NA	NO	YES	NA	NO	NA	NO	NA	NO	NA	NO	NA
822	2073	No	2	B_E_B_P	NA	NA	NA	NA	NA	NA	NA	1	1	0	0	0	0	YES	YES	NO	NO	NO	NO	NO	NO	NA	NO	NO	NA	NO	NA	NO	NA	NO	NA	NO	NA
823	7201	No	1	B_E	82	82	NA	NA	NA	NA	NA	1	0	0	0	0	0	YES	NO	NO	NO	NO	NO	NO	NO	NA	NO	NO	NA	NO	NA	NO	NA	NO	NA	NO	NA
824	6361	No	1	S_E	NA	NA	NA	NA	NA	NA	NA	0	0	1	0	0	0	NO	NO	YES	NO	NO	NO	YES	YES	NA	NO	NO	NA	NO	NA	NO	NA	NO	NA	NO	NA
825	543	No	2	S_E_S_P	516	NA	NA	516	516	NA	NA	0	0	1	1	0	0	NO	NO	YES	YES	NO	NO	YES	NO	NA	YES	NO	NA	NO	NA	NO	NA	NO	NA	YES	516
826	6615	No	2	S_E_S_P	1649	NA	NA	1649	NA	1649	NA	0	0	1	0	1	0	NO	NO	YES	NO	YES	NO	YES	NO	NA	NO	NO	NA	NO	NA	NO	NA	NO	NA	YES	1649
827	4480	No	1	S_E	456	NA	NA	456	NA	NA	NA	0	0	1	0	0	0	NO	NO	YES	NO	NO	NO	YES	NO	NA	NO	NO	NA	NO	NA	YES	456	NO	NA	NO	NA
828	1052	No	3	S_E_S_P	734	NA	NA	734	734	214	NA	0	0	1	1	1	0	NO	NO	YES	YES	YES	NO	YES	NO	NA	YES	NO	NA	NO	NA	NO	NA	NO	NA	YES	734
829	4544	No	1	B_E	NA	0	NA	NA	NA	NA	NA	1	0	0	0	0	0	YES	NO	NO	NO	NO	NO	NO	NO	NA	NO	NO	NA	NO	NA	NO	NA	NO	NA	NO	NA
830	4954	No	4	3	NA	NA	NA	NA	NA	NA	NA	0	1	1	1	1	0	NO	YES	YES	YES	YES	NO	YES	NO	NA	YES	NO	NA	NO	NA	NO	NA	NO	NA	NO	NA
831	5665	No	1	B_E	1773	1773	NA	NA	NA	NA	NA	1	0	0	0	0	0	YES	NO	NO	NO	NO	NO	NO	NO	NA	NO	NO	NA	NO	NA	NO	NA	NO	NA	NO	NA
832	4059	No	3	S_E_S_P	390	NA	NA	390	390	390	NA	0	0	1	1	1	0	NO	NO	YES	YES	YES	NO	YES	NO	NA	NO	YES	390	NO	390	NO	NA	NO	NA	NO	NA
833	7198	No	1	B_E	2881.66	2881.66	NA	NA	NA	NA	NA	1	0	0	0	0	0	YES	NO	NO	NO	NO	NO	NO	NO	NA	NO	NO	NA	NO	NA	NO	NA	NO	NA	NO	NA
834	684	No	2	S_E_S_P	NA	NA	NA	NA	NA	NA	NA	0	0	1	1	0	0	NO	NO	YES	YES	NO	NO	YES	NO	NA	YES	NO	NA	NO	NA	NO	NA	NO	NA	YES	NA
835	6240	No	1	S_E	NA	NA	NA	NA	NA	NA	NA	0	0	1	0	0	0	NO	NO	YES	NO	NO	NO	YES	NO	NA	NO	NO	NA	NO	NA	YES	NA	NO	NA	NO	NA
836	2044	No	1	S_E	NA	NA	NA	NA	NA	NA	NA	0	0	1	0	0	0	NO	NO	YES	NO	NO	NO	YES	NO	NA	NO	NO	NA	NO	NA	YES	NA	NO	NA	NO	NA
837	4296	No	1	S_E	1966.34	NA	NA	1966.34	NA	NA	NA	0	0	1	0	0	0	NO	NO	YES	NO	NO	NO	YES	YES	1897.34	NO	NO	NA	NO	1897.34	NO	NA	NO	NA	NO	NA
838	5155	No	1	S_E	1667	NA	NA	1667	NA	NA	NA	0	0	1	0	0	0	NO	NO	YES	NO	NO	NO	YES	YES	1667	NO	NO	NA	NO	1667	NO	NA	NO	NA	NO	NA
839	6074	No	1	S_E	30.0002	NA	NA	30.0002	NA	NA	NA	0	0	1	0	0	0	NO	NO	YES	NO	NO	NO	YES	NO	NA	NO	NO	NA	NO	NA	YES	30.0002	NO	NA	NO	NA
840	2149	No	2	S_E_S_P	NA	NA	NA	NA	NA	NA	NA	0	0	1	0	1	0	NO	NO	YES	NO	YES	NO	YES	NO	NA	NO	NO	NA	NO	NA	NO	NA	NO	NA	YES	NA
841	5797	No	1	S_E	336	NA	NA	336	NA	NA	NA	0	0	1	0	0	0	NO	NO	YES	NO	NO	NO	YES	NO	NA	NO	NO	NA	NO	NA	YES	336	NO	NA	NO	NA
842	9966	No	3	S_E_S_P	NA	NA	NA	NA	NA	NA	NA	0	0	1	1	1	0	NO	NO	YES	YES	YES	NO	YES	NO	NA	YES	NO	NA	NO	NA	NO	NA	NO	NA	YES	NA
843	2814	No	1	S_P	171	NA	NA	NA	171	NA	NA	0	0	0	1	0	0	NO	NO	NO	YES	NO	NO	NO	NO	NA	NO	YES	171	NO	171	NO	NA	NO	NA	NO	NA
844	7871	No	1	S_E	NA	NA	NA	NA	NA	NA	NA	0	0	1	0	0	0	NO	NO	YES	NO	NO	NO	YES	YES	NA	NO	NO	NA	NO	NA	NO	NA	NO	NA	NO	NA
845	481	No	2	S_E_S_P	381	NA	NA	381	381	NA	NA	0	0	1	1	0	0	NO	NO	YES	YES	NO	NO	YES	NO	NA	YES	NO	NA	NO	NA	NO	NA	NO	NA	YES	381
846	4977	No	1	S_E	NA	NA	NA	NA	NA	NA	NA	0	0	1	0	0	0	NO	NO	YES	NO	NO	NO	YES	YES	NA	NO	NO	NA	NO	NA	NO	NA	NO	NA	NO	NA
847	378	No	1	S_P	NA	NA	NA	NA	NA	NA	NA	0	0	0	1	0	0	NO	NO	NO	YES	NO	NO	NO	NO	NA	YES	NO	NA	NO	NA	NO	NA	YES	NA	NO	NA
848	3384	No	2	S_E_S_P	NA	NA	NA	NA	NA	NA	NA	0	0	1	1	0	0	NO	NO	YES	YES	NO	NO	YES	NO	NA	YES	NO	NA	NO	NA	NO	NA	NO	NA	YES	NA
849	6610	No	1	B_E	NA	NA	NA	NA	NA	NA	NA	1	0	0	0	0	0	YES	NO	NO	NO	NO	NO	NO	NO	NA	NO	NO	NA	NO	NA	NO	NA	NO	NA	NO	NA
850	5730	No	4	3	NA	2114	2091	NA	392	NA	392	1	1	0	1	0	1	YES	YES	NO	YES	NO	YES	NO	NO	NA	YES	NO	NA	NO	NA	NO	NA	NO	NA	NO	NA
851	5226	No	2	B_E_S_P	NA	NA	NA	NA	NA	NA	NA	0	0	0	1	0	1	NO	NO	NO	YES	NO	YES	NO	NO	NA	YES	NO	NA	NO	NA	NO	NA	NO	NA	NO	NA
852	257	No	2	B_E_B_P	447	196	447	NA	NA	NA	NA	1	1	0	0	0	0	YES	YES	NO	NO	NO	NO	NO	NO	NA	NO	NO	NA	NO	NA	NO	NA	NO	NA	NO	NA
853	1678	No	1	S_E	NA	NA	NA	NA	NA	NA	NA	0	0	1	0	0	0	NO	NO	YES	NO	NO	NO	YES	NO	NA	NO	NO	NA	NO	NA	YES	NA	NO	NA	NO	NA
854	8066	No	4	3	NA	NA	NA	284.824	2582.91	284.824	2272.79	0	0	1	1	1	1	NO	NO	YES	YES	YES	YES	YES	NO	NA	YES	YES	180	NO	180	NO	NA	NO	NA	NO	NA
855	3739	No	1	S_E	1563	NA	NA	1563	NA	NA	NA	0	0	1	0	0	0	NO	NO	YES	NO	NO	NO	YES	YES	1563	NO	NO	NA	NO	1563	NO	NA	NO	NA	NO	NA
856	6031	No	1	B_P	3466	NA	3466	NA	NA	NA	NA	0	1	0	0	0	0	NO	YES	NO	NO	NO	NO	NO	NO	NA	NO	NO	NA	NO	NA	NO	NA	NO	NA	NO	NA
857	2917	No	2	S_E_S_P	NA	NA	NA	NA	NA	NA	NA	0	0	1	1	0	0	NO	NO	YES	YES	NO	NO	YES	NO	NA	YES	NO	NA	NO	NA	NO	NA	NO	NA	YES	NA
858	2104	No	3	S_E_S_P	1163.63	NA	NA	1163.63	NA	741.628	NA	0	0	1	1	1	0	NO	NO	YES	YES	YES	NO	YES	NO	NA	NO	YES	NA	NO	NA	NO	NA	NO	NA	NO	NA
859	5269	No	3	3	NA	NA	1101.26	2833	NA	NA	NA	1	1	1	0	0	0	YES	YES	YES	NO	NO	NO	YES	YES	2833	NO	NO	NA	NO	2833	NO	NA	NO	NA	NO	NA
860	1937	No	2	S_E_S_P	1105	NA	NA	1105	NA	1105	NA	0	0	1	0	1	0	NO	NO	YES	NO	YES	NO	YES	NO	NA	NO	NO	NA	NO	NA	NO	NA	NO	NA	YES	1105
861	7989	No	2	S_E_S_P	1802	NA	NA	1802	NA	1802	NA	0	0	1	0	1	0	NO	NO	YES	NO	YES	NO	YES	NO	NA	NO	NO	NA	NO	NA	NO	NA	NO	NA	YES	1802
862	3641	No	3	3	NA	495	NA	495	495	NA	NA	1	0	1	1	0	0	YES	NO	YES	YES	NO	NO	YES	NO	NA	YES	NO	NA	NO	NA	NO	NA	NO	NA	NO	NA
863	8748	No	2	S_E_S_P	634.995	NA	NA	634.995	NA	NA	NA	0	0	1	1	0	0	NO	NO	YES	YES	NO	NO	YES	YES	634.995	NO	YES	NA	YES	634.995	NO	NA	NO	NA	NO	NA
864	234	No	2	S_E_S_P	231	NA	NA	231	231	NA	NA	0	0	1	1	0	0	NO	NO	YES	YES	NO	NO	YES	NO	NA	YES	NO	NA	NO	NA	NO	NA	NO	NA	YES	231
865	4588	No	2	B_E_S_P	NA	NA	NA	NA	NA	NA	NA	0	0	0	1	0	1	NO	NO	NO	YES	NO	YES	NO	NO	NA	YES	NO	NA	NO	NA	NO	NA	NO	NA	NO	NA
866	5299	No	3	S_E_S_P	303	NA	NA	303	NA	303	NA	0	0	1	1	1	0	NO	NO	YES	YES	YES	NO	YES	NO	NA	NO	YES	NA	NO	NA	NO	NA	NO	NA	NO	NA
867	4689	No	3	3	NA	341	NA	1054	1054	NA	NA	1	0	1	1	0	0	YES	NO	YES	YES	NO	NO	YES	NO	NA	YES	NO	NA	NO	NA	NO	NA	NO	NA	NO	NA
868	104	No	2	S_E_S_P	2	NA	NA	2	2	NA	NA	0	0	1	1	0	0	NO	NO	YES	YES	NO	NO	YES	NO	NA	YES	NO	NA	NO	NA	NO	NA	NO	NA	YES	2
869	7332	No	1	S_E	3359	NA	NA	3359	NA	NA	NA	0	0	1	0	0	0	NO	NO	YES	NO	NO	NO	YES	YES	3359	NO	NO	NA	NO	3359	NO	NA	NO	NA	NO	NA
870	3601	No	1	B_E	1617	1617	NA	NA	NA	NA	NA	1	0	0	0	0	0	YES	NO	NO	NO	NO	NO	NO	NO	NA	NO	NO	NA	NO	NA	NO	NA	NO	NA	NO	NA
871	7741	No	4	3	NA	3211	1006	2478	2478	NA	NA	1	1	1	1	0	0	YES	YES	YES	YES	NO	NO	YES	NO	NA	YES	YES	1683	NO	1683	NO	NA	NO	NA	NO	NA
872	5659	No	1	S_E	366	NA	NA	366	NA	NA	NA	0	0	1	0	0	0	NO	NO	YES	NO	NO	NO	YES	NO	NA	NO	NO	NA	NO	NA	YES	366	NO	NA	NO	NA
873	8371	No	3	S_E_S_P	NA	NA	NA	NA	NA	NA	NA	0	0	1	1	1	0	NO	NO	YES	YES	YES	NO	YES	NO	NA	NO	YES	NA	NO	NA	NO	NA	NO	NA	NO	NA
874	10228	No	1	S_E	3521.42	NA	NA	3521.42	NA	NA	NA	0	0	1	0	0	0	NO	NO	YES	NO	NO	NO	YES	NO	NA	NO	NO	NA	NO	NA	YES	3521.42	NO	NA	NO	NA
875	293	No	1	S_P	58	NA	NA	NA	58	NA	NA	0	0	0	1	0	0	NO	NO	NO	YES	NO	NO	NO	NO	NA	YES	NO	NA	NO	NA	NO	NA	YES	58	NO	NA
876	4533	Yes	2	B_E_B_P	2335.42	1555.42	2335.42	NA	NA	NA	NA	1	1	0	0	0	0	YES	YES	NO	NO	NO	NO	NO	NO	NA	NO	NO	NA	NO	NA	NO	NA	NO	NA	NO	NA
877	6207	No	2	S_E_S_P	NA	NA	NA	NA	NA	NA	NA	0	0	1	1	0	0	NO	NO	YES	YES	NO	NO	YES	NO	NA	YES	NO	NA	NO	NA	NO	NA	NO	NA	YES	NA
878	12646	No	3	S_E_S_P	873	NA	NA	873	477	873	NA	0	0	1	1	1	0	NO	NO	YES	YES	YES	NO	YES	YES	NA	YES	NO	NA	NO	NA	NO	NA	NO	NA	NO	NA
879	14691	No	1	S_E	NA	NA	NA	NA	NA	NA	NA	0	0	1	0	0	0	NO	NO	YES	NO	NO	NO	YES	YES	NA	NO	NO	NA	NO	NA	NO	NA	NO	NA	NO	NA
880	3983	No	2	S_E_S_P	430	NA	NA	430	NA	430	NA	0	0	1	0	1	0	NO	NO	YES	NO	YES	NO	YES	NO	NA	NO	NO	NA	NO	NA	NO	NA	NO	NA	YES	430
881	13648	No	1	B_E	360.005	360.005	NA	NA	NA	NA	NA	1	0	0	0	0	0	YES	NO	NO	NO	NO	NO	NO	NO	NA	NO	NO	NA	NO	NA	NO	NA	NO	NA	NO	NA
882	2673	No	1	S_E	554	NA	NA	554	NA	NA	NA	0	0	1	0	0	0	NO	NO	YES	NO	NO	NO	YES	YES	554	NO	NO	NA	NO	554	NO	NA	NO	NA	NO	NA
883	9190	No	1	S_E	3505	NA	NA	3505	NA	NA	NA	0	0	1	0	0	0	NO	NO	YES	NO	NO	NO	YES	YES	3505	NO	NO	NA	NO	3505	NO	NA	NO	NA	NO	NA
884	7811	No	1	B_E	971	971	NA	NA	NA	NA	NA	1	0	0	0	0	0	YES	NO	NO	NO	NO	NO	NO	NO	NA	NO	NO	NA	NO	NA	NO	NA	NO	NA	NO	NA
885	1995	No	1	B_E	886	886	NA	NA	NA	NA	NA	1	0	0	0	0	0	YES	NO	NO	NO	NO	NO	NO	NO	NA	NO	NO	NA	NO	NA	NO	NA	NO	NA	NO	NA
886	2576	No	1	S_E	NA	NA	NA	NA	NA	NA	NA	0	0	1	0	0	0	NO	NO	YES	NO	NO	NO	YES	NO	NA	NO	NO	NA	NO	NA	YES	NA	NO	NA	NO	NA
887	3089	Yes	1	S_E	1	NA	NA	1	NA	NA	NA	0	0	1	0	0	0	NO	NO	YES	NO	NO	NO	YES	NO	NA	NO	NO	NA	NO	NA	YES	1	NO	NA	NO	NA
888	2670	No	1	B_E	926	926	NA	NA	NA	NA	NA	1	0	0	0	0	0	YES	NO	NO	NO	NO	NO	NO	NO	NA	NO	NO	NA	NO	NA	NO	NA	NO	NA	NO	NA
889	8911	No	1	S_P	1267	NA	NA	NA	1267	NA	NA	0	0	0	1	0	0	NO	NO	NO	YES	NO	NO	NO	NO	NA	NO	YES	1267	NO	1267	NO	NA	NO	NA	NO	NA
890	3216	No	2	S_E_S_P	NA	NA	NA	NA	NA	NA	NA	0	0	1	0	1	0	NO	NO	YES	NO	YES	NO	YES	NO	NA	NO	NO	NA	NO	NA	NO	NA	NO	NA	YES	NA
891	7687	No	1	B_E	NA	NA	NA	NA	NA	NA	NA	1	0	0	0	0	0	YES	NO	NO	NO	NO	NO	NO	NO	NA	NO	NO	NA	NO	NA	NO	NA	NO	NA	NO	NA
892	1375	No	3	S_E_S_P	420	NA	NA	420	420	420	NA	0	0	1	1	1	0	NO	NO	YES	YES	YES	NO	YES	NO	NA	YES	YES	10	NO	10	NO	NA	NO	NA	NO	NA
893	10092	No	1	B_E	NA	NA	NA	NA	NA	NA	NA	1	0	0	0	0	0	YES	NO	NO	NO	NO	NO	NO	NO	NA	NO	NO	NA	NO	NA	NO	NA	NO	NA	NO	NA
894	2765	No	1	B_E	NA	NA	NA	NA	NA	NA	NA	1	0	0	0	0	0	YES	NO	NO	NO	NO	NO	NO	NO	NA	NO	NO	NA	NO	NA	NO	NA	NO	NA	NO	NA
895	6381	No	1	B_E	NA	NA	NA	NA	NA	NA	NA	1	0	0	0	0	0	YES	NO	NO	NO	NO	NO	NO	NO	NA	NO	NO	NA	NO	NA	NO	NA	NO	NA	NO	NA
896	2371	No	1	S_E	390.307	NA	NA	390.307	NA	NA	NA	0	0	1	0	0	0	NO	NO	YES	NO	NO	NO	YES	NO	NA	NO	NO	NA	NO	NA	YES	390.307	NO	NA	NO	NA
897	2718	No	1	S_E	204	NA	NA	204	NA	NA	NA	0	0	1	0	0	0	NO	NO	YES	NO	NO	NO	YES	YES	204	NO	NO	NA	NO	204	NO	NA	NO	NA	NO	NA
898	3273	No	1	S_E	NA	NA	NA	NA	NA	NA	NA	0	0	1	0	0	0	NO	NO	YES	NO	NO	NO	YES	YES	NA	NO	NO	NA	NO	NA	NO	NA	NO	NA	NO	NA
899	7540	No	1	S_E	980	NA	NA	980	NA	NA	NA	0	0	1	0	0	0	NO	NO	YES	NO	NO	NO	YES	YES	980	NO	NO	NA	NO	980	NO	NA	NO	NA	NO	NA
900	5258	No	1	S_E	1377	NA	NA	1377	NA	NA	NA	0	0	1	0	0	0	NO	NO	YES	NO	NO	NO	YES	NO	NA	NO	NO	NA	NO	NA	YES	1377	NO	NA	NO	NA
901	3528	No	1	B_E	524	524	NA	NA	NA	NA	NA	1	0	0	0	0	0	YES	NO	NO	NO	NO	NO	NO	NO	NA	NO	NO	NA	NO	NA	NO	NA	NO	NA	NO	NA
902	5095	No	2	B_E_B_P	NA	NA	NA	NA	NA	NA	NA	1	1	0	0	0	0	YES	YES	NO	NO	NO	NO	NO	NO	NA	NO	NO	NA	NO	NA	NO	NA	NO	NA	NO	NA
903	7340	No	2	S_E_S_P	NA	NA	NA	NA	NA	NA	NA	0	0	1	1	0	0	NO	NO	YES	YES	NO	NO	YES	NO	NA	YES	NO	NA	NO	NA	NO	NA	NO	NA	YES	NA
904	6227	No	3	S_E_S_P	1608	NA	NA	1608	NA	1608	NA	0	0	1	1	1	0	NO	NO	YES	YES	YES	NO	YES	NO	NA	NO	YES	NA	NO	NA	NO	NA	NO	NA	NO	NA
905	5674	No	1	B_P	NA	NA	NA	NA	NA	NA	NA	0	1	0	0	0	0	NO	YES	NO	NO	NO	NO	NO	NO	NA	NO	NO	NA	NO	NA	NO	NA	NO	NA	NO	NA
906	9220	No	2	S_E_S_P	2989	NA	NA	2989	2989	NA	NA	0	0	1	1	0	0	NO	NO	YES	YES	NO	NO	YES	YES	2989	NO	YES	2989	YES	2989	NO	NA	NO	NA	NO	NA
907	5738	No	2	B_E_B_P	NA	NA	NA	NA	NA	NA	NA	1	1	0	0	0	0	YES	YES	NO	NO	NO	NO	NO	NO	NA	NO	NO	NA	NO	NA	NO	NA	NO	NA	NO	NA
908	4494	Yes	1	S_E	NA	NA	NA	0	NA	NA	NA	0	0	1	0	0	0	NO	NO	YES	NO	NO	NO	YES	NO	NA	NO	NO	NA	NO	NA	YES	NA	NO	NA	NO	NA
909	8560	No	1	B_E	371	371	NA	NA	NA	NA	NA	1	0	0	0	0	0	YES	NO	NO	NO	NO	NO	NO	NO	NA	NO	NO	NA	NO	NA	NO	NA	NO	NA	NO	NA
910	2800	No	1	B_E	23	23	NA	NA	NA	NA	NA	1	0	0	0	0	0	YES	NO	NO	NO	NO	NO	NO	NO	NA	NO	NO	NA	NO	NA	NO	NA	NO	NA	NO	NA
911	3477	Yes	2	S_E_B_P	1961	NA	1961	1961	NA	NA	NA	0	1	1	0	0	0	NO	YES	YES	NO	NO	NO	YES	NO	NA	NO	NO	NA	NO	NA	NO	NA	NO	NA	NO	NA
912	6793	No	1	S_E	365	NA	NA	365	NA	NA	NA	0	0	1	0	0	0	NO	NO	YES	NO	NO	NO	YES	YES	365	NO	NO	NA	NO	365	NO	NA	NO	NA	NO	NA
913	1443	No	1	B_E	1296	1296	NA	NA	NA	NA	NA	1	0	0	0	0	0	YES	NO	NO	NO	NO	NO	NO	NO	NA	NO	NO	NA	NO	NA	NO	NA	NO	NA	NO	NA
914	4255	No	3	3	NA	799.413	NA	2618.39	NA	NA	NA	1	0	1	1	0	0	YES	NO	YES	YES	NO	NO	YES	YES	2595	YES	NO	NA	NO	2595	NO	NA	NO	NA	NO	NA
915	3366	No	2	B_E_B_P	69	69	69	NA	NA	NA	NA	1	1	0	0	0	0	YES	YES	NO	NO	NO	NO	NO	NO	NA	NO	NO	NA	NO	NA	NO	NA	NO	NA	NO	NA
916	5107	No	2	S_E_S_P	2091	NA	NA	2091	NA	2091	NA	0	0	1	0	1	0	NO	NO	YES	NO	YES	NO	YES	NO	NA	NO	NO	NA	NO	NA	NO	NA	NO	NA	YES	2091
917	1996	No	2	S_E_S_P	392	NA	NA	392	NA	392	NA	0	0	1	0	1	0	NO	NO	YES	NO	YES	NO	YES	NO	NA	NO	NO	NA	NO	NA	NO	NA	NO	NA	YES	392
918	4906	No	1	S_E	742	NA	NA	742	NA	NA	NA	0	0	1	0	0	0	NO	NO	YES	NO	NO	NO	YES	YES	329	NO	NO	NA	NO	329	NO	NA	NO	NA	NO	NA
919	4859	No	2	S_E_S_P	NA	NA	NA	NA	NA	NA	NA	0	0	1	0	1	0	NO	NO	YES	NO	YES	NO	YES	NO	NA	NO	NO	NA	NO	NA	NO	NA	NO	NA	YES	NA
920	2216	No	1	S_E	NA	NA	NA	NA	NA	NA	NA	0	0	1	0	0	0	NO	NO	YES	NO	NO	NO	YES	YES	NA	NO	NO	NA	NO	NA	NO	NA	NO	NA	NO	NA
921	4548	No	1	S_E	NA	NA	NA	NA	NA	NA	NA	0	0	1	0	0	0	NO	NO	YES	NO	NO	NO	YES	NO	NA	NO	NO	NA	NO	NA	YES	NA	NO	NA	NO	NA
922	4746	No	1	S_E	2836	NA	NA	2836	NA	NA	NA	0	0	1	0	0	0	NO	NO	YES	NO	NO	NO	YES	YES	2836	NO	NO	NA	NO	2836	NO	NA	NO	NA	NO	NA
923	4930	No	2	B_E_S_P	3009	NA	NA	NA	3009	NA	3009	0	0	0	1	0	1	NO	NO	NO	YES	NO	YES	NO	NO	NA	YES	NO	NA	NO	NA	NO	NA	NO	NA	NO	NA
924	2621	No	2	S_E_B_P	217	NA	132	217	NA	NA	NA	0	1	1	0	0	0	NO	YES	YES	NO	NO	NO	YES	NO	NA	NO	NO	NA	NO	NA	NO	NA	NO	NA	NO	NA
925	3779	No	3	S_E_S_P	978	NA	NA	978	NA	365	NA	0	0	1	1	1	0	NO	NO	YES	YES	YES	NO	YES	NO	NA	NO	YES	NA	NO	NA	NO	NA	NO	NA	NO	NA
926	6029	No	1	S_E	1546.53	NA	NA	1546.53	NA	NA	NA	0	0	1	0	0	0	NO	NO	YES	NO	NO	NO	YES	YES	1324.53	NO	NO	NA	NO	1324.53	NO	NA	NO	NA	NO	NA
927	3779	No	1	S_E	2323.54	NA	NA	2323.54	NA	NA	NA	0	0	1	0	0	0	NO	NO	YES	NO	NO	NO	YES	YES	2323.54	NO	NO	NA	NO	2323.54	NO	NA	NO	NA	NO	NA
928	11368	No	1	S_E	48	NA	NA	48	NA	NA	NA	0	0	1	0	0	0	NO	NO	YES	NO	NO	NO	NO	YES	48	NO	NO	NA	NO	48	NO	NA	NO	NA	NO	NA
929	2302	No	1	S_E	5	NA	NA	5	NA	NA	NA	0	0	1	0	0	0	NO	NO	YES	NO	NO	NO	YES	NO	NA	NO	NO	NA	NO	NA	YES	5	NO	NA	NO	NA
930	10353	No	1	S_E	NA	NA	NA	NA	NA	NA	NA	0	0	1	0	0	0	NO	NO	YES	NO	NO	NO	YES	YES	NA	NO	NO	NA	NO	NA	NO	NA	NO	NA	NO	NA
931	3057	No	2	B_E_S_E	NA	NA	NA	NA	NA	NA	NA	1	0	1	0	0	0	YES	NO	YES	NO	NO	NO	YES	NO	NA	NO	NO	NA	NO	NA	NO	NA	NO	NA	NO	NA
932	10934	No	5	3	NA	759	654	1273	1516	813	NA	1	1	1	1	1	0	YES	YES	YES	YES	YES	NO	YES	YES	1273	NO	YES	1516	YES	1516	NO	NA	NO	NA	NO	NA
933	4590	No	2	B_E_S_P	1949	NA	NA	NA	1333	NA	1949	0	0	0	1	0	1	NO	NO	NO	YES	NO	YES	NO	NO	NA	YES	NO	NA	NO	NA	NO	NA	NO	NA	NO	NA
934	1212	No	1	B_E	1232	1232	NA	NA	NA	NA	NA	1	0	0	0	0	0	YES	NO	NO	NO	NO	NO	NO	NO	NA	NO	NO	NA	NO	NA	NO	NA	NO	NA	NO	NA
935	7778	No	1	B_E	2412	2412	NA	NA	NA	NA	NA	1	0	0	0	0	0	YES	NO	NO	NO	NO	NO	NO	NO	NA	NO	NO	NA	NO	NA	NO	NA	NO	NA	NO	NA
936	2527	No	2	B_E_S_P	160	NA	NA	NA	160	NA	160	0	0	0	1	0	1	NO	NO	NO	YES	NO	YES	NO	NO	NA	YES	NO	NA	NO	NA	NO	NA	NO	NA	NO	NA
937	5030	No	2	S_E_S_P	NA	NA	NA	NA	NA	NA	NA	0	0	1	0	1	0	NO	NO	YES	NO	YES	NO	YES	NO	NA	NO	NO	NA	NO	NA	NO	NA	NO	NA	YES	NA
938	400	No	2	S_E_S_P	268	NA	NA	268	268	NA	NA	0	0	1	1	0	0	NO	NO	YES	YES	NO	NO	YES	NO	NA	YES	NO	NA	NO	NA	NO	NA	NO	NA	YES	268
939	6931	No	1	S_E	3743	NA	NA	3743	NA	NA	NA	0	0	1	0	0	0	NO	NO	YES	NO	NO	NO	NO	YES	3743	NO	NO	NA	NO	3743	NO	NA	NO	NA	NO	NA
940	6818	No	2	B_E_S_E	1842	1842	NA	NA	NA	NA	NA	1	0	1	0	0	0	YES	NO	YES	NO	NO	NO	YES	NO	NA	NO	NO	NA	NO	NA	NO	NA	NO	NA	NO	NA
941	7477	No	3	S_E_S_P	NA	NA	NA	NA	NA	NA	NA	0	0	1	1	1	0	NO	NO	YES	YES	YES	NO	YES	NO	NA	NO	YES	NA	NO	NA	NO	NA	NO	NA	NO	NA
942	13292	No	1	S_E	308	NA	NA	308	NA	NA	NA	0	0	1	0	0	0	NO	NO	YES	NO	NO	NO	YES	NO	NA	NO	NO	NA	NO	NA	YES	308	NO	NA	NO	NA
943	3782	No	3	S_E_S_P	NA	NA	NA	NA	NA	NA	NA	0	0	1	1	1	0	NO	NO	YES	YES	YES	NO	YES	NO	NA	YES	NO	NA	NO	NA	NO	NA	NO	NA	YES	NA
944	5198	No	4	3	NA	1322	NA	3332	3332	NA	NA	1	0	1	1	1	0	YES	NO	YES	YES	YES	NO	YES	NO	NA	YES	YES	NA	NO	NA	NO	NA	NO	NA	NO	NA
945	7650	No	2	B_E_S_E	2972	2972	NA	1029	NA	NA	NA	1	0	1	0	0	0	YES	NO	YES	NO	NO	NO	YES	NO	NA	NO	NO	NA	NO	NA	NO	NA	NO	NA	NO	NA
946	1974	No	2	B_E_B_P	NA	NA	NA	NA	NA	NA	NA	1	1	0	0	0	0	YES	YES	NO	NO	NO	NO	NO	NO	NA	NO	NO	NA	NO	NA	NO	NA	NO	NA	NO	NA
947	8389	No	3	S_E_S_P	341	NA	NA	341	341	341	NA	0	0	1	1	1	0	NO	NO	YES	YES	YES	NO	YES	NO	NA	YES	NO	NA	NO	NA	NO	NA	NO	NA	YES	341
948	224	No	2	S_E_S_P	175	NA	NA	175	175	NA	NA	0	0	1	1	0	0	NO	NO	YES	YES	NO	NO	YES	NO	NA	YES	NO	NA	NO	NA	NO	NA	NO	NA	YES	175
949	4838	No	2	S_E_S_P	NA	NA	NA	NA	NA	NA	NA	0	0	1	0	1	0	NO	NO	YES	NO	YES	NO	YES	NO	NA	NO	NO	NA	NO	NA	NO	NA	NO	NA	YES	NA
950	7208	No	1	B_E	1806	1806	NA	NA	NA	NA	NA	1	0	0	0	0	0	YES	NO	NO	NO	NO	NO	NO	NO	NA	NO	NO	NA	NO	NA	NO	NA	NO	NA	NO	NA
951	7396	No	1	S_E	NA	NA	NA	NA	NA	NA	NA	0	0	1	0	0	0	NO	NO	YES	NO	NO	NO	YES	YES	NA	NO	NO	NA	NO	NA	NO	NA	NO	NA	NO	NA
952	2757	No	2	S_E_S_P	1481	NA	NA	1481	NA	1481	NA	0	0	1	0	1	0	NO	NO	YES	NO	YES	NO	YES	YES	1078	NO	NO	NA	NO	1078	NO	NA	NO	NA	NO	NA
953	3629	No	3	S_E_S_P	1621	NA	NA	1621	1621	1621	NA	0	0	1	1	1	0	NO	NO	YES	YES	YES	NO	YES	NO	NA	YES	NO	NA	NO	NA	NO	NA	NO	NA	YES	1621
954	8337	No	2	S_E_S_P	202	NA	NA	202	NA	202	NA	0	0	1	0	1	0	NO	NO	YES	NO	YES	NO	YES	NO	NA	NO	NO	NA	NO	NA	NO	NA	NO	NA	YES	202
955	3741	No	3	S_E_S_P	NA	NA	NA	NA	NA	NA	NA	0	0	1	1	1	0	NO	NO	YES	YES	YES	NO	YES	NO	NA	NO	YES	NA	NO	NA	NO	NA	NO	NA	NO	NA
956	8782	No	1	S_E	355	NA	NA	355	NA	NA	NA	0	0	1	0	0	0	NO	NO	YES	NO	NO	NO	YES	YES	355	NO	NO	NA	NO	355	NO	NA	NO	NA	NO	NA
957	8289	No	2	B_E_S_P	2148.58	NA	NA	NA	NA	NA	2148.58	0	0	0	1	0	1	NO	NO	NO	YES	NO	YES	NO	NO	NA	YES	NO	NA	NO	NA	NO	NA	NO	NA	NO	NA
958	2507	No	1	S_E	376	NA	NA	376	NA	NA	NA	0	0	1	0	0	0	NO	NO	YES	NO	NO	NO	YES	YES	224	NO	NO	NA	NO	224	NO	NA	NO	NA	NO	NA
959	4990	No	1	B_P	287	NA	287	NA	NA	NA	NA	0	1	0	0	0	0	NO	YES	NO	NO	NO	NO	NO	NO	NA	NO	NO	NA	NO	NA	NO	NA	NO	NA	NO	NA
960	1241	No	3	S_E_S_P	29	NA	NA	NA	NA	29	NA	0	0	1	1	1	0	NO	NO	YES	YES	YES	NO	YES	YES	NA	NO	YES	NA	YES	NA	NO	NA	NO	NA	NO	NA
961	650	No	2	S_E_S_P	406.354	NA	NA	NA	406.354	NA	NA	0	0	1	1	0	0	NO	NO	YES	YES	NO	NO	YES	NO	NA	YES	NO	NA	NO	NA	NO	NA	NO	NA	YES	406.354
962	5156	No	1	S_E	3252	NA	NA	3252	NA	NA	NA	0	0	1	0	0	0	NO	NO	YES	NO	NO	NO	YES	NO	NA	NO	NO	NA	NO	NA	YES	3252	NO	NA	NO	NA
963	13709	No	1	S_E	NA	NA	NA	NA	NA	NA	NA	0	0	1	0	0	0	NO	NO	YES	NO	NO	NO	YES	YES	NA	NO	NO	NA	NO	NA	NO	NA	NO	NA	NO	NA
964	8974	No	3	S_E_S_P	NA	NA	NA	NA	NA	NA	NA	0	0	1	1	1	0	NO	NO	YES	YES	YES	NO	YES	NO	NA	YES	NO	NA	NO	NA	NO	NA	NO	NA	YES	NA
965	8621	No	1	B_E	NA	NA	NA	NA	NA	NA	NA	1	0	0	0	0	0	YES	NO	NO	NO	NO	NO	NO	NO	NA	NO	NO	NA	NO	NA	NO	NA	NO	NA	NO	NA
966	1929	No	2	B_E_S_P	NA	NA	NA	NA	NA	NA	NA	0	0	0	1	0	1	NO	NO	NO	YES	NO	YES	NO	NO	NA	YES	NO	NA	NO	NA	NO	NA	NO	NA	NO	NA
967	9472	No	2	B_E_S_P	NA	NA	NA	NA	NA	NA	NA	1	0	0	1	0	0	YES	NO	NO	YES	NO	NO	NO	NO	NA	NO	YES	NA	NO	NA	NO	NA	NO	NA	NO	NA
968	3541	No	1	S_E	NA	NA	NA	0	NA	NA	NA	0	0	1	0	0	0	NO	NO	YES	NO	NO	NO	YES	NO	NA	NO	NO	NA	NO	NA	YES	NA	NO	NA	NO	NA
969	11320	No	2	B_E_S_E	NA	NA	NA	NA	NA	NA	NA	1	0	1	0	0	0	YES	NO	YES	NO	NO	NO	YES	YES	NA	NO	NO	NA	NO	NA	NO	NA	NO	NA	NO	NA
970	1477	No	1	S_E	1113.63	NA	NA	1113.63	NA	NA	NA	0	0	1	0	0	0	NO	NO	YES	NO	NO	NO	YES	YES	734.632	NO	NO	NA	NO	734.632	NO	NA	NO	NA	NO	NA
971	5731	No	2	S_E_S_P	481	NA	NA	481	NA	481	NA	0	0	1	0	1	0	NO	NO	YES	NO	YES	NO	YES	NO	NA	NO	NO	NA	NO	NA	NO	NA	NO	NA	YES	481
972	9536	No	1	S_E	NA	NA	NA	NA	NA	NA	NA	0	0	1	0	0	0	NO	NO	YES	NO	NO	NO	YES	NO	NA	NO	NO	NA	NO	NA	YES	NA	NO	NA	NO	NA
973	5395	No	1	S_E	3995	NA	NA	3995	NA	NA	NA	0	0	1	0	0	0	NO	NO	YES	NO	NO	NO	YES	YES	3995	NO	NO	NA	NO	3995	NO	NA	NO	NA	NO	NA
974	1357	No	1	S_P	691	NA	NA	NA	691	NA	NA	0	0	0	1	0	0	NO	NO	NO	YES	NO	NO	NO	NO	NA	YES	NO	NA	NO	NA	NO	NA	YES	691	NO	NA
975	4998	No	2	S_E_S_P	NA	NA	NA	NA	NA	NA	NA	0	0	1	1	0	0	NO	NO	YES	YES	NO	NO	YES	NO	NA	YES	NO	NA	NO	NA	NO	NA	NO	NA	YES	NA
976	7196	No	1	S_E	NA	NA	NA	NA	NA	NA	NA	0	0	1	0	0	0	NO	NO	YES	NO	NO	NO	YES	NO	NA	NO	NO	NA	NO	NA	YES	NA	NO	NA	NO	NA
977	3845	No	1	S_E	NA	NA	NA	NA	NA	NA	NA	0	0	1	0	0	0	NO	NO	YES	NO	NO	NO	YES	YES	NA	NO	NO	NA	NO	NA	NO	NA	NO	NA	NO	NA
978	1138	No	1	S_E	758	NA	NA	758	NA	NA	NA	0	0	1	0	0	0	NO	NO	YES	NO	NO	NO	YES	NO	NA	NO	NO	NA	NO	NA	YES	758	NO	NA	NO	NA
979	9886	No	1	S_E	NA	NA	NA	NA	NA	NA	NA	0	0	1	0	0	0	NO	NO	YES	NO	NO	NO	YES	YES	NA	NO	NO	NA	NO	NA	NO	NA	NO	NA	NO	NA
980	5504	No	1	S_E	102	NA	NA	102	NA	NA	NA	0	0	1	0	0	0	NO	NO	YES	NO	NO	NO	YES	YES	102	NO	NO	NA	NO	102	NO	NA	NO	NA	NO	NA
981	2036	No	2	S_E_S_P	1461	NA	NA	1461	NA	1461	NA	0	0	1	0	1	0	NO	NO	YES	NO	YES	NO	YES	NO	NA	NO	NO	NA	NO	NA	NO	NA	NO	NA	YES	1461
982	12016	No	1	S_E	431	NA	NA	431	NA	NA	NA	0	0	1	0	0	0	NO	NO	YES	NO	NO	NO	YES	YES	431	NO	NO	NA	NO	431	NO	NA	NO	NA	NO	NA
983	3228	No	3	S_E_S_P	NA	NA	NA	NA	NA	NA	NA	0	0	1	1	1	0	NO	NO	YES	YES	YES	NO	YES	NO	NA	NO	YES	NA	NO	NA	NO	NA	NO	NA	NO	NA
984	6383	No	1	B_E	NA	NA	NA	NA	NA	NA	NA	1	0	0	0	0	0	YES	NO	NO	NO	NO	NO	NO	NO	NA	NO	NO	NA	NO	NA	NO	NA	NO	NA	NO	NA
985	7263	No	3	S_E_S_P	NA	NA	NA	NA	NA	NA	NA	0	0	1	1	1	0	NO	NO	YES	YES	YES	NO	YES	NO	NA	NO	YES	NA	NO	NA	NO	NA	NO	NA	NO	NA
986	327	No	1	S_P	70	NA	NA	NA	70	NA	NA	0	0	0	1	0	0	NO	NO	NO	YES	NO	NO	NO	NO	NA	YES	NO	NA	NO	NA	NO	NA	YES	70	NO	NA
987	5944	No	3	S_E_S_P	NA	NA	NA	NA	NA	NA	NA	0	0	1	1	1	0	NO	NO	YES	YES	YES	NO	YES	NO	NA	YES	NO	NA	NO	NA	NO	NA	NO	NA	YES	NA
988	5268	No	4	3	NA	NA	2177.37	427.959	427.959	651.412	NA	0	1	1	1	1	0	NO	YES	YES	YES	YES	NO	YES	NO	NA	NO	YES	427.959	NO	427.959	NO	NA	NO	NA	NO	NA
989	10116	Yes	1	S_E	10	NA	NA	10	NA	NA	NA	0	0	1	0	0	0	NO	NO	YES	NO	NO	NO	YES	NO	NA	NO	NO	NA	NO	NA	YES	10	NO	NA	NO	NA
990	995	No	2	S_E_S_P	416	NA	NA	416	416	NA	NA	0	0	1	1	0	0	NO	NO	YES	YES	NO	NO	YES	NO	NA	YES	NO	NA	NO	NA	NO	NA	NO	NA	YES	416
991	4112	No	2	S_E_S_P	367	NA	NA	367	367	NA	NA	0	0	1	1	0	0	NO	NO	YES	YES	NO	NO	YES	NO	NA	YES	NO	NA	NO	NA	NO	NA	NO	NA	YES	367
992	3760	No	1	S_P	2652	NA	NA	NA	2652	NA	NA	0	0	0	1	0	0	NO	NO	NO	YES	NO	NO	NO	NO	NA	YES	NO	NA	NO	NA	NO	NA	YES	2652	NO	NA
993	6762	No	1	B_E	NA	NA	NA	NA	NA	NA	NA	1	0	0	0	0	0	YES	NO	NO	NO	NO	NO	NO	NO	NA	NO	NO	NA	NO	NA	NO	NA	NO	NA	NO	NA
994	2779	No	3	S_E_S_P	2491	NA	NA	2491	2349	2349	NA	0	0	1	1	1	0	NO	NO	YES	YES	YES	NO	YES	NO	NA	YES	NO	NA	NO	NA	NO	NA	NO	NA	YES	2491
995	1595	No	1	S_E	406	NA	NA	406	NA	NA	NA	0	0	1	0	0	0	NO	NO	YES	NO	NO	NO	YES	YES	405	NO	NO	NA	NO	405	NO	NA	NO	NA	NO	NA
996	4355	No	1	S_E	NA	NA	NA	NA	NA	NA	NA	0	0	1	0	0	0	NO	NO	YES	NO	NO	NO	YES	YES	NA	NO	NO	NA	NO	NA	NO	NA	NO	NA	NO	NA
997	4338	No	4	3	NA	250	NA	251	250	1	NA	1	0	1	1	1	0	YES	NO	YES	YES	YES	NO	YES	NO	NA	YES	NO	NA	NO	NA	NO	NA	NO	NA	NO	NA
998	2819	No	2	B_E_B_P	170.226	170.226	170.226	NA	NA	NA	NA	1	1	0	0	0	0	YES	YES	NO	NO	NO	NO	NO	NO	NA	NO	NO	NA	NO	NA	NO	NA	NO	NA	NO	NA
999	9879	No	1	S_E	257	NA	NA	257	NA	NA	NA	0	0	1	0	0	0	NO	NO	YES	NO	NO	NO	YES	YES	257	NO	NO	NA	NO	257	NO	NA	NO	NA	NO	NA
1000	5155	No	1	S_E	197	NA	NA	197	NA	NA	NA	0	0	1	0	0	0	NO	NO	YES	NO	NO	NO	YES	YES	197	NO	NO	NA	NO	197	NO	NA	NO	NA	NO	NA
1001	8388	No	1	B_E	NA	NA	NA	NA	NA	NA	NA	1	0	0	0	0	0	YES	NO	NO	NO	NO	NO	NO	NO	NA	NO	NO	NA	NO	NA	NO	NA	NO	NA	NO	NA
1002	8944	No	1	S_E	233	NA	NA	233	NA	NA	NA	0	0	1	0	0	0	NO	NO	YES	NO	NO	NO	YES	NO	NA	NO	NO	NA	NO	NA	YES	233	NO	NA	NO	NA
1003	6596	No	1	B_E	NA	NA	NA	NA	NA	NA	NA	1	0	0	0	0	0	YES	NO	NO	NO	NO	NO	NO	NO	NA	NO	NO	NA	NO	NA	NO	NA	NO	NA	NO	NA
1004	4556	No	2	S_E_S_P	56	NA	NA	56	56	NA	NA	0	0	1	1	0	0	NO	NO	YES	YES	NO	NO	YES	NO	NA	YES	NO	NA	NO	NA	NO	NA	NO	NA	YES	56
1005	5169	No	2	B_E_S_E	3733	3733	NA	61	NA	NA	NA	1	0	1	0	0	0	YES	NO	YES	NO	NO	NO	YES	NO	NA	NO	NO	NA	NO	NA	NO	NA	NO	NA	NO	NA
1006	5771	No	2	B_E_S_E	NA	NA	NA	NA	NA	NA	NA	1	0	1	0	0	0	YES	NO	YES	NO	NO	NO	YES	YES	NA	NO	NO	NA	NO	NA	NO	NA	NO	NA	NO	NA
1007	1422	No	3	S_E_S_P	414	NA	NA	414	414	414	NA	0	0	1	1	1	0	NO	NO	YES	YES	YES	NO	YES	NO	NA	YES	NO	NA	NO	NA	NO	NA	NO	NA	YES	414
1008	1620	No	3	S_E_S_P	1377	NA	NA	1377	1377	1377	NA	0	0	1	1	1	0	NO	NO	YES	YES	YES	NO	YES	NO	NA	YES	NO	NA	NO	NA	NO	NA	NO	NA	YES	1377
1009	572	No	1	S_P	514	NA	NA	NA	514	NA	NA	0	0	0	1	0	0	NO	NO	NO	YES	NO	NO	NO	NO	NA	YES	NO	NA	NO	NA	NO	NA	YES	514	NO	NA
1010	7130	No	1	S_E	NA	NA	NA	NA	NA	NA	NA	0	0	1	0	0	0	NO	NO	YES	NO	NO	NO	YES	YES	NA	NO	NO	NA	NO	NA	NO	NA	NO	NA	NO	NA
1011	9226	No	1	S_E	NA	NA	NA	NA	NA	NA	NA	0	0	1	0	0	0	NO	NO	YES	NO	NO	NO	YES	YES	NA	NO	NO	NA	NO	NA	NO	NA	NO	NA	NO	NA
1012	11572	No	1	S_E	3382	NA	NA	3382	NA	NA	NA	0	0	1	0	0	0	NO	NO	YES	NO	NO	NO	YES	YES	3382	NO	NO	NA	NO	3382	NO	NA	NO	NA	NO	NA
1013	6900	No	1	S_E	NA	NA	NA	NA	NA	NA	NA	0	0	1	0	0	0	NO	NO	YES	NO	NO	NO	YES	YES	NA	NO	NO	NA	NO	NA	NO	NA	NO	NA	NO	NA
1014	1418	No	2	S_E_S_P	1264	NA	NA	1264	1264	NA	NA	0	0	1	1	0	0	NO	NO	YES	YES	NO	NO	YES	NO	NA	YES	NO	NA	NO	NA	NO	NA	NO	NA	YES	1264
1015	2759	No	2	B_E_S_P	1043	NA	NA	NA	1043	NA	476	0	0	0	1	0	1	NO	NO	NO	YES	NO	YES	NO	NO	NA	YES	NO	NA	NO	NA	NO	NA	NO	NA	NO	NA
1016	2590	No	2	S_E_S_P	45	NA	NA	45	NA	NA	NA	0	0	1	0	1	0	NO	NO	YES	NO	YES	NO	YES	YES	0	NO	NO	NA	NO	NA	NO	NA	NO	NA	NO	NA
1017	5050	No	1	S_E	3272.44	NA	NA	3272.44	NA	NA	NA	0	0	1	0	0	0	NO	NO	YES	NO	NO	NO	YES	YES	3272.44	NO	NO	NA	NO	3272.44	NO	NA	NO	NA	NO	NA
1018	2787	No	1	B_P	883.853	NA	883.853	NA	NA	NA	NA	0	1	0	0	0	0	NO	YES	NO	NO	NO	NO	NO	NO	NA	NO	NO	NA	NO	NA	NO	NA	NO	NA	NO	NA
1019	7242	No	1	S_E	NA	NA	NA	NA	NA	NA	NA	0	0	1	0	0	0	NO	NO	YES	NO	NO	NO	YES	YES	NA	NO	NO	NA	NO	NA	NO	NA	NO	NA	NO	NA
1020	8426	No	1	S_E	617	NA	NA	617	NA	NA	NA	0	0	1	0	0	0	NO	NO	YES	NO	NO	NO	YES	NO	NA	NO	NO	NA	NO	NA	YES	617	NO	NA	NO	NA
1021	320	No	1	S_E	NA	NA	NA	NA	NA	NA	NA	0	0	1	0	0	0	NO	NO	YES	NO	NO	NO	YES	YES	NA	NO	NO	NA	NO	NA	NO	NA	NO	NA	NO	NA
1022	3484	No	1	S_E	NA	NA	NA	NA	NA	NA	NA	0	0	1	0	0	0	NO	NO	YES	NO	NO	NO	YES	NO	NA	NO	NO	NA	NO	NA	YES	NA	NO	NA	NO	NA
1023	4016	No	2	B_E_B_P	78	78	6	NA	NA	NA	NA	1	1	0	0	0	0	YES	YES	NO	NO	NO	NO	NO	NO	NA	NO	NO	NA	NO	NA	NO	NA	NO	NA	NO	NA
1024	7542	No	1	S_E	14	NA	NA	14	NA	NA	NA	0	0	1	0	0	0	NO	NO	YES	NO	NO	NO	YES	NO	NA	NO	NO	NA	NO	NA	YES	14	NO	NA	NO	NA
1025	1606	No	1	S_P	341	NA	NA	NA	341	NA	NA	0	0	0	1	0	0	NO	NO	NO	YES	NO	NO	NO	NO	NA	YES	NO	NA	NO	NA	NO	NA	YES	341	NO	NA
1026	9778	No	1	S_E	NA	NA	NA	NA	NA	NA	NA	0	0	1	0	0	0	NO	NO	YES	NO	NO	NO	YES	YES	NA	NO	NO	NA	NO	NA	NO	NA	NO	NA	NO	NA
1027	11257	No	3	S_E_S_P	NA	NA	NA	NA	NA	NA	NA	0	0	1	1	1	0	NO	NO	YES	YES	YES	NO	YES	YES	NA	NO	YES	NA	YES	NA	NO	NA	NO	NA	NO	NA
1028	3437	No	1	B_P	NA	NA	NA	NA	NA	NA	NA	0	1	0	0	0	0	NO	YES	NO	NO	NO	NO	NO	NO	NA	NO	NO	NA	NO	NA	NO	NA	NO	NA	NO	NA
1029	790	No	2	S_E_S_P	NA	NA	NA	NA	NA	NA	NA	0	0	1	1	0	0	NO	NO	YES	YES	NO	NO	YES	NO	NA	YES	NO	NA	NO	NA	NO	NA	NO	NA	YES	NA
1030	8152	No	2	B_E_S_P	NA	NA	NA	NA	NA	NA	NA	0	0	0	1	0	1	NO	NO	NO	YES	NO	YES	NO	NO	NA	YES	NO	NA	NO	NA	NO	NA	NO	NA	NO	NA
1031	5094	No	1	S_E	NA	NA	NA	NA	NA	NA	NA	0	0	1	0	0	0	NO	NO	YES	NO	NO	NO	YES	YES	NA	NO	NO	NA	NO	NA	NO	NA	NO	NA	NO	NA
1032	666	No	2	S_E_S_P	NA	NA	NA	NA	NA	NA	NA	0	0	1	1	0	0	NO	NO	YES	YES	NO	NO	YES	NO	NA	YES	NO	NA	NO	NA	NO	NA	NO	NA	YES	NA
1033	5820	No	2	S_E_S_P	4451	NA	NA	4451	987	NA	NA	0	0	1	1	0	0	NO	NO	YES	YES	NO	NO	YES	NO	NA	YES	NO	NA	NO	NA	NO	NA	NO	NA	YES	4451
1034	4623	No	3	S_E_S_P	174	NA	NA	174	174	174	NA	0	0	1	1	1	0	NO	NO	YES	YES	YES	NO	YES	NO	NA	YES	NO	NA	NO	NA	NO	NA	NO	NA	YES	174
1035	6780	No	1	B_E	NA	NA	NA	NA	NA	NA	NA	1	0	0	0	0	0	YES	NO	NO	NO	NO	NO	NO	NO	NA	NO	NO	NA	NO	NA	NO	NA	NO	NA	NO	NA
1036	10204	No	2	S_E_S_P	93	NA	NA	93	NA	93	NA	0	0	1	0	1	0	NO	NO	YES	NO	YES	NO	YES	NO	NA	NO	NO	NA	NO	NA	NO	NA	NO	NA	YES	93
1037	3716	No	2	B_E_S_P	NA	NA	NA	NA	NA	NA	NA	1	0	0	1	0	0	YES	NO	NO	YES	NO	NO	NO	NO	NA	NO	YES	NA	NO	NA	NO	NA	NO	NA	NO	NA
1038	3629	No	1	S_P	1074	NA	NA	NA	1074	NA	NA	0	0	0	1	0	0	NO	NO	NO	YES	NO	NO	NO	NO	NA	NO	YES	1074	NO	1074	NO	NA	NO	NA	NO	NA
1039	3515	No	1	S_E	NA	NA	NA	NA	NA	NA	NA	0	0	1	0	0	0	NO	NO	YES	NO	NO	NO	YES	NO	NA	NO	NO	NA	NO	NA	YES	NA	NO	NA	NO	NA
1040	5180	No	2	B_E_S_P	NA	NA	NA	NA	NA	NA	NA	0	0	0	1	0	1	NO	NO	NO	YES	NO	YES	NO	NO	NA	YES	NO	NA	NO	NA	NO	NA	NO	NA	NO	NA
1041	7623	No	1	S_E	NA	NA	NA	NA	NA	NA	NA	0	0	1	0	0	0	NO	NO	YES	NO	NO	NO	YES	YES	NA	NO	NO	NA	NO	NA	NO	NA	NO	NA	NO	NA
1042	4711	No	1	S_E	2457	NA	NA	2457	NA	NA	NA	0	0	1	0	0	0	NO	NO	YES	NO	NO	NO	YES	NO	NA	NO	NO	NA	NO	NA	YES	2457	NO	NA	NO	NA
1043	7048	No	2	B_E_S_P	NA	NA	NA	NA	NA	NA	NA	1	0	0	1	0	0	YES	NO	NO	YES	NO	NO	NO	NO	NA	NO	YES	NA	NO	NA	NO	NA	NO	NA	NO	NA
1044	3318	No	2	B_E_S_P	NA	NA	NA	NA	NA	NA	NA	0	0	0	1	0	1	NO	NO	NO	YES	NO	YES	NO	NO	NA	YES	NO	NA	NO	NA	NO	NA	NO	NA	NO	NA
1045	1673	No	1	B_E	363	363	NA	NA	NA	NA	NA	1	0	0	0	0	0	YES	NO	NO	NO	NO	NO	NO	NO	NA	NO	NO	NA	NO	NA	NO	NA	NO	NA	NO	NA
1046	4336	No	1	S_E	NA	NA	NA	NA	NA	NA	NA	0	0	1	0	0	0	NO	NO	YES	NO	NO	NO	YES	YES	NA	NO	NO	NA	NO	NA	NO	NA	NO	NA	NO	NA
1047	1530	No	1	B_P	10	NA	10	NA	NA	NA	NA	0	1	0	0	0	0	NO	YES	NO	NO	NO	NO	NO	NO	NA	NO	NO	NA	NO	NA	NO	NA	NO	NA	NO	NA
1048	4681	No	2	S_E_S_P	758	NA	NA	758	NA	758	NA	0	0	1	0	1	0	NO	NO	YES	NO	YES	NO	YES	NO	NA	NO	NO	NA	NO	NA	NO	NA	NO	NA	YES	758
1049	2819	No	1	S_E	NA	NA	NA	NA	NA	NA	NA	0	0	1	0	0	0	NO	NO	YES	NO	NO	NO	YES	YES	NA	NO	NO	NA	NO	NA	NO	NA	NO	NA	NO	NA
1050	1880	No	1	B_E	291	291	NA	NA	NA	NA	NA	1	0	0	0	0	0	YES	NO	NO	NO	NO	NO	NO	NO	NA	NO	NO	NA	NO	NA	NO	NA	NO	NA	NO	NA
1051	1044	No	1	S_P	NA	NA	NA	NA	NA	NA	NA	0	0	0	1	0	0	NO	NO	NO	YES	NO	NO	NO	NO	NA	YES	NO	NA	NO	NA	NO	NA	YES	NA	NO	NA
1052	3486	No	1	S_E	NA	NA	NA	NA	NA	NA	NA	0	0	1	0	0	0	NO	NO	YES	NO	NO	NO	YES	YES	NA	NO	NO	NA	NO	NA	NO	NA	NO	NA	NO	NA
1053	2782	No	1	S_E	315	NA	NA	315	NA	NA	NA	0	0	1	0	0	0	NO	NO	YES	NO	NO	NO	YES	NO	NA	NO	NO	NA	NO	NA	YES	315	NO	NA	NO	NA
1054	3681	No	2	B_E_S_P	772	NA	NA	NA	772	NA	NA	0	0	0	1	0	1	NO	NO	NO	YES	NO	YES	NO	NO	NA	YES	NO	NA	NO	NA	NO	NA	NO	NA	NO	NA
1055	7251	Yes	2	B_E_S_P	497	NA	NA	NA	497	NA	497	0	0	0	1	0	1	NO	NO	NO	YES	NO	YES	NO	NO	NA	YES	NO	NA	NO	NA	NO	NA	NO	NA	NO	NA
1056	2523	No	1	S_E	51	NA	NA	51	NA	NA	NA	0	0	1	0	0	0	NO	NO	YES	NO	NO	NO	YES	NO	NA	NO	NO	NA	NO	NA	YES	51	NO	NA	NO	NA
1057	1147	No	1	B_E	NA	NA	NA	NA	NA	NA	NA	1	0	0	0	0	0	YES	NO	NO	NO	NO	NO	NO	NO	NA	NO	NO	NA	NO	NA	NO	NA	NO	NA	NO	NA
1058	7753	No	2	S_E_S_P	3601	NA	NA	3601	NA	3601	NA	0	0	1	0	1	0	NO	NO	YES	NO	YES	NO	YES	NO	NA	NO	NO	NA	NO	NA	NO	NA	NO	NA	YES	3601
1059	5909	No	1	S_E	2880.58	NA	NA	2880.58	NA	NA	NA	0	0	1	0	0	0	NO	NO	YES	NO	NO	NO	YES	NO	NA	NO	NO	NA	NO	NA	YES	2880.58	NO	NA	NO	NA
1060	9369	No	2	S_E_B_P	NA	NA	NA	NA	NA	NA	NA	0	1	1	0	0	0	NO	YES	YES	NO	NO	NO	YES	YES	NA	NO	NO	NA	NO	NA	NO	NA	NO	NA	NO	NA
1061	740	No	2	S_E_S_P	722	NA	NA	722	722	NA	NA	0	0	1	1	0	0	NO	NO	YES	YES	NO	NO	YES	NO	NA	YES	NO	NA	NO	NA	NO	NA	NO	NA	YES	722
1062	3952	No	2	S_E_B_P	2497	NA	544	2497	NA	NA	NA	0	1	1	0	0	0	NO	YES	YES	NO	NO	NO	YES	NO	NA	NO	NO	NA	NO	NA	NO	NA	NO	NA	NO	NA
1063	2341	No	2	S_E_S_P	1840	NA	NA	1840	NA	736	NA	0	0	1	0	1	0	NO	NO	YES	NO	YES	NO	YES	YES	NA	NO	NO	NA	NO	NA	NO	NA	NO	NA	NO	NA
1064	6764	No	3	3	NA	NA	NA	1378.36	NA	NA	NA	0	1	1	1	0	0	NO	YES	YES	YES	NO	NO	YES	YES	741.357	NO	YES	NA	YES	741.357	NO	NA	NO	NA	NO	NA
1065	7733	No	1	S_E	NA	NA	NA	NA	NA	NA	NA	0	0	1	0	0	0	NO	NO	YES	NO	NO	NO	YES	NO	NA	NO	NO	NA	NO	NA	YES	NA	NO	NA	NO	NA
1066	3115	No	1	S_E	NA	NA	NA	NA	NA	NA	NA	0	0	1	0	0	0	NO	NO	YES	NO	NO	NO	YES	YES	NA	NO	NO	NA	NO	NA	NO	NA	NO	NA	NO	NA
1067	3933	Yes	1	S_E_S_P	813	NA	NA	NA	NA	813	NA	0	0	0	0	1	0	NO	NO	NO	NO	YES	NO	NO	NO	NA	NO	NO	NA	NO	NA	NO	NA	NO	NA	YES	813
1068	4531	No	3	3	NA	NA	NA	NA	NA	NA	NA	0	0	1	1	0	1	NO	NO	YES	YES	NO	YES	YES	NO	NA	YES	NO	NA	NO	NA	NO	NA	NO	NA	NO	NA
1069	5583	No	1	S_E	2389	NA	NA	2389	NA	NA	NA	0	0	1	0	0	0	NO	NO	YES	NO	NO	NO	YES	NO	NA	NO	NO	NA	NO	NA	YES	2389	NO	NA	NO	NA
1070	10085	No	1	S_E	NA	NA	NA	NA	NA	NA	NA	0	0	1	0	0	0	NO	NO	YES	NO	NO	NO	YES	YES	NA	NO	NO	NA	NO	NA	NO	NA	NO	NA	NO	NA
1071	2363	No	2	B_E_S_P	1452	NA	NA	NA	1452	NA	332	0	0	0	1	0	1	NO	NO	NO	YES	NO	YES	NO	NO	NA	YES	YES	521	NO	521	NO	NA	NO	NA	NO	NA
1072	8323	Yes	3	S_E_S_P	1556.72	NA	NA	1556.72	450	450	NA	0	0	1	1	1	0	NO	NO	YES	YES	YES	NO	YES	NO	NA	NO	YES	450	NO	450	NO	NA	NO	NA	NO	NA
1073	3669	No	1	S_E	NA	NA	NA	NA	NA	NA	NA	0	0	1	0	0	0	NO	NO	YES	NO	NO	NO	YES	YES	NA	NO	NO	NA	NO	NA	NO	NA	NO	NA	NO	NA
1074	1046	No	2	S_E_S_P	735	NA	NA	735	735	NA	NA	0	0	1	1	0	0	NO	NO	YES	YES	NO	NO	YES	NO	NA	YES	NO	NA	NO	NA	NO	NA	NO	NA	YES	735
1075	4967	Yes	1	B_E	1143.39	1143.39	NA	NA	NA	NA	NA	1	0	0	0	0	0	YES	NO	NO	NO	NO	NO	NO	NO	NA	NO	NO	NA	NO	NA	NO	NA	NO	NA	NO	NA
1076	2324	No	2	B_E_B_P	1407.08	1077.08	1407.08	NA	NA	NA	NA	1	1	0	0	0	0	YES	YES	NO	NO	NO	NO	NO	NO	NA	NO	NO	NA	NO	NA	NO	NA	NO	NA	NO	NA
1077	4735	No	2	B_E_S_E	2516.55	1612	NA	2516.55	NA	NA	NA	1	0	1	0	0	0	YES	NO	YES	NO	NO	NO	YES	NO	NA	NO	NO	NA	NO	NA	NO	NA	NO	NA	NO	NA
1078	8488	No	1	S_E	NA	NA	NA	NA	NA	NA	NA	0	0	1	0	0	0	NO	NO	YES	NO	NO	NO	YES	YES	NA	NO	NO	NA	NO	NA	NO	NA	NO	NA	NO	NA
1079	2471	No	2	B_E_S_P	2078	2056	NA	NA	2078	NA	NA	1	0	0	1	0	0	YES	NO	NO	YES	NO	NO	NO	NO	NA	YES	NO	NA	NO	NA	NO	NA	NO	NA	NO	NA
1080	4575	No	1	S_E	NA	NA	NA	NA	NA	NA	NA	0	0	1	0	0	0	NO	NO	YES	NO	NO	NO	YES	NO	NA	NO	NO	NA	NO	NA	YES	NA	NO	NA	NO	NA
1081	8250	No	2	S_P_B_P	112	NA	112	NA	92	NA	NA	0	1	0	1	0	0	NO	YES	NO	YES	NO	NO	NO	NO	NA	YES	YES	92	NO	92	NO	NA	NO	NA	NO	NA
1082	354	No	1	S_P	NA	NA	NA	NA	NA	NA	NA	0	0	0	1	0	0	NO	NO	NO	YES	NO	NO	NO	NO	NA	YES	NO	NA	NO	NA	NO	NA	YES	NA	NO	NA
1083	14100	Yes	1	B_E	NA	NA	NA	NA	NA	NA	NA	1	0	0	0	0	0	YES	NO	NO	NO	NO	NO	NO	NO	NA	NO	NO	NA	NO	NA	NO	NA	NO	NA	NO	NA
1084	4986	No	2	B_E_B_P	NA	NA	NA	NA	NA	NA	NA	1	1	0	0	0	0	YES	YES	NO	NO	NO	NO	NO	NO	NA	NO	NO	NA	NO	NA	NO	NA	NO	NA	NO	NA
1085	7092	Yes	1	S_E	NA	NA	NA	NA	NA	NA	NA	0	0	1	0	0	0	NO	NO	YES	NO	NO	NO	YES	NO	NA	NO	NO	NA	NO	NA	YES	NA	NO	NA	NO	NA
1086	2184	No	1	B_E	NA	NA	NA	NA	NA	NA	NA	1	0	0	0	0	0	YES	NO	NO	NO	NO	NO	NO	NO	NA	NO	NO	NA	NO	NA	NO	NA	NO	NA	NO	NA
1087	2279	No	1	B_E	NA	NA	NA	NA	NA	NA	NA	1	0	0	0	0	0	YES	NO	NO	NO	NO	NO	NO	NO	NA	NO	NO	NA	NO	NA	NO	NA	NO	NA	NO	NA
1088	2038	No	2	S_E_S_P	NA	NA	NA	NA	NA	NA	NA	0	0	1	1	0	0	NO	NO	YES	YES	NO	NO	YES	NO	NA	YES	NO	NA	NO	NA	NO	NA	NO	NA	YES	NA
1089	7157	No	1	S_E	NA	NA	NA	NA	NA	NA	NA	0	0	1	0	0	0	NO	NO	YES	NO	NO	NO	YES	YES	NA	NO	NO	NA	NO	NA	NO	NA	NO	NA	NO	NA
1090	263	No	1	S_P	111	NA	NA	NA	111	NA	NA	0	0	0	1	0	0	NO	NO	NO	YES	NO	NO	NO	NO	NA	YES	NO	NA	NO	NA	NO	NA	YES	111	NO	NA
1091	3010	No	2	S_E_S_P	1200	NA	NA	1200	NA	1200	NA	0	0	1	0	1	0	NO	NO	YES	NO	YES	NO	YES	NO	NA	NO	NO	NA	NO	NA	NO	NA	NO	NA	YES	1200
1092	2604	No	3	3	NA	NA	NA	722	NA	NA	NA	1	1	1	0	0	0	YES	YES	YES	NO	NO	NO	YES	NO	NA	NO	NO	NA	NO	NA	NO	NA	NO	NA	NO	NA
1093	2809	No	2	S_E_S_P	83	NA	NA	83	NA	83	NA	0	0	1	0	1	0	NO	NO	YES	NO	YES	NO	YES	NO	NA	NO	NO	NA	NO	NA	NO	NA	NO	NA	YES	83
1094	4678	No	1	S_E	NA	NA	NA	NA	NA	NA	NA	0	0	1	0	0	0	NO	NO	YES	NO	NO	NO	YES	NO	NA	NO	NO	NA	NO	NA	YES	NA	NO	NA	NO	NA
1095	2874	No	1	B_E	507	507	NA	NA	NA	NA	NA	1	0	0	0	0	0	YES	NO	NO	NO	NO	NO	NO	NO	NA	NO	NO	NA	NO	NA	NO	NA	NO	NA	NO	NA
1096	14240	No	1	S_E	1598	NA	NA	1598	NA	NA	NA	0	0	1	0	0	0	NO	NO	YES	NO	NO	NO	YES	YES	1598	NO	NO	NA	NO	1598	NO	NA	NO	NA	NO	NA
1097	3007	No	2	S_E_S_P	455	NA	NA	455	455	NA	NA	0	0	1	1	0	0	NO	NO	YES	YES	NO	NO	YES	NO	NA	YES	NO	NA	NO	NA	NO	NA	NO	NA	YES	455
1098	885	No	2	S_E_S_P	378	NA	NA	378	378	NA	NA	0	0	1	1	0	0	NO	NO	YES	YES	NO	NO	YES	NO	NA	YES	NO	NA	NO	NA	NO	NA	NO	NA	YES	378
1099	3772	No	6	3	NA	2799	275	2258	2258	2258	0	1	1	1	1	1	1	YES	YES	YES	YES	YES	YES	YES	NO	NA	YES	NO	NA	NO	NA	NO	NA	NO	NA	NO	NA
1100	7801	No	1	S_E	4547	NA	NA	4547	NA	NA	NA	0	0	1	0	0	0	NO	NO	YES	NO	NO	NO	YES	YES	4547	NO	NO	NA	NO	4547	NO	NA	NO	NA	NO	NA
1101	7746	No	2	S_E_S_P	44	NA	NA	44	NA	44	NA	0	0	1	0	1	0	NO	NO	YES	NO	YES	NO	YES	NO	NA	NO	NO	NA	NO	NA	NO	NA	NO	NA	YES	44
1102	11011	No	1	B_E	517	517	NA	NA	NA	NA	NA	1	0	0	0	0	0	YES	NO	NO	NO	NO	NO	NO	NO	NA	NO	NO	NA	NO	NA	NO	NA	NO	NA	NO	NA
1103	4939	No	2	S_E_S_P	137	NA	NA	137	137	NA	NA	0	0	1	1	0	0	NO	NO	YES	YES	NO	NO	YES	NO	NA	YES	NO	NA	NO	NA	NO	NA	NO	NA	YES	137
1104	2555	No	1	B_E	712	712	NA	NA	NA	NA	NA	1	0	0	0	0	0	YES	NO	NO	NO	NO	NO	NO	NO	NA	NO	NO	NA	NO	NA	NO	NA	NO	NA	NO	NA
1105	3136	No	4	3	NA	994	63	NA	882	NA	536	1	1	0	1	0	1	YES	YES	NO	YES	NO	YES	NO	NO	NA	YES	YES	182	NO	182	NO	NA	NO	NA	NO	NA
1106	9776	No	3	S_E_S_P	NA	NA	NA	NA	NA	NA	NA	0	0	1	1	1	0	NO	NO	YES	YES	YES	NO	YES	NO	NA	NO	YES	NA	NO	NA	NO	NA	NO	NA	NO	NA
1107	4043	No	1	S_E	1104	NA	NA	1104	NA	NA	NA	0	0	1	0	0	0	NO	NO	YES	NO	NO	NO	YES	YES	1104	NO	NO	NA	NO	1104	NO	NA	NO	NA	NO	NA
1108	1083	No	3	S_E_S_P	NA	NA	NA	NA	NA	NA	NA	0	0	1	1	1	0	NO	NO	YES	YES	YES	NO	YES	NO	NA	YES	NO	NA	NO	NA	NO	NA	NO	NA	YES	NA
1109	4529	No	3	S_E_S_P	1543	NA	NA	1543	1543	1543	NA	0	0	1	1	1	0	NO	NO	YES	YES	YES	NO	YES	NO	NA	YES	NO	NA	NO	NA	NO	NA	NO	NA	YES	1543
1110	1247	No	2	B_E_S_P	398	NA	NA	NA	398	NA	398	0	0	0	1	0	1	NO	NO	NO	YES	NO	YES	NO	NO	NA	YES	NO	NA	NO	NA	NO	NA	NO	NA	NO	NA
1111	4586	No	1	S_E	NA	NA	NA	NA	NA	NA	NA	0	0	1	0	0	0	NO	NO	YES	NO	NO	NO	YES	NO	NA	NO	NO	NA	NO	NA	YES	NA	NO	NA	NO	NA
1112	5212	No	3	S_E_S_P	2159.82	NA	NA	2159.82	2159.82	2159.82	NA	0	0	1	1	1	0	NO	NO	YES	YES	YES	NO	YES	NO	NA	NO	YES	2159.82	NO	2159.82	NO	NA	NO	NA	NO	NA
1113	8157	No	2	B_E_S_P	1400	1400	NA	NA	1400	NA	NA	1	0	0	1	0	0	YES	NO	NO	YES	NO	NO	NO	NO	NA	NO	YES	1400	NO	1400	NO	NA	NO	NA	NO	NA
1114	7146	No	2	S_E_S_P	844	NA	NA	844	NA	844	NA	0	0	1	0	1	0	NO	NO	YES	NO	YES	NO	YES	YES	NA	NO	NO	NA	NO	NA	NO	NA	NO	NA	NO	NA
1115	4694	No	1	B_P	NA	NA	NA	NA	NA	NA	NA	0	1	0	0	0	0	NO	YES	NO	NO	NO	NO	NO	NO	NA	NO	NO	NA	NO	NA	NO	NA	NO	NA	NO	NA
1116	5080	No	2	B_E_S_E	NA	NA	NA	NA	NA	NA	NA	1	0	1	0	0	0	YES	NO	YES	NO	NO	NO	YES	YES	NA	NO	NO	NA	NO	NA	NO	NA	NO	NA	NO	NA
1117	2970	No	1	S_E	129.9	NA	NA	129.9	NA	NA	NA	0	0	1	0	0	0	NO	NO	YES	NO	NO	NO	YES	NO	NA	NO	NO	NA	NO	NA	YES	129.9	NO	NA	NO	NA
1118	1372	No	3	S_E_S_P	1180.14	NA	NA	1180.14	1180.14	596.145	NA	0	0	1	1	1	0	NO	NO	YES	YES	YES	NO	YES	NO	NA	YES	YES	596.145	NO	596.145	NO	NA	NO	NA	NO	NA
1119	5928	No	1	S_E	366	NA	NA	366	NA	NA	NA	0	0	1	0	0	0	NO	NO	YES	NO	NO	NO	YES	NO	NA	NO	NO	NA	NO	NA	YES	366	NO	NA	NO	NA
1120	6291	No	1	B_E	280	280	NA	NA	NA	NA	NA	1	0	0	0	0	0	YES	NO	NO	NO	NO	NO	NO	NO	NA	NO	NO	NA	NO	NA	NO	NA	NO	NA	NO	NA
1121	3040	No	2	S_E_S_P	1510	NA	NA	1510	NA	1105	NA	0	0	1	0	1	0	NO	NO	YES	NO	YES	NO	YES	YES	1322	NO	NO	NA	NO	1322	NO	NA	NO	NA	NO	NA
1122	304	No	2	S_E_S_P	204	NA	NA	84	204	NA	NA	0	0	1	1	0	0	NO	NO	YES	YES	NO	NO	YES	NO	NA	YES	NO	NA	NO	NA	NO	NA	NO	NA	YES	204
1123	7321	No	1	S_E	92	NA	NA	92	NA	NA	NA	0	0	1	0	0	0	NO	NO	YES	NO	NO	NO	YES	NO	NA	NO	NO	NA	NO	NA	YES	92	NO	NA	NO	NA
1124	1395	No	2	S_E_S_P	NA	NA	NA	NA	NA	NA	NA	0	0	1	1	0	0	NO	NO	YES	YES	NO	NO	YES	NO	NA	YES	NO	NA	NO	NA	NO	NA	NO	NA	YES	NA
1125	256	No	1	S_E	NA	NA	NA	NA	NA	NA	NA	0	0	1	0	0	0	NO	NO	YES	NO	NO	NO	YES	NO	NA	NO	NO	NA	NO	NA	YES	NA	NO	NA	NO	NA
1126	8603	No	1	S_E	2051	NA	NA	2051	NA	NA	NA	0	0	1	0	0	0	NO	NO	YES	NO	NO	NO	NO	YES	2051	NO	NO	NA	NO	2051	NO	NA	NO	NA	NO	NA
1127	4309	No	1	S_E	NA	NA	NA	NA	NA	NA	NA	0	0	1	0	0	0	NO	NO	YES	NO	NO	NO	YES	YES	NA	NO	NO	NA	NO	NA	NO	NA	NO	NA	NO	NA
1128	4208	Yes	2	B_E_B_P	2725	2725	2725	NA	NA	NA	NA	1	1	0	0	0	0	YES	YES	NO	NO	NO	NO	NO	NO	NA	NO	NO	NA	NO	NA	NO	NA	NO	NA	NO	NA
1129	4949	No	1	S_E	358	NA	NA	358	NA	NA	NA	0	0	1	0	0	0	NO	NO	YES	NO	NO	NO	YES	YES	358	NO	NO	NA	NO	358	NO	NA	NO	NA	NO	NA
1130	5003	No	1	S_E	2312	NA	NA	2312	NA	NA	NA	0	0	1	0	0	0	NO	NO	YES	NO	NO	NO	YES	NO	NA	NO	NO	NA	NO	NA	YES	2312	NO	NA	NO	NA
1131	4194	No	3	S_E_S_P	NA	NA	NA	NA	NA	NA	NA	0	0	1	1	1	0	NO	NO	YES	YES	YES	NO	YES	NO	NA	NO	YES	NA	NO	NA	NO	NA	NO	NA	NO	NA
1132	7398	No	1	S_E	2350.26	NA	NA	2350.26	NA	NA	NA	0	0	1	0	0	0	NO	NO	YES	NO	NO	NO	YES	YES	1120	NO	NO	NA	NO	1120	NO	NA	NO	NA	NO	NA
1133	4144	No	1	S_E	NA	NA	NA	NA	NA	NA	NA	0	0	1	0	0	0	NO	NO	YES	NO	NO	NO	YES	YES	NA	NO	NO	NA	NO	NA	NO	NA	NO	NA	NO	NA
1134	3008	No	1	S_E	NA	NA	NA	NA	NA	NA	NA	0	0	1	0	0	0	NO	NO	YES	NO	NO	NO	YES	YES	NA	NO	NO	NA	NO	NA	NO	NA	NO	NA	NO	NA
1135	760	No	2	S_E_S_P	27	NA	NA	27	27	NA	NA	0	0	1	1	0	0	NO	NO	YES	YES	NO	NO	YES	NO	NA	YES	NO	NA	NO	NA	NO	NA	NO	NA	YES	27
1136	6498	No	3	S_E_S_P	NA	NA	NA	NA	NA	NA	NA	0	0	1	1	1	0	NO	NO	YES	YES	YES	NO	YES	NO	NA	NO	YES	NA	NO	NA	NO	NA	NO	NA	NO	NA
1137	1468	No	2	B_E_S_P	248	NA	NA	NA	248	NA	82	0	0	0	1	0	1	NO	NO	NO	YES	NO	YES	NO	NO	NA	YES	NO	NA	NO	NA	NO	NA	NO	NA	NO	NA
1138	6058	No	2	B_E_B_P	NA	NA	NA	NA	NA	NA	NA	1	1	0	0	0	0	YES	YES	NO	NO	NO	NO	NO	NO	NA	NO	NO	NA	NO	NA	NO	NA	NO	NA	NO	NA
1139	9214	No	1	S_E	NA	NA	NA	NA	NA	NA	NA	0	0	1	0	0	0	NO	NO	YES	NO	NO	NO	YES	YES	NA	NO	NO	NA	NO	NA	NO	NA	NO	NA	NO	NA
1140	9049	No	3	S_E_S_P	66.417	NA	NA	NA	NA	66.417	NA	0	0	1	1	1	0	NO	NO	YES	YES	YES	NO	YES	NO	NA	NO	YES	NA	NO	NA	NO	NA	NO	NA	NO	NA
1141	9026	No	2	S_E_S_P	3940	NA	NA	3940	NA	3940	NA	0	0	1	0	1	0	NO	NO	YES	NO	YES	NO	YES	NO	NA	NO	NO	NA	NO	NA	NO	NA	NO	NA	YES	3940
1142	2689	No	1	S_E	6.99999	NA	NA	6.99999	NA	NA	NA	0	0	1	0	0	0	NO	NO	YES	NO	NO	NO	YES	NO	NA	NO	NO	NA	NO	NA	YES	6.99999	NO	NA	NO	NA
1143	828	No	3	S_E_S_P	463	NA	NA	463	463	463	NA	0	0	1	1	1	0	NO	NO	YES	YES	YES	NO	YES	NO	NA	YES	NO	NA	NO	NA	NO	NA	NO	NA	YES	463
1144	3478	No	1	S_E	NA	NA	NA	NA	NA	NA	NA	0	0	1	0	0	0	NO	NO	YES	NO	NO	NO	YES	YES	NA	NO	NO	NA	NO	NA	NO	NA	NO	NA	NO	NA
1145	4073	No	1	B_P	371.03	NA	371.03	NA	NA	NA	NA	0	1	0	0	0	0	NO	YES	NO	NO	NO	NO	NO	NO	NA	NO	NO	NA	NO	NA	NO	NA	NO	NA	NO	NA
1146	10159	No	1	S_E	4190	NA	NA	4190	NA	NA	NA	0	0	1	0	0	0	NO	NO	YES	NO	NO	NO	YES	YES	3798	NO	NO	NA	NO	3798	NO	NA	NO	NA	NO	NA
1147	1271	No	1	S_E	811	NA	NA	811	NA	NA	NA	0	0	1	0	0	0	NO	NO	YES	NO	NO	NO	YES	YES	811	NO	NO	NA	NO	811	NO	NA	NO	NA	NO	NA
1148	1544	No	2	S_E_S_P	NA	NA	NA	NA	NA	NA	NA	0	0	1	1	0	0	NO	NO	YES	YES	NO	NO	YES	NO	NA	YES	NO	NA	NO	NA	NO	NA	NO	NA	YES	NA
1149	6946	No	2	S_E_S_P	2787	NA	NA	2787	NA	2787	NA	0	0	1	0	1	0	NO	NO	YES	NO	YES	NO	YES	NO	NA	NO	NO	NA	NO	NA	NO	NA	NO	NA	YES	2787
1150	6451	No	1	S_E	NA	NA	NA	NA	NA	NA	NA	0	0	1	0	0	0	NO	NO	YES	NO	NO	NO	YES	YES	NA	NO	NO	NA	NO	NA	NO	NA	NO	NA	NO	NA
1151	3908	No	2	B_E_S_P	NA	NA	NA	NA	NA	NA	NA	1	0	0	1	0	0	YES	NO	NO	YES	NO	NO	NO	NO	NA	NO	YES	NA	NO	NA	NO	NA	NO	NA	NO	NA
1152	3365	Yes	3	S_E_S_P	99	NA	NA	99	99	99	NA	0	0	1	1	1	0	NO	NO	YES	YES	YES	NO	YES	NO	NA	YES	NO	NA	NO	NA	NO	NA	NO	NA	YES	99
1153	6214	Yes	1	S_E	1848	NA	NA	1848	NA	NA	NA	0	0	1	0	0	0	NO	NO	YES	NO	NO	NO	YES	NO	NA	NO	NO	NA	NO	NA	YES	1848	NO	NA	NO	NA
1154	4399	No	1	S_E	2451	NA	NA	2451	NA	NA	NA	0	0	1	0	0	0	NO	NO	YES	NO	NO	NO	YES	YES	2451	NO	NO	NA	NO	2451	NO	NA	NO	NA	NO	NA
1155	5210	No	1	S_P	950	NA	NA	NA	950	NA	NA	0	0	0	1	0	0	NO	NO	NO	YES	NO	NO	NO	NO	NA	NO	YES	950	NO	950	NO	NA	NO	NA	NO	NA
1156	3503	No	1	S_E	328.792	NA	NA	328.792	NA	NA	NA	0	0	1	0	0	0	NO	NO	YES	NO	NO	NO	YES	YES	328.792	NO	NO	NA	NO	328.792	NO	NA	NO	NA	NO	NA
1157	574	No	3	S_E_S_P	333	NA	NA	333	333	333	NA	0	0	1	1	1	0	NO	NO	YES	YES	YES	NO	YES	NO	NA	YES	NO	NA	NO	NA	NO	NA	NO	NA	YES	333
1158	7847	No	2	S_E_B_P	56	NA	NA	56	NA	NA	NA	0	1	1	0	0	0	NO	YES	YES	NO	NO	NO	YES	YES	NA	NO	NO	NA	NO	NA	NO	NA	NO	NA	NO	NA
1159	5465	Yes	2	B_E_S_P	NA	NA	NA	NA	NA	NA	NA	0	0	0	1	0	1	NO	NO	NO	YES	NO	YES	NO	NO	NA	YES	NO	NA	NO	NA	NO	NA	NO	NA	NO	NA
1160	7316	No	1	B_P	2459.2	NA	2459.2	NA	NA	NA	NA	0	1	0	0	0	0	NO	YES	NO	NO	NO	NO	NO	NO	NA	NO	NO	NA	NO	NA	NO	NA	NO	NA	NO	NA
1161	2505	No	3	S_E_S_P	905.976	NA	NA	905.976	905.976	905.976	NA	0	0	1	1	1	0	NO	NO	YES	YES	YES	NO	YES	NO	NA	YES	YES	360	NO	360	NO	NA	NO	NA	NO	NA
1162	5524	No	2	S_E_S_P	381.123	NA	NA	381.123	297.215	NA	NA	0	0	1	1	0	0	NO	NO	YES	YES	NO	NO	YES	YES	381.123	NO	YES	297.215	YES	381.123	NO	NA	NO	NA	NO	NA
1163	5601	No	2	B_E_B_P	3335	3335	3335	NA	NA	NA	NA	1	1	0	0	0	0	YES	YES	NO	NO	NO	NO	NO	NO	NA	NO	NO	NA	NO	NA	NO	NA	NO	NA	NO	NA
1164	7189	Yes	3	S_E_S_P	NA	NA	NA	NA	NA	NA	NA	0	0	1	1	1	0	NO	NO	YES	YES	YES	NO	YES	NO	NA	NO	YES	NA	NO	NA	NO	NA	NO	NA	NO	NA
1165	1548	No	2	S_E_B_P	1180	NA	245	1180	NA	NA	NA	0	1	1	0	0	0	NO	YES	YES	NO	NO	NO	YES	NO	NA	NO	NO	NA	NO	NA	NO	NA	NO	NA	NO	NA
1166	5950	No	3	S_E_S_P	NA	NA	NA	NA	NA	NA	NA	0	0	1	1	1	0	NO	NO	YES	YES	YES	NO	YES	NO	NA	NO	YES	NA	NO	NA	NO	NA	NO	NA	NO	NA
1167	6914	No	2	S_E_S_P	NA	NA	NA	NA	NA	NA	NA	0	0	1	0	1	0	NO	NO	YES	NO	YES	NO	YES	NO	NA	NO	NO	NA	NO	NA	NO	NA	NO	NA	YES	NA
1168	3684	No	1	S_E_S_P	NA	NA	NA	NA	NA	NA	NA	0	0	0	0	1	0	NO	NO	NO	NO	YES	NO	NO	NO	NA	NO	NO	NA	NO	NA	NO	NA	NO	NA	YES	NA
1169	869	No	2	S_E_S_P	373	NA	NA	373	373	NA	NA	0	0	1	1	0	0	NO	NO	YES	YES	NO	NO	YES	NO	NA	YES	NO	NA	NO	NA	NO	NA	NO	NA	YES	373
1170	1279	No	2	S_E_S_P	726	NA	NA	726	726	NA	NA	0	0	1	1	0	0	NO	NO	YES	YES	NO	NO	YES	NO	NA	YES	NO	NA	NO	NA	NO	NA	NO	NA	YES	726
1171	8789	No	1	S_E	NA	NA	NA	NA	NA	NA	NA	0	0	1	0	0	0	NO	NO	YES	NO	NO	NO	YES	YES	NA	NO	NO	NA	NO	NA	NO	NA	NO	NA	NO	NA
1172	936	No	1	S_P	57	NA	NA	NA	57	NA	NA	0	0	0	1	0	0	NO	NO	NO	YES	NO	NO	NO	NO	NA	YES	NO	NA	NO	NA	NO	NA	YES	57	NO	NA
1173	8170	No	2	B_E_S_P	3608	NA	NA	NA	3608	NA	3608	0	0	0	1	0	1	NO	NO	NO	YES	NO	YES	NO	NO	NA	YES	NO	NA	NO	NA	NO	NA	NO	NA	NO	NA
1174	7923	No	3	S_E_S_P	NA	NA	NA	NA	NA	NA	NA	0	0	1	1	1	0	NO	NO	YES	YES	YES	NO	YES	NO	NA	YES	NO	NA	NO	NA	NO	NA	NO	NA	YES	NA
1175	1715	No	2	S_E_S_P	839	NA	NA	839	839	NA	NA	0	0	1	1	0	0	NO	NO	YES	YES	NO	NO	YES	NO	NA	YES	NO	NA	NO	NA	NO	NA	NO	NA	YES	839
1176	3976	No	1	S_E	NA	NA	NA	NA	NA	NA	NA	0	0	1	0	0	0	NO	NO	YES	NO	NO	NO	YES	YES	NA	NO	NO	NA	NO	NA	NO	NA	NO	NA	NO	NA
1177	3291	No	1	B_P	546	NA	546	NA	NA	NA	NA	0	1	0	0	0	0	NO	YES	NO	NO	NO	NO	NO	NO	NA	NO	NO	NA	NO	NA	NO	NA	NO	NA	NO	NA
1178	3333	No	2	B_E_S_P	780	NA	NA	NA	780	NA	780	0	0	0	1	0	1	NO	NO	NO	YES	NO	YES	NO	NO	NA	YES	NO	NA	NO	NA	NO	NA	NO	NA	NO	NA
1179	3190	No	2	S_E_S_P	NA	NA	NA	NA	NA	NA	NA	0	0	1	1	0	0	NO	NO	YES	YES	NO	NO	YES	NO	NA	YES	NO	NA	NO	NA	NO	NA	NO	NA	YES	NA
1180	7016	No	1	S_E	1750.04	NA	NA	1750.04	NA	NA	NA	0	0	1	0	0	0	NO	NO	YES	NO	NO	NO	YES	NO	NA	NO	NO	NA	NO	NA	YES	1750.04	NO	NA	NO	NA
1181	128	No	3	S_E_S_P	NA	NA	NA	NA	NA	NA	NA	0	0	1	1	1	0	NO	NO	YES	YES	YES	NO	YES	NO	NA	YES	NO	NA	NO	NA	NO	NA	NO	NA	YES	NA
1182	2101	No	1	S_E	2058	NA	NA	2058	NA	NA	NA	0	0	1	0	0	0	NO	NO	YES	NO	NO	NO	YES	YES	1680	NO	NO	NA	NO	1680	NO	NA	NO	NA	NO	NA
1183	6703	No	1	B_E	2167	2167	NA	NA	NA	NA	NA	1	0	0	0	0	0	YES	NO	NO	NO	NO	NO	NO	NO	NA	NO	NO	NA	NO	NA	NO	NA	NO	NA	NO	NA
1184	9493	No	3	S_E_S_P	NA	NA	NA	NA	NA	NA	NA	0	0	1	1	1	0	NO	NO	YES	YES	YES	NO	YES	NO	NA	NO	YES	NA	NO	NA	NO	NA	NO	NA	NO	NA
1185	12566	No	1	B_E	255	255	NA	NA	NA	NA	NA	1	0	0	0	0	0	YES	NO	NO	NO	NO	NO	NO	NO	NA	NO	NO	NA	NO	NA	NO	NA	NO	NA	NO	NA
1186	5783	No	1	S_E	63	NA	NA	63	NA	NA	NA	0	0	1	0	0	0	NO	NO	YES	NO	NO	NO	YES	NO	NA	NO	NO	NA	NO	NA	YES	63	NO	NA	NO	NA
1187	372	No	2	S_E_S_P	NA	NA	NA	0	0	NA	NA	0	0	1	1	0	0	NO	NO	YES	YES	NO	NO	YES	NO	NA	YES	NO	NA	NO	NA	NO	NA	NO	NA	YES	NA
1188	3824	No	2	B_E_S_P	455	NA	NA	NA	455	NA	455	0	0	0	1	0	1	NO	NO	NO	YES	NO	YES	NO	NO	NA	YES	NO	NA	NO	NA	NO	NA	NO	NA	NO	NA
1189	7457	No	1	S_E	NA	NA	NA	NA	NA	NA	NA	0	0	1	0	0	0	NO	NO	YES	NO	NO	NO	YES	YES	NA	NO	NO	NA	NO	NA	NO	NA	NO	NA	NO	NA
1190	3567	No	3	3	NA	NA	NA	NA	NA	NA	NA	1	0	1	1	0	0	YES	NO	YES	YES	NO	NO	YES	NO	NA	YES	NO	NA	NO	NA	NO	NA	NO	NA	NO	NA
1191	3962	No	1	B_E	946	946	NA	NA	NA	NA	NA	1	0	0	0	0	0	YES	NO	NO	NO	NO	NO	NO	NO	NA	NO	NO	NA	NO	NA	NO	NA	NO	NA	NO	NA
1192	5910	No	5	3	NA	NA	NA	NA	NA	NA	NA	1	1	1	1	1	0	YES	YES	YES	YES	YES	NO	YES	NO	NA	NO	YES	NA	NO	NA	NO	NA	NO	NA	NO	NA
1193	3740	No	3	S_E_S_P	1531	NA	NA	NA	NA	1531	NA	0	0	1	1	1	0	NO	NO	YES	YES	YES	NO	YES	NO	NA	YES	NO	NA	NO	NA	NO	NA	NO	NA	YES	1531
1194	6076	No	1	B_E	1112	1112	NA	NA	NA	NA	NA	1	0	0	0	0	0	YES	NO	NO	NO	NO	NO	NO	NO	NA	NO	NO	NA	NO	NA	NO	NA	NO	NA	NO	NA
1195	6604	No	1	B_E	111	111	NA	NA	NA	NA	NA	1	0	0	0	0	0	YES	NO	NO	NO	NO	NO	NO	NO	NA	NO	NO	NA	NO	NA	NO	NA	NO	NA	NO	NA
1196	1939	No	1	B_E	NA	NA	NA	NA	NA	NA	NA	1	0	0	0	0	0	YES	NO	NO	NO	NO	NO	NO	NO	NA	NO	NO	NA	NO	NA	NO	NA	NO	NA	NO	NA
1197	2330	No	2	S_E_S_P	NA	NA	NA	NA	NA	NA	NA	0	0	1	0	1	0	NO	NO	YES	NO	YES	NO	YES	NO	NA	NO	NO	NA	NO	NA	NO	NA	NO	NA	YES	NA
1198	1684	No	2	S_E_S_P	1115	NA	NA	1115	1115	NA	NA	0	0	1	1	0	0	NO	NO	YES	YES	NO	NO	YES	NO	NA	YES	NO	NA	NO	NA	NO	NA	NO	NA	YES	1115
1199	9091	No	1	S_E	3849	NA	NA	3849	NA	NA	NA	0	0	1	0	0	0	NO	NO	YES	NO	NO	NO	YES	YES	3849	NO	NO	NA	NO	3849	NO	NA	NO	NA	NO	NA
1200	7175	No	1	S_E	NA	NA	NA	NA	NA	NA	NA	0	0	1	0	0	0	NO	NO	YES	NO	NO	NO	YES	YES	NA	NO	NO	NA	NO	NA	NO	NA	NO	NA	NO	NA
1201	6025	No	3	S_E_S_P	NA	NA	NA	NA	NA	NA	NA	0	0	1	1	1	0	NO	NO	YES	YES	YES	NO	YES	NO	NA	NO	YES	NA	NO	NA	NO	NA	NO	NA	NO	NA
1202	13571	No	1	S_E	NA	NA	NA	NA	NA	NA	NA	0	0	1	0	0	0	NO	NO	YES	NO	NO	NO	YES	YES	NA	NO	NO	NA	NO	NA	NO	NA	NO	NA	NO	NA
1203	1085	No	2	S_E_S_P	814	NA	NA	814	814	NA	NA	0	0	1	1	0	0	NO	NO	YES	YES	NO	NO	YES	NO	NA	YES	NO	NA	NO	NA	NO	NA	NO	NA	YES	814
1204	6764	No	2	S_E_S_P	485	NA	NA	485	485	NA	NA	0	0	1	1	0	0	NO	NO	YES	YES	NO	NO	YES	NO	NA	YES	NO	NA	NO	NA	NO	NA	NO	NA	YES	485
1205	824	No	1	S_E	843	NA	NA	843	NA	NA	NA	0	0	1	0	0	0	NO	NO	YES	NO	NO	NO	YES	YES	843	NO	NO	NA	NO	843	NO	NA	NO	NA	NO	NA
1206	1046	No	2	B_E_S_P	NA	NA	NA	NA	NA	NA	NA	0	0	0	1	0	1	NO	NO	NO	YES	NO	YES	NO	NO	NA	YES	NO	NA	NO	NA	NO	NA	NO	NA	NO	NA
1207	3764	No	2	S_E_S_P	1238	NA	NA	1238	1238	NA	NA	0	0	1	1	0	0	NO	NO	YES	YES	NO	NO	YES	NO	NA	YES	NO	NA	NO	NA	NO	NA	NO	NA	YES	1238
1208	6806	No	3	S_E_S_P	1182.82	NA	NA	1182.82	1182.82	1182.82	NA	0	0	1	1	1	0	NO	NO	YES	YES	YES	NO	YES	NO	NA	NO	YES	1182.82	NO	1182.82	NO	NA	NO	NA	NO	NA
1209	9714	No	1	S_E	616.877	NA	NA	616.877	NA	NA	NA	0	0	1	0	0	0	NO	NO	YES	NO	NO	NO	YES	YES	616.877	NO	NO	NA	NO	616.877	NO	NA	NO	NA	NO	NA
1210	3852	No	2	S_E_S_P	668.702	NA	NA	668.702	668.702	NA	NA	0	0	1	1	0	0	NO	NO	YES	YES	NO	NO	YES	NO	NA	YES	NO	NA	NO	NA	NO	NA	NO	NA	YES	668.702
1211	3731	No	3	3	NA	1054	NA	1	NA	NA	NA	1	1	1	0	0	0	YES	YES	YES	NO	NO	NO	YES	NO	NA	NO	NO	NA	NO	NA	NO	NA	NO	NA	NO	NA
1212	6009	No	1	B_E	1640	1640	NA	NA	NA	NA	NA	1	0	0	0	0	0	YES	NO	NO	NO	NO	NO	NO	NO	NA	NO	NO	NA	NO	NA	NO	NA	NO	NA	NO	NA
1213	5100	No	3	S_E_S_P	NA	NA	NA	NA	NA	NA	NA	0	0	1	1	1	0	NO	NO	YES	YES	YES	NO	YES	NO	NA	NO	YES	NA	NO	NA	NO	NA	NO	NA	NO	NA
1214	4481	No	1	S_P	NA	NA	NA	NA	NA	NA	NA	0	0	0	1	0	0	NO	NO	NO	YES	NO	NO	NO	NO	NA	YES	NO	NA	NO	NA	NO	NA	YES	NA	NO	NA
1215	10141	No	1	B_E	879.815	879.815	NA	NA	NA	NA	NA	1	0	0	0	0	0	YES	NO	NO	NO	NO	NO	NO	NO	NA	NO	NO	NA	NO	NA	NO	NA	NO	NA	NO	NA
1216	6136	No	1	S_E	2177	NA	NA	2177	NA	NA	NA	0	0	1	0	0	0	NO	NO	YES	NO	NO	NO	YES	YES	2177	NO	NO	NA	NO	2177	NO	NA	NO	NA	NO	NA
1217	6400	No	3	S_E_S_P	3330.49	NA	NA	3330.49	2537.09	1168.48	NA	0	0	1	1	1	0	NO	NO	YES	YES	YES	NO	YES	YES	30	NO	YES	2537.09	YES	2537.09	NO	NA	NO	NA	NO	NA
1218	965	No	1	B_E	91	91	NA	NA	NA	NA	NA	1	0	0	0	0	0	YES	NO	NO	NO	NO	NO	NO	NO	NA	NO	NO	NA	NO	NA	NO	NA	NO	NA	NO	NA
1219	12308	No	1	S_E	1820.41	NA	NA	1820.41	NA	NA	NA	0	0	1	0	0	0	NO	NO	YES	NO	NO	NO	YES	YES	1820.41	NO	NO	NA	NO	1820.41	NO	NA	NO	NA	NO	NA
1220	7128	No	1	S_E	563	NA	NA	563	NA	NA	NA	0	0	1	0	0	0	NO	NO	YES	NO	NO	NO	YES	YES	563	NO	NO	NA	NO	563	NO	NA	NO	NA	NO	NA
1221	3864	No	1	S_E	NA	NA	NA	0	NA	NA	NA	0	0	1	0	0	0	NO	NO	YES	NO	NO	NO	YES	NO	NA	NO	NO	NA	NO	NA	YES	NA	NO	NA	NO	NA
1222	9364	No	2	B_E_S_P	NA	NA	NA	NA	NA	NA	NA	1	0	0	1	0	0	YES	NO	NO	YES	NO	NO	NO	NO	NA	NO	YES	NA	NO	NA	NO	NA	NO	NA	NO	NA
1223	7680	No	3	3	NA	358	NA	NA	3919	NA	3919	1	0	0	1	0	1	YES	NO	NO	YES	NO	YES	NO	NO	NA	YES	NO	NA	NO	NA	NO	NA	NO	NA	NO	NA
1224	5506	No	1	S_E	NA	NA	NA	NA	NA	NA	NA	0	0	1	0	0	0	NO	NO	YES	NO	NO	NO	YES	YES	NA	NO	NO	NA	NO	NA	NO	NA	NO	NA	NO	NA
1225	1245	No	1	B_E	92	92	NA	NA	NA	NA	NA	1	0	0	0	0	0	YES	NO	NO	NO	NO	NO	NO	NO	NA	NO	NO	NA	NO	NA	NO	NA	NO	NA	NO	NA
1226	5261	No	1	S_E	NA	NA	NA	NA	NA	NA	NA	0	0	1	0	0	0	NO	NO	YES	NO	NO	NO	YES	YES	NA	NO	NO	NA	NO	NA	NO	NA	NO	NA	NO	NA
1227	6345	Yes	3	S_E_S_P	3128	NA	NA	3128	NA	3128	NA	0	0	1	1	1	0	NO	NO	YES	YES	YES	NO	YES	NO	NA	NO	YES	NA	NO	NA	NO	NA	NO	NA	NO	NA
1228	5003	No	1	S_E_S_P	NA	NA	NA	NA	NA	NA	NA	0	0	0	0	1	0	NO	NO	NO	NO	YES	NO	NO	NO	NA	NO	NO	NA	NO	NA	NO	NA	NO	NA	YES	NA
1229	2626	No	1	S_E	NA	NA	NA	NA	NA	NA	NA	0	0	1	0	0	0	NO	NO	YES	NO	NO	NO	YES	NO	NA	NO	NO	NA	NO	NA	YES	NA	NO	NA	NO	NA
1230	6364	No	2	B_E_S_P	NA	NA	NA	NA	NA	NA	NA	0	0	0	1	0	1	NO	NO	NO	YES	NO	YES	NO	NO	NA	YES	NO	NA	NO	NA	NO	NA	NO	NA	NO	NA
1231	2099	No	1	S_E	553	NA	NA	553	NA	NA	NA	0	0	1	0	0	0	NO	NO	YES	NO	NO	NO	YES	NO	NA	NO	NO	NA	NO	NA	YES	553	NO	NA	NO	NA
1232	8200	No	2	S_E_S_P	NA	NA	NA	NA	NA	NA	NA	0	0	1	1	0	0	NO	NO	YES	YES	NO	NO	YES	NO	NA	NO	YES	NA	NO	NA	NO	NA	NO	NA	NO	NA
1233	4738	No	1	S_E	1656	NA	NA	1656	NA	NA	NA	0	0	1	0	0	0	NO	NO	YES	NO	NO	NO	NO	YES	1656	NO	NO	NA	NO	1656	NO	NA	NO	NA	NO	NA
1234	4848	No	3	3	NA	NA	NA	398	NA	398	NA	1	0	1	0	1	0	YES	NO	YES	NO	YES	NO	YES	NO	NA	NO	NO	NA	NO	NA	NO	NA	NO	NA	NO	NA
1235	3821	No	2	S_E_S_P	NA	NA	NA	NA	NA	NA	NA	0	0	1	1	0	0	NO	NO	YES	YES	NO	NO	YES	NO	NA	YES	NO	NA	NO	NA	NO	NA	NO	NA	YES	NA
1236	8179	No	1	S_E	NA	NA	NA	NA	NA	NA	NA	0	0	1	0	0	0	NO	NO	YES	NO	NO	NO	YES	NO	NA	NO	NO	NA	NO	NA	YES	NA	NO	NA	NO	NA
1237	5727	No	1	S_E	NA	NA	NA	NA	NA	NA	NA	0	0	1	0	0	0	NO	NO	YES	NO	NO	NO	YES	YES	NA	NO	NO	NA	NO	NA	NO	NA	NO	NA	NO	NA
1238	775	No	2	S_E_S_P	301	NA	NA	301	NA	NA	NA	0	0	1	1	0	0	NO	NO	YES	YES	NO	NO	YES	YES	301	NO	YES	NA	YES	301	NO	NA	NO	NA	NO	NA
1239	2398	No	1	S_P	265	NA	NA	NA	265	NA	NA	0	0	0	1	0	0	NO	NO	NO	YES	NO	NO	NO	NO	NA	NO	YES	265	NO	265	NO	NA	NO	NA	NO	NA
1240	6285	No	1	B_E	926	926	NA	NA	NA	NA	NA	1	0	0	0	0	0	YES	NO	NO	NO	NO	NO	NO	NO	NA	NO	NO	NA	NO	NA	NO	NA	NO	NA	NO	NA
1241	1828	No	2	S_E_S_P	490.008	NA	NA	490.008	490.008	NA	NA	0	0	1	1	0	0	NO	NO	YES	YES	NO	NO	YES	NO	NA	YES	NO	NA	NO	NA	NO	NA	NO	NA	YES	490.008
1242	144	No	1	B_P	NA	NA	NA	NA	NA	NA	NA	0	1	0	0	0	0	NO	YES	NO	NO	NO	NO	NO	NO	NA	NO	NO	NA	NO	NA	NO	NA	NO	NA	NO	NA
1243	6043	No	1	B_E	NA	NA	NA	NA	NA	NA	NA	1	0	0	0	0	0	YES	NO	NO	NO	NO	NO	NO	NO	NA	NO	NO	NA	NO	NA	NO	NA	NO	NA	NO	NA
1244	2497	No	2	S_E_S_P	612.012	NA	NA	612.012	612.012	NA	NA	0	0	1	1	0	0	NO	NO	YES	YES	NO	NO	YES	NO	NA	YES	NO	NA	NO	NA	NO	NA	NO	NA	YES	612.012
1245	6562	No	1	S_E_S_P	1505	NA	NA	NA	NA	1505	NA	0	0	0	0	1	0	NO	NO	NO	NO	YES	NO	NO	NO	NA	NO	NO	NA	NO	NA	NO	NA	NO	NA	YES	1505
1246	4861	Yes	2	B_E_B_P	NA	NA	NA	NA	NA	NA	NA	1	1	0	0	0	0	YES	YES	NO	NO	NO	NO	NO	NO	NA	NO	NO	NA	NO	NA	NO	NA	NO	NA	NO	NA
1247	8968	No	3	3	NA	NA	NA	NA	292	NA	NA	0	1	1	1	0	0	NO	YES	YES	YES	NO	NO	YES	NO	NA	NO	YES	292	NO	292	NO	NA	NO	NA	NO	NA
1248	2144	No	2	B_E_S_E	559	NA	NA	559	NA	NA	NA	1	0	1	0	0	0	YES	NO	YES	NO	NO	NO	YES	YES	559	NO	NO	NA	NO	559	NO	NA	NO	NA	NO	NA
1249	11330	No	1	S_E	1613.72	NA	NA	1613.72	NA	NA	NA	0	0	1	0	0	0	NO	NO	YES	NO	NO	NO	YES	YES	1613.72	NO	NO	NA	NO	1613.72	NO	NA	NO	NA	NO	NA
1250	4827	No	1	S_E	NA	NA	NA	NA	NA	NA	NA	0	0	1	0	0	0	NO	NO	YES	NO	NO	NO	YES	NO	NA	NO	NO	NA	NO	NA	YES	NA	NO	NA	NO	NA
1251	581	No	2	S_E_S_P	NA	NA	NA	NA	NA	NA	NA	0	0	1	1	0	0	NO	NO	YES	YES	NO	NO	YES	NO	NA	YES	NO	NA	NO	NA	NO	NA	NO	NA	YES	NA
1252	6943	Yes	1	S_E	NA	NA	NA	NA	NA	NA	NA	0	0	1	0	0	0	NO	NO	YES	NO	NO	NO	YES	NO	NA	NO	NO	NA	NO	NA	YES	NA	NO	NA	NO	NA
1253	5269	No	1	S_P	1562	NA	NA	NA	1562	NA	NA	0	0	0	1	0	0	NO	NO	NO	YES	NO	NO	NO	NO	NA	YES	YES	155	NO	155	NO	NA	NO	NA	NO	NA
1254	2761	No	2	S_E_S_P	NA	NA	NA	NA	NA	NA	NA	0	0	1	1	0	0	NO	NO	YES	YES	NO	NO	YES	NO	NA	YES	NO	NA	NO	NA	NO	NA	NO	NA	YES	NA
1255	11229	No	1	S_E	147	NA	NA	147	NA	NA	NA	0	0	1	0	0	0	NO	NO	YES	NO	NO	NO	YES	NO	NA	NO	NO	NA	NO	NA	YES	147	NO	NA	NO	NA
1256	2816	No	2	S_E_S_P	NA	NA	NA	0	0	NA	NA	0	0	1	1	0	0	NO	NO	YES	YES	NO	NO	YES	NO	NA	YES	NO	NA	NO	NA	NO	NA	NO	NA	YES	NA
1257	8393	No	2	S_E_S_P	490	NA	NA	490	NA	490	NA	0	0	1	0	1	0	NO	NO	YES	NO	YES	NO	YES	NO	NA	NO	NO	NA	NO	NA	NO	NA	NO	NA	YES	490
1258	8708	No	1	S_E	NA	NA	NA	0	NA	NA	NA	0	0	1	0	0	0	NO	NO	YES	NO	NO	NO	YES	YES	0	NO	NO	NA	NO	NA	NO	NA	NO	NA	NO	NA
1259	14422	No	1	S_E_S_P	714	NA	NA	NA	NA	714	NA	0	0	0	0	1	0	NO	NO	NO	NO	YES	NO	NO	NO	NA	NO	NO	NA	NO	NA	NO	NA	NO	NA	YES	714
1260	4841	No	3	3	NA	NA	NA	3540.36	NA	NA	NA	0	1	1	1	0	0	NO	YES	YES	YES	NO	NO	YES	NO	NA	NO	YES	NA	NO	NA	NO	NA	NO	NA	NO	NA
1261	1068	No	2	S_E_S_P	NA	NA	NA	NA	NA	NA	NA	0	0	1	1	0	0	NO	NO	YES	YES	NO	NO	YES	NO	NA	YES	NO	NA	NO	NA	NO	NA	NO	NA	YES	NA
1262	1403	No	1	B_E	433	433	NA	NA	NA	NA	NA	1	0	0	0	0	0	YES	NO	NO	NO	NO	NO	NO	NO	NA	NO	NO	NA	NO	NA	NO	NA	NO	NA	NO	NA
1263	7360	No	3	S_E_S_P	4	NA	NA	4	4	4	NA	0	0	1	1	1	0	NO	NO	YES	YES	YES	NO	YES	NO	NA	YES	NO	NA	NO	NA	NO	NA	NO	NA	YES	4
1264	5597	No	4	3	NA	NA	NA	547	521	547	521	0	0	1	1	1	1	NO	NO	YES	YES	YES	YES	YES	NO	NA	YES	NO	NA	NO	NA	NO	NA	NO	NA	NO	NA
1265	3451	Yes	3	3	NA	NA	106	2000.38	NA	NA	NA	0	1	1	1	0	0	NO	YES	YES	YES	NO	NO	YES	YES	106	YES	NO	NA	NO	106	NO	NA	NO	NA	NO	NA
1266	2946	No	1	S_P	91	NA	NA	NA	91	NA	NA	0	0	0	1	0	0	NO	NO	NO	YES	NO	NO	NO	NO	NA	YES	NO	NA	NO	NA	NO	NA	YES	91	NO	NA
1267	4414	No	2	B_E_S_P	NA	NA	NA	NA	NA	NA	NA	0	0	0	1	0	1	NO	NO	NO	YES	NO	YES	NO	NO	NA	YES	NO	NA	NO	NA	NO	NA	NO	NA	NO	NA
1268	7298	Yes	1	S_E	NA	NA	NA	NA	NA	NA	NA	0	0	1	0	0	0	NO	NO	YES	NO	NO	NO	YES	NO	NA	NO	NO	NA	NO	NA	YES	NA	NO	NA	NO	NA
1269	6380	No	1	S_E	NA	NA	NA	NA	NA	NA	NA	0	0	1	0	0	0	NO	NO	YES	NO	NO	NO	NO	YES	NA	NO	NO	NA	NO	NA	NO	NA	NO	NA	NO	NA
1270	424	No	3	S_E_S_P	406.322	NA	NA	47.8078	406.322	406.322	NA	0	0	1	1	1	0	NO	NO	YES	YES	YES	NO	YES	NO	NA	YES	NO	NA	NO	NA	NO	NA	NO	NA	YES	406.322
1271	9461	No	1	S_E	NA	NA	NA	NA	NA	NA	NA	0	0	1	0	0	0	NO	NO	YES	NO	NO	NO	YES	YES	NA	NO	NO	NA	NO	NA	NO	NA	NO	NA	NO	NA
1272	3877	Yes	1	B_E	NA	NA	NA	NA	NA	NA	NA	1	0	0	0	0	0	YES	NO	NO	NO	NO	NO	NO	NO	NA	NO	NO	NA	NO	NA	NO	NA	NO	NA	NO	NA
1273	5555	No	5	3	NA	144	NA	NA	NA	NA	NA	1	0	1	1	1	1	YES	NO	YES	YES	YES	YES	YES	NO	NA	YES	NO	NA	NO	NA	NO	NA	NO	NA	NO	NA
1274	3910	Yes	1	S_P	231	NA	NA	NA	231	NA	NA	0	0	0	1	0	0	NO	NO	NO	YES	NO	NO	NO	NO	NA	NO	YES	231	NO	231	NO	NA	NO	NA	NO	NA
1275	1603	No	2	B_E_S_E	NA	NA	NA	NA	NA	NA	NA	1	0	1	0	0	0	YES	NO	YES	NO	NO	NO	YES	YES	NA	NO	NO	NA	NO	NA	NO	NA	NO	NA	NO	NA
1276	1165	No	3	S_E_S_P	1159.6	NA	NA	1159.6	1159.6	740.306	NA	0	0	1	1	1	0	NO	NO	YES	YES	YES	NO	YES	NO	NA	YES	NO	NA	NO	NA	NO	NA	NO	NA	YES	1159.6
1277	6740	No	1	S_E	NA	NA	NA	NA	NA	NA	NA	0	0	1	0	0	0	NO	NO	YES	NO	NO	NO	YES	YES	NA	NO	NO	NA	NO	NA	NO	NA	NO	NA	NO	NA
1278	10813	No	1	S_E	NA	NA	NA	NA	NA	NA	NA	0	0	1	0	0	0	NO	NO	YES	NO	NO	NO	YES	YES	NA	NO	NO	NA	NO	NA	NO	NA	NO	NA	NO	NA
1279	5391	No	2	S_E_B_P	NA	NA	NA	NA	NA	NA	NA	0	1	1	0	0	0	NO	YES	YES	NO	NO	NO	YES	NO	NA	NO	NO	NA	NO	NA	NO	NA	NO	NA	NO	NA
1280	634	No	4	3	NA	232	199	NA	NA	NA	NA	1	1	1	1	0	0	YES	YES	YES	YES	NO	NO	YES	NO	NA	YES	NO	NA	NO	NA	NO	NA	NO	NA	NO	NA
1281	9729	No	1	B_E	NA	NA	NA	NA	NA	NA	NA	1	0	0	0	0	0	YES	NO	NO	NO	NO	NO	NO	NO	NA	NO	NO	NA	NO	NA	NO	NA	NO	NA	NO	NA
1282	6699	No	2	B_E_B_P	861	861	735	NA	NA	NA	NA	1	1	0	0	0	0	YES	YES	NO	NO	NO	NO	NO	NO	NA	NO	NO	NA	NO	NA	NO	NA	NO	NA	NO	NA
1283	8326	No	1	S_E	14	NA	NA	14	NA	NA	NA	0	0	1	0	0	0	NO	NO	YES	NO	NO	NO	YES	YES	14	NO	NO	NA	NO	14	NO	NA	NO	NA	NO	NA
1284	13255	No	2	S_E_S_P	NA	NA	NA	NA	NA	NA	NA	0	0	1	1	0	0	NO	NO	YES	YES	NO	NO	YES	YES	NA	YES	NO	NA	NO	NA	NO	NA	NO	NA	NO	NA
1285	7769	Yes	1	S_E	NA	NA	NA	0	NA	NA	NA	0	0	1	0	0	0	NO	NO	YES	NO	NO	NO	YES	NO	NA	NO	NO	NA	NO	NA	YES	NA	NO	NA	NO	NA
1286	490	No	2	S_E_S_P	271	NA	NA	NA	271	NA	NA	0	0	0	1	1	0	NO	NO	NO	YES	YES	NO	NO	NO	NA	YES	NO	NA	NO	NA	NO	NA	NO	NA	YES	271
1287	933	Yes	1	S_E	471	NA	NA	471	NA	NA	NA	0	0	1	0	0	0	NO	NO	YES	NO	NO	NO	YES	NO	NA	NO	NO	NA	NO	NA	YES	471	NO	NA	NO	NA
1288	491	No	2	S_E_S_P	211	NA	NA	NA	211	211	NA	0	0	0	1	1	0	NO	NO	NO	YES	YES	NO	NO	NO	NA	YES	NO	NA	NO	NA	NO	NA	NO	NA	YES	211
1289	1580	Yes	1	S_P	NA	NA	NA	NA	NA	NA	NA	0	0	0	1	0	0	NO	NO	NO	YES	NO	NO	NO	NO	NA	NO	YES	NA	NO	NA	NO	NA	NO	NA	NO	NA
1290	1845	No	1	S_E	159	NA	NA	159	NA	NA	NA	0	0	1	0	0	0	NO	NO	YES	NO	NO	NO	YES	YES	159	NO	NO	NA	NO	159	NO	NA	NO	NA	NO	NA
1291	1537	No	1	S_P	624	NA	NA	NA	624	NA	NA	0	0	0	1	0	0	NO	NO	NO	YES	NO	NO	NO	NO	NA	YES	NO	NA	NO	NA	NO	NA	YES	624	NO	NA
1292	7272	No	3	S_E_S_P	2939	NA	NA	2939	2939	2939	NA	0	0	1	1	1	0	NO	NO	YES	YES	YES	NO	YES	NO	NA	YES	NO	NA	NO	NA	NO	NA	NO	NA	YES	2939
1293	9078	No	1	B_E	NA	NA	NA	NA	NA	NA	NA	1	0	0	0	0	0	YES	NO	NO	NO	NO	NO	NO	NO	NA	NO	NO	NA	NO	NA	NO	NA	NO	NA	NO	NA
1294	4501	No	1	B_E	197	197	NA	NA	NA	NA	NA	1	0	0	0	0	0	YES	NO	NO	NO	NO	NO	NO	NO	NA	NO	NO	NA	NO	NA	NO	NA	NO	NA	NO	NA
1295	10213	No	1	S_E	124	NA	NA	124	NA	NA	NA	0	0	1	0	0	0	NO	NO	YES	NO	NO	NO	YES	NO	NA	NO	NO	NA	NO	NA	YES	124	NO	NA	NO	NA
1296	4194	No	1	S_E_S_P	3607	NA	NA	NA	NA	3607	NA	0	0	0	0	1	0	NO	NO	NO	NO	YES	NO	NO	NO	NA	NO	NO	NA	NO	NA	NO	NA	NO	NA	YES	3607
1297	9216	No	1	S_E	NA	NA	NA	NA	NA	NA	NA	0	0	1	0	0	0	NO	NO	YES	NO	NO	NO	YES	YES	NA	NO	NO	NA	NO	NA	NO	NA	NO	NA	NO	NA
1298	276	No	2	S_E_S_P	NA	NA	NA	NA	NA	NA	NA	0	0	1	1	0	0	NO	NO	YES	YES	NO	NO	YES	NO	NA	YES	NO	NA	NO	NA	NO	NA	NO	NA	YES	NA
1299	5296	No	1	S_E	NA	NA	NA	NA	NA	NA	NA	0	0	1	0	0	0	NO	NO	YES	NO	NO	NO	YES	NO	NA	NO	NO	NA	NO	NA	YES	NA	NO	NA	NO	NA
1300	1592	No	1	B_E	234	234	NA	NA	NA	NA	NA	1	0	0	0	0	0	YES	NO	NO	NO	NO	NO	NO	NO	NA	NO	NO	NA	NO	NA	NO	NA	NO	NA	NO	NA
1301	3323	No	1	B_E	NA	NA	NA	NA	NA	NA	NA	1	0	0	0	0	0	YES	NO	NO	NO	NO	NO	NO	NO	NA	NO	NO	NA	NO	NA	NO	NA	NO	NA	NO	NA
1302	3774	No	1	S_P	84	NA	NA	NA	84	NA	NA	0	0	0	1	0	0	NO	NO	NO	YES	NO	NO	NO	NO	NA	YES	NO	NA	NO	NA	NO	NA	YES	84	NO	NA
1303	8249	No	1	S_E	NA	NA	NA	NA	NA	NA	NA	0	0	1	0	0	0	NO	NO	YES	NO	NO	NO	YES	YES	NA	NO	NO	NA	NO	NA	NO	NA	NO	NA	NO	NA
1304	6812	No	1	S_E	NA	NA	NA	NA	NA	NA	NA	0	0	1	0	0	0	NO	NO	YES	NO	NO	NO	YES	YES	NA	NO	NO	NA	NO	NA	NO	NA	NO	NA	NO	NA
1305	939	No	2	S_E_S_P	565	NA	NA	565	452	NA	NA	0	0	1	1	0	0	NO	NO	YES	YES	NO	NO	YES	NO	NA	YES	NO	NA	NO	NA	NO	NA	NO	NA	YES	565
1306	1577	No	2	B_E_S_P	366.999	NA	NA	NA	366.999	NA	366.999	0	0	0	1	0	1	NO	NO	NO	YES	NO	YES	NO	NO	NA	YES	NO	NA	NO	NA	NO	NA	NO	NA	NO	NA
1307	1113	No	1	S_P	717	NA	NA	NA	717	NA	NA	0	0	0	1	0	0	NO	NO	NO	YES	NO	NO	NO	NO	NA	YES	NO	NA	NO	NA	NO	NA	YES	717	NO	NA
1308	3729	No	1	S_E	1159	NA	NA	1159	NA	NA	NA	0	0	1	0	0	0	NO	NO	YES	NO	NO	NO	YES	YES	1159	NO	NO	NA	NO	1159	NO	NA	NO	NA	NO	NA
1309	4038	No	1	S_E	910	NA	NA	910	NA	NA	NA	0	0	1	0	0	0	NO	NO	YES	NO	NO	NO	NO	YES	910	NO	NO	NA	NO	910	NO	NA	NO	NA	NO	NA
1310	9414	No	1	S_E	NA	NA	NA	NA	NA	NA	NA	0	0	1	0	0	0	NO	NO	YES	NO	NO	NO	YES	YES	NA	NO	NO	NA	NO	NA	NO	NA	NO	NA	NO	NA
1311	2758	No	1	S_E	NA	NA	NA	NA	NA	NA	NA	0	0	1	0	0	0	NO	NO	YES	NO	NO	NO	YES	NO	NA	NO	NO	NA	NO	NA	YES	NA	NO	NA	NO	NA
1312	4208	No	3	S_E_S_P	3682.57	NA	NA	NA	3682.57	NA	NA	0	0	1	1	1	0	NO	NO	YES	YES	YES	NO	YES	NO	NA	YES	YES	NA	NO	NA	NO	NA	NO	NA	NO	NA
1313	4949	No	3	S_E_S_P	360.002	NA	NA	360.002	360.002	360.002	NA	0	0	1	1	1	0	NO	NO	YES	YES	YES	NO	YES	NO	NA	NO	YES	360.002	NO	360.002	NO	NA	NO	NA	NO	NA
1314	7833	No	1	B_E	NA	NA	NA	NA	NA	NA	NA	1	0	0	0	0	0	YES	NO	NO	NO	NO	NO	NO	NO	NA	NO	NO	NA	NO	NA	NO	NA	NO	NA	NO	NA
1315	1433	No	2	S_E_S_P	NA	NA	NA	NA	NA	NA	NA	0	0	1	1	0	0	NO	NO	YES	YES	NO	NO	YES	NO	NA	YES	NO	NA	NO	NA	NO	NA	NO	NA	YES	NA
1316	2978	No	2	B_E_S_P	1087	NA	NA	NA	1087	NA	NA	0	0	0	1	0	1	NO	NO	NO	YES	NO	YES	NO	NO	NA	YES	NO	NA	NO	NA	NO	NA	NO	NA	NO	NA
1317	12146	No	2	S_E_S_P	3425	NA	NA	3425	3425	NA	NA	0	0	1	1	0	0	NO	NO	YES	YES	NO	NO	YES	YES	3425	YES	YES	3425	YES	3425	NO	NA	NO	NA	NO	NA
1318	8872	No	1	S_E	NA	NA	NA	NA	NA	NA	NA	0	0	1	0	0	0	NO	NO	YES	NO	NO	NO	YES	YES	NA	NO	NO	NA	NO	NA	NO	NA	NO	NA	NO	NA
1319	1022	No	1	B_E	NA	NA	NA	NA	NA	NA	NA	1	0	0	0	0	0	YES	NO	NO	NO	NO	NO	NO	NO	NA	NO	NO	NA	NO	NA	NO	NA	NO	NA	NO	NA
1320	5047	No	1	S_E	937	NA	NA	937	NA	NA	NA	0	0	1	0	0	0	NO	NO	YES	NO	NO	NO	YES	YES	937	NO	NO	NA	NO	937	NO	NA	NO	NA	NO	NA
1321	9818	No	1	B_E	121	121	NA	NA	NA	NA	NA	1	0	0	0	0	0	YES	NO	NO	NO	NO	NO	NO	NO	NA	NO	NO	NA	NO	NA	NO	NA	NO	NA	NO	NA
1322	920	No	1	S_E	843	NA	NA	843	NA	NA	NA	0	0	1	0	0	0	NO	NO	YES	NO	NO	NO	YES	YES	377	NO	NO	NA	NO	377	NO	NA	NO	NA	NO	NA
1323	5968	No	1	B_E	1306	1306	NA	NA	NA	NA	NA	1	0	0	0	0	0	YES	NO	NO	NO	NO	NO	NO	NO	NA	NO	NO	NA	NO	NA	NO	NA	NO	NA	NO	NA
1324	2736	No	2	S_E_S_P	742	NA	NA	742	NA	742	NA	0	0	1	0	1	0	NO	NO	YES	NO	YES	NO	YES	NO	NA	NO	NO	NA	NO	NA	NO	NA	NO	NA	YES	742
1325	6062	No	1	S_E	NA	NA	NA	NA	NA	NA	NA	0	0	1	0	0	0	NO	NO	YES	NO	NO	NO	YES	NO	NA	NO	NO	NA	NO	NA	YES	NA	NO	NA	NO	NA
1326	5256	No	4	3	NA	NA	NA	NA	2772.6	NA	1902.31	0	0	1	1	1	1	NO	NO	YES	YES	YES	YES	YES	NO	NA	YES	NO	NA	NO	NA	NO	NA	NO	NA	NO	NA
1327	16205	No	1	S_E	NA	NA	NA	NA	NA	NA	NA	0	0	1	0	0	0	NO	NO	YES	NO	NO	NO	YES	YES	NA	NO	NO	NA	NO	NA	NO	NA	NO	NA	NO	NA
1328	3943	No	2	S_E_S_P	273	NA	NA	273	NA	273	NA	0	0	1	0	1	0	NO	NO	YES	NO	YES	NO	YES	NO	NA	NO	NO	NA	NO	NA	NO	NA	NO	NA	YES	273
1329	3469	No	1	B_E	NA	NA	NA	NA	NA	NA	NA	1	0	0	0	0	0	YES	NO	NO	NO	NO	NO	NO	NO	NA	NO	NO	NA	NO	NA	NO	NA	NO	NA	NO	NA
1330	2448	No	2	B_E_B_P	NA	NA	NA	NA	NA	NA	NA	1	1	0	0	0	0	YES	YES	NO	NO	NO	NO	NO	NO	NA	NO	NO	NA	NO	NA	NO	NA	NO	NA	NO	NA
1331	1710	No	1	S_E	NA	NA	NA	NA	NA	NA	NA	0	0	1	0	0	0	NO	NO	YES	NO	NO	NO	YES	YES	NA	NO	NO	NA	NO	NA	NO	NA	NO	NA	NO	NA
1332	3570	No	2	S_E_S_P	NA	NA	NA	NA	NA	NA	NA	0	0	1	1	0	0	NO	NO	YES	YES	NO	NO	YES	YES	NA	NO	YES	NA	YES	NA	NO	NA	NO	NA	NO	NA
1333	4471	No	1	S_E	3445.41	NA	NA	3445.41	NA	NA	NA	0	0	1	0	0	0	NO	NO	YES	NO	NO	NO	YES	YES	3445.41	NO	NO	NA	NO	3445.41	NO	NA	NO	NA	NO	NA
1334	4296	No	2	S_E_S_P	239	NA	NA	239	NA	239	NA	0	0	1	0	1	0	NO	NO	YES	NO	YES	NO	YES	YES	26	NO	NO	NA	NO	26	NO	NA	NO	NA	NO	NA
1335	5181	No	4	3	NA	NA	NA	NA	NA	NA	NA	1	0	1	1	1	0	YES	NO	YES	YES	YES	NO	YES	NO	NA	YES	YES	NA	NO	NA	NO	NA	NO	NA	NO	NA
1336	756	No	1	S_P	NA	NA	NA	NA	NA	NA	NA	0	0	0	1	0	0	NO	NO	NO	YES	NO	NO	NO	NO	NA	YES	NO	NA	NO	NA	NO	NA	YES	NA	NO	NA
1337	9040	No	1	S_E	2318	NA	NA	2318	NA	NA	NA	0	0	1	0	0	0	NO	NO	YES	NO	NO	NO	YES	YES	2318	NO	NO	NA	NO	2318	NO	NA	NO	NA	NO	NA
1338	7917	Yes	1	B_E	NA	NA	NA	NA	NA	NA	NA	1	0	0	0	0	0	YES	NO	NO	NO	NO	NO	NO	NO	NA	NO	NO	NA	NO	NA	NO	NA	NO	NA	NO	NA
1339	2251	No	2	B_E_B_P	1973.54	1973.54	1584.01	NA	NA	NA	NA	1	1	0	0	0	0	YES	YES	NO	NO	NO	NO	NO	NO	NA	NO	NO	NA	NO	NA	NO	NA	NO	NA	NO	NA
1340	3215	No	2	S_E_S_P	1479	NA	NA	1479	1479	NA	NA	0	0	1	1	0	0	NO	NO	YES	YES	NO	NO	YES	NO	NA	YES	NO	NA	NO	NA	NO	NA	NO	NA	YES	1479
1341	447	No	2	S_E_S_P	NA	NA	NA	NA	NA	NA	NA	0	0	1	1	0	0	NO	NO	YES	YES	NO	NO	YES	NO	NA	YES	NO	NA	NO	NA	NO	NA	NO	NA	YES	NA
1342	7985	No	4	3	NA	NA	NA	668	1776	327	209	0	0	1	1	1	1	NO	NO	YES	YES	YES	YES	YES	NO	NA	YES	NO	NA	NO	NA	NO	NA	NO	NA	NO	NA
1343	3133	No	2	S_E_S_P	1	NA	NA	1	1	NA	NA	0	0	1	1	0	0	NO	NO	YES	YES	NO	NO	YES	NO	NA	YES	NO	NA	NO	NA	NO	NA	NO	NA	YES	1
1344	4633	No	3	S_E_S_P	NA	NA	NA	NA	NA	NA	NA	0	0	1	1	1	0	NO	NO	YES	YES	YES	NO	YES	NO	NA	YES	NO	NA	NO	NA	NO	NA	NO	NA	YES	NA
1345	1269	No	2	S_E_S_P	204	NA	NA	204	NA	204	NA	0	0	1	0	1	0	NO	NO	YES	NO	YES	NO	YES	NO	NA	NO	NO	NA	NO	NA	NO	NA	NO	NA	YES	204
1346	7093	No	1	B_E	NA	NA	NA	NA	NA	NA	NA	1	0	0	0	0	0	YES	NO	NO	NO	NO	NO	NO	NO	NA	NO	NO	NA	NO	NA	NO	NA	NO	NA	NO	NA
1347	8282	No	2	S_E_B_P	773	NA	773	745	NA	NA	NA	0	1	1	0	0	0	NO	YES	YES	NO	NO	NO	YES	YES	745	NO	NO	NA	NO	745	NO	NA	NO	NA	NO	NA
1348	2092	No	3	S_E_S_P	767	NA	NA	767	767	767	NA	0	0	1	1	1	0	NO	NO	YES	YES	YES	NO	YES	NO	NA	YES	NO	NA	NO	NA	NO	NA	NO	NA	YES	767
1349	1727	No	1	S_P	NA	NA	NA	NA	NA	NA	NA	0	0	0	1	0	0	NO	NO	NO	YES	NO	NO	NO	NO	NA	YES	NO	NA	NO	NA	NO	NA	YES	NA	NO	NA
1350	1243	No	2	S_E_S_P	NA	NA	NA	NA	NA	NA	NA	0	0	1	1	0	0	NO	NO	YES	YES	NO	NO	YES	YES	NA	NO	YES	NA	YES	NA	NO	NA	NO	NA	NO	NA
1351	2352	No	1	S_E	237	NA	NA	237	NA	NA	NA	0	0	1	0	0	0	NO	NO	YES	NO	NO	NO	YES	NO	NA	NO	NO	NA	NO	NA	YES	237	NO	NA	NO	NA
1352	6114	No	1	S_E	164	NA	NA	164	NA	NA	NA	0	0	1	0	0	0	NO	NO	YES	NO	NO	NO	YES	YES	164	NO	NO	NA	NO	164	NO	NA	NO	NA	NO	NA
1353	1804	No	2	S_E_S_P	426	NA	NA	426	371	NA	NA	0	0	1	1	0	0	NO	NO	YES	YES	NO	NO	YES	YES	426	NO	YES	371	YES	426	NO	NA	NO	NA	NO	NA
1354	5951	No	1	B_E	NA	NA	NA	NA	NA	NA	NA	1	0	0	0	0	0	YES	NO	NO	NO	NO	NO	NO	NO	NA	NO	NO	NA	NO	NA	NO	NA	NO	NA	NO	NA
1355	4181	No	2	B_E_S_E	2160	926	NA	2160	NA	NA	NA	1	0	1	0	0	0	YES	NO	YES	NO	NO	NO	YES	YES	2160	NO	NO	NA	NO	2160	NO	NA	NO	NA	NO	NA
1356	6181	No	1	S_P	66	NA	NA	NA	66	NA	NA	0	0	0	1	0	0	NO	NO	NO	YES	NO	NO	NO	NO	NA	NO	YES	66	NO	66	NO	NA	NO	NA	NO	NA
1357	5698	No	3	S_E_S_P	1413	NA	NA	NA	NA	1413	NA	0	0	1	1	1	0	NO	NO	YES	YES	YES	NO	YES	NO	NA	NO	YES	NA	NO	NA	NO	NA	NO	NA	NO	NA
1358	3219	No	3	S_E_S_P	NA	NA	NA	NA	NA	NA	NA	0	0	1	1	1	0	NO	NO	YES	YES	YES	NO	YES	NO	NA	YES	NO	NA	NO	NA	NO	NA	NO	NA	YES	NA
1359	1391	No	2	S_E_S_P	538	NA	NA	538	538	NA	NA	0	0	1	1	0	0	NO	NO	YES	YES	NO	NO	YES	NO	NA	YES	NO	NA	NO	NA	NO	NA	NO	NA	YES	538
1360	6133	No	1	S_E	2191	NA	NA	2191	NA	NA	NA	0	0	1	0	0	0	NO	NO	YES	NO	NO	NO	YES	YES	2191	NO	NO	NA	NO	2191	NO	NA	NO	NA	NO	NA
1361	8400	No	2	B_E_B_P	2828	1198	2828	NA	NA	NA	NA	1	1	0	0	0	0	YES	YES	NO	NO	NO	NO	NO	NO	NA	NO	NO	NA	NO	NA	NO	NA	NO	NA	NO	NA
1362	11563	No	2	B_E_B_P	2852	2692	2852	NA	NA	NA	NA	1	1	0	0	0	0	YES	YES	NO	NO	NO	NO	NO	NO	NA	NO	NO	NA	NO	NA	NO	NA	NO	NA	NO	NA
1363	1370	No	1	B_E	913.431	913.431	NA	NA	NA	NA	NA	1	0	0	0	0	0	YES	NO	NO	NO	NO	NO	NO	NO	NA	NO	NO	NA	NO	NA	NO	NA	NO	NA	NO	NA
1364	6041	No	1	S_E	NA	NA	NA	NA	NA	NA	NA	0	0	1	0	0	0	NO	NO	YES	NO	NO	NO	YES	YES	NA	NO	NO	NA	NO	NA	NO	NA	NO	NA	NO	NA
1365	7387	No	1	S_P	NA	NA	NA	NA	NA	NA	NA	0	0	0	1	0	0	NO	NO	NO	YES	NO	NO	NO	NO	NA	NO	YES	NA	NO	NA	NO	NA	NO	NA	NO	NA
1366	855	No	2	S_E_S_P	554	NA	NA	554	554	NA	NA	0	0	1	1	0	0	NO	NO	YES	YES	NO	NO	YES	NO	NA	YES	NO	NA	NO	NA	NO	NA	NO	NA	YES	554
1367	7534	No	1	S_E	35	NA	NA	35	NA	NA	NA	0	0	1	0	0	0	NO	NO	YES	NO	NO	NO	YES	YES	35	NO	NO	NA	NO	35	NO	NA	NO	NA	NO	NA
1368	188	No	2	S_E_S_P	NA	NA	NA	NA	NA	NA	NA	0	0	1	1	0	0	NO	NO	YES	YES	NO	NO	YES	NO	NA	YES	NO	NA	NO	NA	NO	NA	NO	NA	YES	NA
1369	564	No	3	S_E_S_P	261	NA	NA	261	NA	NA	NA	0	0	1	1	1	0	NO	NO	YES	YES	YES	NO	YES	NO	NA	NO	YES	NA	NO	NA	NO	NA	NO	NA	NO	NA
1370	6030	No	1	S_E	NA	NA	NA	NA	NA	NA	NA	0	0	1	0	0	0	NO	NO	YES	NO	NO	NO	YES	NO	NA	NO	NO	NA	NO	NA	YES	NA	NO	NA	NO	NA
1371	2168	No	1	S_E	775	NA	NA	775	NA	NA	NA	0	0	1	0	0	0	NO	NO	YES	NO	NO	NO	YES	YES	775	NO	NO	NA	NO	775	NO	NA	NO	NA	NO	NA
1372	920	No	1	S_P	416	NA	NA	NA	416	NA	NA	0	0	0	1	0	0	NO	NO	NO	YES	NO	NO	NO	NO	NA	YES	NO	NA	NO	NA	NO	NA	YES	416	NO	NA
1373	7335	No	1	B_E	NA	NA	NA	NA	NA	NA	NA	1	0	0	0	0	0	YES	NO	NO	NO	NO	NO	NO	NO	NA	NO	NO	NA	NO	NA	NO	NA	NO	NA	NO	NA
1374	8836	No	1	S_E	NA	NA	NA	NA	NA	NA	NA	0	0	1	0	0	0	NO	NO	YES	NO	NO	NO	YES	NO	NA	NO	NO	NA	NO	NA	YES	NA	NO	NA	NO	NA
1375	4417	No	2	S_E_S_P	NA	NA	NA	NA	NA	NA	NA	0	0	1	1	0	0	NO	NO	YES	YES	NO	NO	YES	NO	NA	YES	NO	NA	NO	NA	NO	NA	NO	NA	YES	NA
1376	4703	No	2	S_E_S_P	897	NA	NA	897	NA	897	NA	0	0	1	0	1	0	NO	NO	YES	NO	YES	NO	YES	NO	NA	NO	NO	NA	NO	NA	NO	NA	NO	NA	YES	897
1377	3933	No	1	S_E	437	NA	NA	437	NA	NA	NA	0	0	1	0	0	0	NO	NO	YES	NO	NO	NO	YES	YES	437	NO	NO	NA	NO	437	NO	NA	NO	NA	NO	NA
1378	4967	No	1	S_E	NA	NA	NA	NA	NA	NA	NA	0	0	1	0	0	0	NO	NO	YES	NO	NO	NO	YES	YES	NA	NO	NO	NA	NO	NA	NO	NA	NO	NA	NO	NA
1379	12189	No	3	S_E_S_P	NA	NA	NA	NA	NA	NA	NA	0	0	1	1	1	0	NO	NO	YES	YES	YES	NO	YES	NO	NA	NO	YES	NA	NO	NA	NO	NA	NO	NA	NO	NA
1380	4486	No	1	S_E	NA	NA	NA	NA	NA	NA	NA	0	0	1	0	0	0	NO	NO	YES	NO	NO	NO	YES	NO	NA	NO	NO	NA	NO	NA	YES	NA	NO	NA	NO	NA
1381	9533	No	2	B_E_S_P	1154	732	NA	NA	1154	NA	NA	1	0	0	1	0	0	YES	NO	NO	YES	NO	NO	NO	NO	NA	YES	NO	NA	NO	NA	NO	NA	NO	NA	NO	NA
1382	5368	No	1	S_E	NA	NA	NA	NA	NA	NA	NA	0	0	1	0	0	0	NO	NO	YES	NO	NO	NO	YES	YES	NA	NO	NO	NA	NO	NA	NO	NA	NO	NA	NO	NA
1383	4999	No	2	B_E_B_P	2051	2051	2051	NA	NA	NA	NA	1	1	0	0	0	0	YES	YES	NO	NO	NO	NO	NO	NO	NA	NO	NO	NA	NO	NA	NO	NA	NO	NA	NO	NA
1384	9636	No	1	S_E	6.99999	NA	NA	6.99999	NA	NA	NA	0	0	1	0	0	0	NO	NO	YES	NO	NO	NO	YES	NO	NA	NO	NO	NA	NO	NA	YES	6.99999	NO	NA	NO	NA
1385	6370	No	1	B_E_S_P	NA	NA	NA	NA	NA	NA	NA	0	0	0	0	0	1	NO	NO	NO	NO	NO	YES	NO	NO	NA	NO	NO	NA	NO	NA	NO	NA	NO	NA	NO	NA
1386	7525	No	2	B_E_S_E	4178	4178	NA	4159	NA	NA	NA	1	0	1	0	0	0	YES	NO	YES	NO	NO	NO	YES	NO	NA	NO	NO	NA	NO	NA	NO	NA	NO	NA	NO	NA
1387	3493	No	1	S_E_S_P	1000	NA	NA	NA	NA	1000	NA	0	0	0	0	1	0	NO	NO	NO	NO	YES	NO	NO	NO	NA	NO	NO	NA	NO	NA	NO	NA	NO	NA	YES	1000
1388	9972	No	2	S_E_S_P	784	NA	NA	784	NA	784	NA	0	0	1	0	1	0	NO	NO	YES	NO	YES	NO	YES	NO	NA	NO	NO	NA	NO	NA	NO	NA	NO	NA	YES	784
1389	3517	No	1	S_P	239	NA	NA	NA	239	NA	NA	0	0	0	1	0	0	NO	NO	NO	YES	NO	NO	NO	NO	NA	YES	NO	NA	NO	NA	NO	NA	YES	239	NO	NA
1390	4080	No	6	3	NA	840	NA	1190	1190	875	154	1	1	1	1	1	1	YES	YES	YES	YES	YES	YES	YES	NO	NA	YES	NO	NA	NO	NA	NO	NA	NO	NA	NO	NA
1391	611	No	2	S_E_S_P	328	NA	NA	328	328	NA	NA	0	0	1	1	0	0	NO	NO	YES	YES	NO	NO	YES	NO	NA	YES	YES	14.9993	NO	14.9993	NO	NA	NO	NA	NO	NA
1392	846	No	2	S_E_S_P	367	NA	NA	NA	367	NA	NA	0	0	1	1	0	0	NO	NO	YES	YES	NO	NO	YES	NO	NA	YES	NO	NA	NO	NA	NO	NA	NO	NA	YES	367
1393	2619	No	2	S_E_S_P	779	NA	NA	779	NA	779	NA	0	0	1	0	1	0	NO	NO	YES	NO	YES	NO	YES	NO	NA	NO	NO	NA	NO	NA	NO	NA	NO	NA	YES	779
1394	2409	No	2	B_E_S_E	NA	NA	NA	NA	NA	NA	NA	1	0	1	0	0	0	YES	NO	YES	NO	NO	NO	YES	YES	NA	NO	NO	NA	NO	NA	NO	NA	NO	NA	NO	NA
1395	2706	No	3	S_E_S_P	NA	NA	NA	NA	NA	NA	NA	0	0	1	1	1	0	NO	NO	YES	YES	YES	NO	YES	NO	NA	NO	YES	NA	NO	NA	NO	NA	NO	NA	NO	NA
1396	3666	No	5	3	NA	63	288	855	855	855	NA	1	1	1	1	1	0	YES	YES	YES	YES	YES	NO	YES	NO	NA	YES	NO	NA	NO	NA	NO	NA	NO	NA	NO	NA
1397	3486	No	1	S_E	NA	NA	NA	NA	NA	NA	NA	0	0	1	0	0	0	NO	NO	YES	NO	NO	NO	YES	YES	NA	NO	NO	NA	NO	NA	NO	NA	NO	NA	NO	NA
1398	2393	No	3	S_E_S_P	1799.53	NA	NA	1799.53	1799.53	1261.09	NA	0	0	1	1	1	0	NO	NO	YES	YES	YES	NO	YES	NO	NA	YES	NO	NA	NO	NA	NO	NA	NO	NA	YES	1799.53
1399	5608	No	2	B_E_S_P	NA	NA	NA	NA	NA	NA	NA	0	0	0	1	0	1	NO	NO	NO	YES	NO	YES	NO	NO	NA	YES	NO	NA	NO	NA	NO	NA	NO	NA	NO	NA
1400	9682	No	1	S_E	NA	NA	NA	NA	NA	NA	NA	0	0	1	0	0	0	NO	NO	YES	NO	NO	NO	YES	YES	NA	NO	NO	NA	NO	NA	NO	NA	NO	NA	NO	NA
1401	4943	No	3	S_E_S_P	3485.42	NA	NA	3485.42	3441.42	3116.42	NA	0	0	1	1	1	0	NO	NO	YES	YES	YES	NO	YES	NO	NA	YES	YES	2259.9	NO	2259.9	NO	NA	NO	NA	NO	NA
1402	7133	No	2	S_E_S_P	1135	NA	NA	1135	NA	1135	NA	0	0	1	0	1	0	NO	NO	YES	NO	YES	NO	YES	YES	0	NO	NO	NA	NO	NA	NO	NA	NO	NA	NO	NA
1403	1688	No	1	B_E	NA	NA	NA	NA	NA	NA	NA	1	0	0	0	0	0	YES	NO	NO	NO	NO	NO	NO	NO	NA	NO	NO	NA	NO	NA	NO	NA	NO	NA	NO	NA
1404	1151	No	1	S_P	477	NA	NA	NA	477	NA	NA	0	0	0	1	0	0	NO	NO	NO	YES	NO	NO	NO	NO	NA	YES	NO	NA	NO	NA	NO	NA	YES	477	NO	NA
1405	175	No	2	S_E_S_P	16	NA	NA	16	16	NA	NA	0	0	1	1	0	0	NO	NO	YES	YES	NO	NO	YES	NO	NA	YES	NO	NA	NO	NA	NO	NA	NO	NA	YES	16
1406	3747	No	2	S_E_S_P	1	NA	NA	1	NA	1	NA	0	0	1	0	1	0	NO	NO	YES	NO	YES	NO	YES	NO	NA	NO	NO	NA	NO	NA	NO	NA	NO	NA	YES	1
1407	1618	No	2	B_E_B_P	NA	NA	NA	NA	NA	NA	NA	1	1	0	0	0	0	YES	YES	NO	NO	NO	NO	NO	NO	NA	NO	NO	NA	NO	NA	NO	NA	NO	NA	NO	NA
1408	6545	No	1	B_P	10	NA	10	NA	NA	NA	NA	0	1	0	0	0	0	NO	YES	NO	NO	NO	NO	NO	NO	NA	NO	NO	NA	NO	NA	NO	NA	NO	NA	NO	NA
1409	2822	No	3	S_E_S_P	1	NA	NA	1	1	NA	NA	0	0	1	1	1	0	NO	NO	YES	YES	YES	NO	YES	NO	NA	YES	NO	NA	NO	NA	NO	NA	NO	NA	YES	1
1410	11085	No	1	B_E	1796	1796	NA	NA	NA	NA	NA	1	0	0	0	0	0	YES	NO	NO	NO	NO	NO	NO	NO	NA	NO	NO	NA	NO	NA	NO	NA	NO	NA	NO	NA
1411	8031	No	2	S_E_S_P	2101	NA	NA	2101	NA	NA	NA	0	0	1	1	0	0	NO	NO	YES	YES	NO	NO	YES	YES	2101	YES	NO	NA	NO	2101	NO	NA	NO	NA	NO	NA
1412	2842	No	1	S_E	NA	NA	NA	NA	NA	NA	NA	0	0	1	0	0	0	NO	NO	YES	NO	NO	NO	YES	NO	NA	NO	NO	NA	NO	NA	YES	NA	NO	NA	NO	NA
1413	3509	No	2	B_E_S_E	2809	87	NA	2809	NA	NA	NA	1	0	1	0	0	0	YES	NO	YES	NO	NO	NO	YES	NO	NA	NO	NO	NA	NO	NA	NO	NA	NO	NA	NO	NA
1414	7208	Yes	2	B_E_S_P	NA	NA	NA	NA	NA	NA	NA	1	0	0	1	0	0	YES	NO	NO	YES	NO	NO	NO	NO	NA	NO	YES	NA	NO	NA	NO	NA	NO	NA	NO	NA
1415	3994	No	1	S_E	203	NA	NA	203	NA	NA	NA	0	0	1	0	0	0	NO	NO	YES	NO	NO	NO	YES	NO	NA	NO	NO	NA	NO	NA	YES	203	NO	NA	NO	NA
1416	1553	No	1	S_E	29	NA	NA	29	NA	NA	NA	0	0	1	0	0	0	NO	NO	YES	NO	NO	NO	YES	NO	NA	NO	NO	NA	NO	NA	YES	29	NO	NA	NO	NA
1417	1261	No	2	S_E_S_P	NA	NA	NA	NA	NA	NA	NA	0	0	1	1	0	0	NO	NO	YES	YES	NO	NO	YES	NO	NA	YES	NO	NA	NO	NA	NO	NA	NO	NA	YES	NA
1418	5027	No	1	S_E	3596	NA	NA	3596	NA	NA	NA	0	0	1	0	0	0	NO	NO	YES	NO	NO	NO	YES	YES	3596	NO	NO	NA	NO	3596	NO	NA	NO	NA	NO	NA
1419	4069	No	3	S_E_S_P	1269	NA	NA	1269	NA	1269	NA	0	0	1	1	1	0	NO	NO	YES	YES	YES	NO	YES	NO	NA	NO	YES	NA	NO	NA	NO	NA	NO	NA	NO	NA
1420	4741	No	2	B_E_S_E	NA	NA	NA	NA	NA	NA	NA	1	0	1	0	0	0	YES	NO	YES	NO	NO	NO	YES	NO	NA	NO	NO	NA	NO	NA	NO	NA	NO	NA	NO	NA
1421	3387	No	2	S_E_S_P	3074	NA	NA	3074	3074	NA	NA	0	0	1	1	0	0	NO	NO	YES	YES	NO	NO	YES	NO	NA	YES	NO	NA	NO	NA	NO	NA	NO	NA	YES	3074
1422	4261	No	3	3	NA	NA	954.999	961.999	NA	734	NA	0	1	1	0	1	0	NO	YES	YES	NO	YES	NO	YES	YES	954.999	NO	NO	NA	NO	954.999	NO	NA	NO	NA	NO	NA
1423	5254	No	3	S_E_S_P	2360	NA	NA	2360	NA	2360	NA	0	0	1	1	1	0	NO	NO	YES	YES	YES	NO	YES	NO	NA	NO	YES	NA	NO	NA	NO	NA	NO	NA	NO	NA
1424	610	No	1	S_E	NA	NA	NA	NA	NA	NA	NA	0	0	1	0	0	0	NO	NO	YES	NO	NO	NO	YES	YES	NA	NO	NO	NA	NO	NA	NO	NA	NO	NA	NO	NA
1425	3115	No	1	B_E	1667	1667	NA	NA	NA	NA	NA	1	0	0	0	0	0	YES	NO	NO	NO	NO	NO	NO	NO	NA	NO	NO	NA	NO	NA	NO	NA	NO	NA	NO	NA
1426	4510	No	5	3	NA	135	135	268	135	268	NA	1	1	1	1	1	0	YES	YES	YES	YES	YES	NO	YES	NO	NA	YES	NO	NA	NO	NA	NO	NA	NO	NA	NO	NA
1427	3993	No	1	S_E	483	NA	NA	483	NA	NA	NA	0	0	1	0	0	0	NO	NO	YES	NO	NO	NO	YES	YES	483	NO	NO	NA	NO	483	NO	NA	NO	NA	NO	NA
1428	7894	No	1	S_E	NA	NA	NA	NA	NA	NA	NA	0	0	1	0	0	0	NO	NO	YES	NO	NO	NO	YES	NO	NA	NO	NO	NA	NO	NA	YES	NA	NO	NA	NO	NA
1429	6866	No	1	S_E	636	NA	NA	636	NA	NA	NA	0	0	1	0	0	0	NO	NO	YES	NO	NO	NO	YES	NO	NA	NO	NO	NA	NO	NA	YES	636	NO	NA	NO	NA
1430	1468	No	2	S_E_S_P	722.359	NA	NA	722.359	722.359	NA	NA	0	0	1	1	0	0	NO	NO	YES	YES	NO	NO	YES	NO	NA	YES	NO	NA	NO	NA	NO	NA	NO	NA	YES	722.359
1431	1059	No	1	S_P	636	NA	NA	NA	636	NA	NA	0	0	0	1	0	0	NO	NO	NO	YES	NO	NO	NO	NO	NA	YES	NO	NA	NO	NA	NO	NA	YES	636	NO	NA
1432	718	No	2	S_E_S_P	72	NA	NA	72	72	NA	NA	0	0	1	1	0	0	NO	NO	YES	YES	NO	NO	YES	NO	NA	YES	NO	NA	NO	NA	NO	NA	NO	NA	YES	72
1433	765	No	3	S_E_S_P	392	NA	NA	392	392	392	NA	0	0	1	1	1	0	NO	NO	YES	YES	YES	NO	YES	NO	NA	YES	NO	NA	NO	NA	NO	NA	NO	NA	YES	392
1434	3679	No	1	B_E	NA	NA	NA	NA	NA	NA	NA	1	0	0	0	0	0	YES	NO	NO	NO	NO	NO	NO	NO	NA	NO	NO	NA	NO	NA	NO	NA	NO	NA	NO	NA
1435	4765	No	1	B_E	3994	3994	NA	NA	NA	NA	NA	1	0	0	0	0	0	YES	NO	NO	NO	NO	NO	NO	NO	NA	NO	NO	NA	NO	NA	NO	NA	NO	NA	NO	NA
1436	3941	No	3	3	NA	3128	210	NA	647	NA	NA	1	1	0	1	0	0	YES	YES	NO	YES	NO	NO	NO	NO	NA	NO	YES	647	NO	647	NO	NA	NO	NA	NO	NA
1437	2760	No	1	S_P	495	NA	NA	NA	495	NA	NA	0	0	0	1	0	0	NO	NO	NO	YES	NO	NO	NO	NO	NA	NO	YES	495	NO	495	NO	NA	NO	NA	NO	NA
1438	6124	No	3	S_E_S_P	511	NA	NA	511	NA	271	NA	0	0	1	1	1	0	NO	NO	YES	YES	YES	NO	YES	YES	191	NO	YES	NA	YES	191	NO	NA	NO	NA	NO	NA
1439	2592	No	1	S_P	247	NA	NA	NA	247	NA	NA	0	0	0	1	0	0	NO	NO	NO	YES	NO	NO	NO	NO	NA	NO	YES	247	NO	247	NO	NA	NO	NA	NO	NA
1440	8878	No	1	S_E	1715	NA	NA	1715	NA	NA	NA	0	0	1	0	0	0	NO	NO	YES	NO	NO	NO	YES	NO	NA	NO	NO	NA	NO	NA	YES	1715	NO	NA	NO	NA
1441	5076	No	1	S_E	85	NA	NA	85	NA	NA	NA	0	0	1	0	0	0	NO	NO	YES	NO	NO	NO	YES	YES	85	NO	NO	NA	NO	85	NO	NA	NO	NA	NO	NA
1442	7379	Yes	1	S_E	13.834	NA	NA	13.834	NA	NA	NA	0	0	1	0	0	0	NO	NO	YES	NO	NO	NO	YES	NO	NA	NO	NO	NA	NO	NA	YES	13.834	NO	NA	NO	NA
1443	1470	No	2	S_E_S_P	875	NA	NA	875	875	NA	NA	0	0	1	1	0	0	NO	NO	YES	YES	NO	NO	YES	NO	NA	YES	NO	NA	NO	NA	NO	NA	NO	NA	YES	875
1444	282	No	2	S_E_S_P	NA	NA	NA	NA	NA	NA	NA	0	0	1	1	0	0	NO	NO	YES	YES	NO	NO	YES	NO	NA	YES	NO	NA	NO	NA	NO	NA	NO	NA	YES	NA
1445	6578	No	2	S_E_S_P	2897	NA	NA	2897	NA	2407	NA	0	0	1	0	1	0	NO	NO	YES	NO	YES	NO	YES	NO	NA	NO	NO	NA	NO	NA	NO	NA	NO	NA	YES	2897
1446	3539	No	1	S_P	239	NA	NA	NA	239	NA	NA	0	0	0	1	0	0	NO	NO	NO	YES	NO	NO	NO	NO	NA	NO	YES	239	NO	239	NO	NA	NO	NA	NO	NA
1447	1621	No	1	S_E	354	NA	NA	354	NA	NA	NA	0	0	1	0	0	0	NO	NO	YES	NO	NO	NO	YES	NO	NA	NO	NO	NA	NO	NA	YES	354	NO	NA	NO	NA
1448	4449	No	1	S_E	2099	NA	NA	2099	NA	NA	NA	0	0	1	0	0	0	NO	NO	YES	NO	NO	NO	YES	YES	2099	NO	NO	NA	NO	2099	NO	NA	NO	NA	NO	NA
1449	9495	No	1	S_E	NA	NA	NA	NA	NA	NA	NA	0	0	1	0	0	0	NO	NO	YES	NO	NO	NO	YES	YES	NA	NO	NO	NA	NO	NA	NO	NA	NO	NA	NO	NA
1450	1642	No	1	B_E	1121	1121	NA	NA	NA	NA	NA	1	0	0	0	0	0	YES	NO	NO	NO	NO	NO	NO	NO	NA	NO	NO	NA	NO	NA	NO	NA	NO	NA	NO	NA
1451	7228	No	1	S_E	502	NA	NA	502	NA	NA	NA	0	0	1	0	0	0	NO	NO	YES	NO	NO	NO	YES	YES	502	NO	NO	NA	NO	502	NO	NA	NO	NA	NO	NA
1452	2968	No	1	S_E	NA	NA	NA	NA	NA	NA	NA	0	0	1	0	0	0	NO	NO	YES	NO	NO	NO	YES	YES	NA	NO	NO	NA	NO	NA	NO	NA	NO	NA	NO	NA
1453	3463	No	1	S_E	1127	NA	NA	1127	NA	NA	NA	0	0	1	0	0	0	NO	NO	YES	NO	NO	NO	NO	YES	1127	NO	NO	NA	NO	1127	NO	NA	NO	NA	NO	NA
1454	4082	No	3	S_E_S_P	1078.13	NA	NA	1078.13	1078.13	1078.13	NA	0	0	1	1	1	0	NO	NO	YES	YES	YES	NO	YES	NO	NA	NO	YES	1078.13	NO	1078.13	NO	NA	NO	NA	NO	NA
1455	7400	No	3	S_E_S_P	680.976	NA	NA	680.976	680.976	680.976	NA	0	0	1	1	1	0	NO	NO	YES	YES	YES	NO	YES	NO	NA	NO	YES	680.976	NO	680.976	NO	NA	NO	NA	NO	NA
1456	1305	No	2	S_E_S_P	169.06	NA	NA	NA	169.06	NA	NA	0	0	1	1	0	0	NO	NO	YES	YES	NO	NO	YES	NO	NA	YES	NO	NA	NO	NA	NO	NA	NO	NA	YES	169.06
1457	8053	No	1	S_E	208	NA	NA	208	NA	NA	NA	0	0	1	0	0	0	NO	NO	YES	NO	NO	NO	YES	NO	NA	NO	NO	NA	NO	NA	YES	208	NO	NA	NO	NA
1458	4871	No	3	S_E_S_P	2427	NA	NA	NA	NA	2427	NA	0	0	1	1	1	0	NO	NO	YES	YES	YES	NO	YES	NO	NA	NO	YES	NA	NO	NA	NO	NA	NO	NA	NO	NA
1459	3287	No	1	S_E	NA	NA	NA	NA	NA	NA	NA	0	0	1	0	0	0	NO	NO	YES	NO	NO	NO	YES	NO	NA	NO	NO	NA	NO	NA	YES	NA	NO	NA	NO	NA
1460	5955	No	1	S_E	3010	NA	NA	3010	NA	NA	NA	0	0	1	0	0	0	NO	NO	YES	NO	NO	NO	YES	YES	3010	NO	NO	NA	NO	3010	NO	NA	NO	NA	NO	NA
1461	4076	No	1	S_E	1141	NA	NA	1141	NA	NA	NA	0	0	1	0	0	0	NO	NO	YES	NO	NO	NO	YES	YES	1141	NO	NO	NA	NO	1141	NO	NA	NO	NA	NO	NA
1462	9596	No	1	S_E	2695.69	NA	NA	2695.69	NA	NA	NA	0	0	1	0	0	0	NO	NO	YES	NO	NO	NO	YES	YES	2695.69	NO	NO	NA	NO	2695.69	NO	NA	NO	NA	NO	NA
1463	3857	No	3	3	NA	NA	NA	3374	3374	NA	357	0	0	1	1	0	1	NO	NO	YES	YES	NO	YES	YES	YES	266	YES	YES	266	YES	266	NO	NA	NO	NA	NO	NA
1464	5110	Yes	2	B_E_S_P	180	NA	NA	NA	180	NA	180	0	0	0	1	0	1	NO	NO	NO	YES	NO	YES	NO	NO	NA	YES	NO	NA	NO	NA	NO	NA	NO	NA	NO	NA
1465	2693	No	1	S_P	NA	NA	NA	NA	NA	NA	NA	0	0	0	1	0	0	NO	NO	NO	YES	NO	NO	NO	NO	NA	NO	YES	NA	NO	NA	NO	NA	NO	NA	NO	NA
1466	3808	No	3	S_E_S_P	3185	NA	NA	3185	3185	1123	NA	0	0	1	1	1	0	NO	NO	YES	YES	YES	NO	YES	NO	NA	YES	NO	NA	NO	NA	NO	NA	NO	NA	YES	3185
1467	3845	No	3	S_E_S_P	NA	NA	NA	NA	NA	NA	NA	0	0	1	1	1	0	NO	NO	YES	YES	YES	NO	YES	NO	NA	YES	NO	NA	NO	NA	NO	NA	NO	NA	YES	NA
1468	2877	No	2	S_E_S_P	NA	NA	NA	NA	NA	NA	NA	0	0	1	1	0	0	NO	NO	YES	YES	NO	NO	YES	NO	NA	YES	NO	NA	NO	NA	NO	NA	NO	NA	YES	NA
1469	7190	No	1	S_E	1939	NA	NA	1939	NA	NA	NA	0	0	1	0	0	0	NO	NO	YES	NO	NO	NO	YES	NO	NA	NO	NO	NA	NO	NA	YES	1939	NO	NA	NO	NA
1470	9140	No	1	S_E	17	NA	NA	17	NA	NA	NA	0	0	1	0	0	0	NO	NO	YES	NO	NO	NO	YES	NO	NA	NO	NO	NA	NO	NA	YES	17	NO	NA	NO	NA
1471	7802	No	2	B_E_S_P	386	NA	NA	NA	386	NA	386	0	0	0	1	0	1	NO	NO	NO	YES	NO	YES	NO	NO	NA	YES	NO	NA	NO	NA	NO	NA	NO	NA	NO	NA
1472	3402	No	3	3	NA	NA	NA	NA	0	NA	0	1	0	0	1	0	1	YES	NO	NO	YES	NO	YES	NO	NO	NA	YES	NO	NA	NO	NA	NO	NA	NO	NA	NO	NA
1473	4621	No	2	S_E_S_P	2672	NA	NA	736.999	NA	2672	NA	0	0	1	0	1	0	NO	NO	YES	NO	YES	NO	YES	NO	NA	NO	NO	NA	NO	NA	NO	NA	NO	NA	YES	2672
1474	429	No	2	S_E_S_P	NA	NA	NA	NA	NA	NA	NA	0	0	1	1	0	0	NO	NO	YES	YES	NO	NO	YES	NO	NA	YES	NO	NA	NO	NA	NO	NA	NO	NA	YES	NA
1475	2976	No	2	S_E_S_P	28	NA	NA	28	28	NA	NA	0	0	1	1	0	0	NO	NO	YES	YES	NO	NO	YES	NO	NA	YES	NO	NA	NO	NA	NO	NA	NO	NA	YES	28
1476	2639	No	2	S_E_S_P	NA	NA	NA	NA	NA	NA	NA	0	0	1	1	0	0	NO	NO	YES	YES	NO	NO	YES	NO	NA	YES	NO	NA	NO	NA	NO	NA	NO	NA	YES	NA
1477	2697	No	3	S_E_S_P	1697	NA	NA	1697	362	1697	NA	0	0	1	1	1	0	NO	NO	YES	YES	YES	NO	YES	NO	NA	YES	NO	NA	NO	NA	NO	NA	NO	NA	YES	1697
1478	703	No	2	S_E_S_P	379	NA	NA	379	379	NA	NA	0	0	1	1	0	0	NO	NO	YES	YES	NO	NO	YES	NO	NA	YES	NO	NA	NO	NA	NO	NA	NO	NA	YES	379
1479	4062	No	3	S_E_S_P	NA	NA	NA	NA	NA	NA	NA	0	0	1	1	1	0	NO	NO	YES	YES	YES	NO	YES	NO	NA	YES	NO	NA	NO	NA	NO	NA	NO	NA	YES	NA
1480	6762	No	3	S_E_S_P	NA	NA	NA	NA	NA	NA	NA	0	0	1	1	1	0	NO	NO	YES	YES	YES	NO	YES	NO	NA	YES	NO	NA	NO	NA	NO	NA	NO	NA	YES	NA
1481	4554	No	3	S_E_S_P	NA	NA	NA	NA	NA	NA	NA	0	0	1	1	1	0	NO	NO	YES	YES	YES	NO	YES	NO	NA	NO	YES	NA	NO	NA	NO	NA	NO	NA	NO	NA
1482	1049	No	3	S_E_S_P	180	NA	NA	180	NA	NA	NA	0	0	1	1	1	0	NO	NO	YES	YES	YES	NO	YES	NO	NA	NO	YES	NA	NO	NA	NO	NA	NO	NA	NO	NA
1483	9893	No	1	B_E	2373	2373	NA	NA	NA	NA	NA	1	0	0	0	0	0	YES	NO	NO	NO	NO	NO	NO	NO	NA	NO	NO	NA	NO	NA	NO	NA	NO	NA	NO	NA
1484	6106	No	1	B_E	869	869	NA	NA	NA	NA	NA	1	0	0	0	0	0	YES	NO	NO	NO	NO	NO	NO	NO	NA	NO	NO	NA	NO	NA	NO	NA	NO	NA	NO	NA
1485	5873	No	3	3	NA	3021.33	NA	NA	4675.66	NA	336	1	0	0	1	0	1	YES	NO	NO	YES	NO	YES	NO	NO	NA	YES	YES	3052.29	NO	3052.29	NO	NA	NO	NA	NO	NA
1486	7610	No	1	B_E	NA	NA	NA	NA	NA	NA	NA	1	0	0	0	0	0	YES	NO	NO	NO	NO	NO	NO	NO	NA	NO	NO	NA	NO	NA	NO	NA	NO	NA	NO	NA
1487	4413	No	2	S_E_S_P	695	NA	NA	457	NA	695	NA	0	0	1	0	1	0	NO	NO	YES	NO	YES	NO	YES	NO	NA	NO	NO	NA	NO	NA	NO	NA	NO	NA	YES	695
1488	3118	No	3	S_E_S_P	533.108	NA	NA	533.108	533.108	533.108	NA	0	0	1	1	1	0	NO	NO	YES	YES	YES	NO	YES	NO	NA	YES	NO	NA	NO	NA	NO	NA	NO	NA	YES	533.108
1489	5106	No	4	3	NA	923.091	NA	1479.85	1479.85	1479.85	NA	1	0	1	1	1	0	YES	NO	YES	YES	YES	NO	YES	NO	NA	NO	YES	1479.85	NO	1479.85	NO	NA	NO	NA	NO	NA
1490	2510	No	3	3	NA	210	NA	1282	1282	NA	NA	1	0	1	1	0	0	YES	NO	YES	YES	NO	NO	YES	NO	NA	YES	NO	NA	NO	NA	NO	NA	NO	NA	NO	NA
1491	5676	No	3	S_E_S_P	NA	NA	NA	NA	NA	NA	NA	0	0	1	1	1	0	NO	NO	YES	YES	YES	NO	YES	NO	NA	NO	YES	NA	NO	NA	NO	NA	NO	NA	NO	NA
1492	8302	No	1	S_E_S_P	624	NA	NA	NA	NA	624	NA	0	0	0	0	1	0	NO	NO	NO	NO	YES	NO	NO	NO	NA	NO	NO	NA	NO	NA	NO	NA	NO	NA	YES	624
1493	5124	No	1	S_P	194	NA	NA	NA	194	NA	NA	0	0	0	1	0	0	NO	NO	NO	YES	NO	NO	NO	NO	NA	NO	YES	194	NO	194	NO	NA	NO	NA	NO	NA
1494	2410	No	3	S_E_S_P	360	NA	NA	360	360	55	NA	0	0	1	1	1	0	NO	NO	YES	YES	YES	NO	YES	NO	NA	YES	NO	NA	NO	NA	NO	NA	NO	NA	YES	360
1495	7413	No	1	B_E	280	280	NA	NA	NA	NA	NA	1	0	0	0	0	0	YES	NO	NO	NO	NO	NO	NO	NO	NA	NO	NO	NA	NO	NA	NO	NA	NO	NA	NO	NA
1496	12758	No	3	S_E_S_P	NA	NA	NA	NA	NA	NA	NA	0	0	1	1	1	0	NO	NO	YES	YES	YES	NO	YES	NO	NA	NO	YES	NA	NO	NA	NO	NA	NO	NA	NO	NA
1497	4131	No	2	S_E_S_P	49	NA	NA	49	NA	49	NA	0	0	1	0	1	0	NO	NO	YES	NO	YES	NO	YES	NO	NA	NO	NO	NA	NO	NA	NO	NA	NO	NA	YES	49
1498	6527	No	2	B_E_S_P	1393	NA	NA	NA	1393	NA	1393	0	0	0	1	0	1	NO	NO	NO	YES	NO	YES	NO	NO	NA	YES	NO	NA	NO	NA	NO	NA	NO	NA	NO	NA
1499	2997	No	2	B_E_B_P	2081	2081	2080	NA	NA	NA	NA	1	1	0	0	0	0	YES	YES	NO	NO	NO	NO	NO	NO	NA	NO	NO	NA	NO	NA	NO	NA	NO	NA	NO	NA
1500	3080	No	1	S_E	176	NA	NA	176	NA	NA	NA	0	0	1	0	0	0	NO	NO	YES	NO	NO	NO	YES	YES	176	NO	NO	NA	NO	176	NO	NA	NO	NA	NO	NA
1501	4729	No	2	S_E_S_P	1481	NA	NA	1481	NA	749	NA	0	0	1	0	1	0	NO	NO	YES	NO	YES	NO	YES	YES	928	NO	NO	NA	NO	928	NO	NA	NO	NA	NO	NA
1502	12821	No	1	S_E	2324	NA	NA	2324	NA	NA	NA	0	0	1	0	0	0	NO	NO	YES	NO	NO	NO	YES	NO	NA	NO	NO	NA	NO	NA	YES	2324	NO	NA	NO	NA
1503	2031	No	1	S_E	NA	NA	NA	NA	NA	NA	NA	0	0	1	0	0	0	NO	NO	YES	NO	NO	NO	YES	NO	NA	NO	NO	NA	NO	NA	YES	NA	NO	NA	NO	NA
1504	1053	No	1	B_E	587	587	NA	NA	NA	NA	NA	1	0	0	0	0	0	YES	NO	NO	NO	NO	NO	NO	NO	NA	NO	NO	NA	NO	NA	NO	NA	NO	NA	NO	NA
1505	11693	Yes	2	B_E_S_P	2419	NA	NA	NA	NA	NA	2419	0	0	0	1	0	1	NO	NO	NO	YES	NO	YES	NO	NO	NA	YES	NO	NA	NO	NA	NO	NA	NO	NA	NO	NA
1506	7095	No	1	B_E	1454	1454	NA	NA	NA	NA	NA	1	0	0	0	0	0	YES	NO	NO	NO	NO	NO	NO	NO	NA	NO	NO	NA	NO	NA	NO	NA	NO	NA	NO	NA
1507	1004	No	1	S_E	154	NA	NA	154	NA	NA	NA	0	0	1	0	0	0	NO	NO	YES	NO	NO	NO	YES	NO	NA	NO	NO	NA	NO	NA	YES	154	NO	NA	NO	NA
1508	11029	No	1	S_E	225	NA	NA	225	NA	NA	NA	0	0	1	0	0	0	NO	NO	YES	NO	NO	NO	YES	NO	NA	NO	NO	NA	NO	NA	YES	225	NO	NA	NO	NA
1509	5091	Yes	1	S_E	NA	NA	NA	NA	NA	NA	NA	0	0	1	0	0	0	NO	NO	YES	NO	NO	NO	YES	NO	NA	NO	NO	NA	NO	NA	YES	NA	NO	NA	NO	NA
1510	14017	No	1	S_E	1301	NA	NA	1301	NA	NA	NA	0	0	1	0	0	0	NO	NO	YES	NO	NO	NO	YES	YES	1301	NO	NO	NA	NO	1301	NO	NA	NO	NA	NO	NA
1511	9041	No	1	B_E	NA	NA	NA	NA	NA	NA	NA	1	0	0	0	0	0	YES	NO	NO	NO	NO	NO	NO	NO	NA	NO	NO	NA	NO	NA	NO	NA	NO	NA	NO	NA
1512	7295	No	1	S_E	NA	NA	NA	NA	NA	NA	NA	0	0	1	0	0	0	NO	NO	YES	NO	NO	NO	YES	NO	NA	NO	NO	NA	NO	NA	YES	NA	NO	NA	NO	NA
1513	3516	No	3	S_E_S_P	3298.56	NA	NA	3057.56	3298.56	2255.95	NA	0	0	1	1	1	0	NO	NO	YES	YES	YES	NO	YES	NO	NA	YES	YES	1197.05	NO	1197.05	NO	NA	NO	NA	NO	NA
1514	638	No	2	S_E_S_P	465	NA	NA	465	465	NA	NA	0	0	1	1	0	0	NO	NO	YES	YES	NO	NO	YES	NO	NA	YES	NO	NA	NO	NA	NO	NA	NO	NA	YES	465
1515	6130	No	2	B_E_S_E	491	NA	NA	491	NA	NA	NA	1	0	1	0	0	0	YES	NO	YES	NO	NO	NO	YES	YES	491	NO	NO	NA	NO	491	NO	NA	NO	NA	NO	NA
1516	1109	No	1	B_E	NA	NA	NA	NA	NA	NA	NA	1	0	0	0	0	0	YES	NO	NO	NO	NO	NO	NO	NO	NA	NO	NO	NA	NO	NA	NO	NA	NO	NA	NO	NA
1517	3998	No	1	S_P	148	NA	NA	NA	148	NA	NA	0	0	0	1	0	0	NO	NO	NO	YES	NO	NO	NO	NO	NA	NO	YES	148	NO	148	NO	NA	NO	NA	NO	NA
1518	890	No	2	S_E_S_P	NA	NA	NA	NA	NA	NA	NA	0	0	1	1	0	0	NO	NO	YES	YES	NO	NO	YES	NO	NA	YES	NO	NA	NO	NA	NO	NA	NO	NA	YES	NA
1519	5144	No	1	S_E	NA	NA	NA	NA	NA	NA	NA	0	0	1	0	0	0	NO	NO	YES	NO	NO	NO	YES	NO	NA	NO	NO	NA	NO	NA	YES	NA	NO	NA	NO	NA
1520	1323	No	1	S_E	NA	NA	NA	NA	NA	NA	NA	0	0	1	0	0	0	NO	NO	YES	NO	NO	NO	YES	YES	NA	NO	NO	NA	NO	NA	NO	NA	NO	NA	NO	NA
1521	3284	No	2	B_E_S_P	NA	NA	NA	NA	NA	NA	NA	0	0	0	1	0	1	NO	NO	NO	YES	NO	YES	NO	NO	NA	YES	NO	NA	NO	NA	NO	NA	NO	NA	NO	NA
1522	847	No	1	S_P	493	NA	NA	NA	493	NA	NA	0	0	0	1	0	0	NO	NO	NO	YES	NO	NO	NO	NO	NA	YES	NO	NA	NO	NA	NO	NA	YES	493	NO	NA
1523	3794	No	1	S_P	178	NA	NA	NA	178	NA	NA	0	0	0	1	0	0	NO	NO	NO	YES	NO	NO	NO	NO	NA	YES	NO	NA	NO	NA	NO	NA	YES	178	NO	NA
1524	3782	No	2	S_E_S_P	NA	NA	NA	NA	NA	NA	NA	0	0	1	1	0	0	NO	NO	YES	YES	NO	NO	YES	NO	NA	NO	YES	NA	NO	NA	NO	NA	NO	NA	NO	NA
1525	7004	No	1	S_E	NA	NA	NA	NA	NA	NA	NA	0	0	1	0	0	0	NO	NO	YES	NO	NO	NO	YES	YES	NA	NO	NO	NA	NO	NA	NO	NA	NO	NA	NO	NA
1526	6946	No	2	S_E_S_P	3333	NA	NA	3333	NA	3333	NA	0	0	1	0	1	0	NO	NO	YES	NO	YES	NO	YES	NO	NA	NO	NO	NA	NO	NA	NO	NA	NO	NA	YES	3333
1527	9164	No	1	S_E	NA	NA	NA	NA	NA	NA	NA	0	0	1	0	0	0	NO	NO	YES	NO	NO	NO	YES	YES	NA	NO	NO	NA	NO	NA	NO	NA	NO	NA	NO	NA
1528	1662	No	2	S_E_S_P	NA	NA	NA	NA	NA	NA	NA	0	0	1	1	0	0	NO	NO	YES	YES	NO	NO	YES	NO	NA	YES	NO	NA	NO	NA	NO	NA	NO	NA	YES	NA
1529	10736	No	1	S_E	3602	NA	NA	3602	NA	NA	NA	0	0	1	0	0	0	NO	NO	YES	NO	NO	NO	YES	YES	3602	NO	NO	NA	NO	3602	NO	NA	NO	NA	NO	NA
1530	2065	No	1	B_E	NA	NA	NA	NA	NA	NA	NA	1	0	0	0	0	0	YES	NO	NO	NO	NO	NO	NO	NO	NA	NO	NO	NA	NO	NA	NO	NA	NO	NA	NO	NA
1531	3810	No	2	S_E_S_P	1377	NA	NA	1377	1377	NA	NA	0	0	1	1	0	0	NO	NO	YES	YES	NO	NO	YES	NO	NA	YES	NO	NA	NO	NA	NO	NA	NO	NA	YES	1377
1532	996	No	1	S_E	NA	NA	NA	NA	NA	NA	NA	0	0	1	0	0	0	NO	NO	YES	NO	NO	NO	YES	YES	NA	NO	NO	NA	NO	NA	NO	NA	NO	NA	NO	NA
1533	9789	No	1	S_E	181	NA	NA	181	NA	NA	NA	0	0	1	0	0	0	NO	NO	YES	NO	NO	NO	YES	NO	NA	NO	NO	NA	NO	NA	YES	181	NO	NA	NO	NA
1534	2496	No	2	B_E_S_P	NA	NA	NA	NA	NA	NA	NA	0	0	0	1	0	1	NO	NO	NO	YES	NO	YES	NO	NO	NA	YES	NO	NA	NO	NA	NO	NA	NO	NA	NO	NA
1535	3362	No	2	B_E_B_P	1123	1123	430	NA	NA	NA	NA	1	1	0	0	0	0	YES	YES	NO	NO	NO	NO	NO	NO	NA	NO	NO	NA	NO	NA	NO	NA	NO	NA	NO	NA
1536	3123	No	1	B_P	NA	NA	NA	NA	NA	NA	NA	0	1	0	0	0	0	NO	YES	NO	NO	NO	NO	NO	NO	NA	NO	NO	NA	NO	NA	NO	NA	NO	NA	NO	NA
1537	3935	No	3	S_E_S_P	NA	NA	NA	NA	NA	NA	NA	0	0	1	1	1	0	NO	NO	YES	YES	YES	NO	YES	NO	NA	NO	YES	NA	NO	NA	NO	NA	NO	NA	NO	NA
1538	3680	No	2	S_E_S_P	1707	NA	NA	1707	1707	NA	NA	0	0	1	1	0	0	NO	NO	YES	YES	NO	NO	YES	NO	NA	YES	NO	NA	NO	NA	NO	NA	NO	NA	YES	1707
1539	11031	No	2	B_E_S_E	2767	2767	NA	NA	NA	NA	NA	1	0	1	0	0	0	YES	NO	YES	NO	NO	NO	YES	NO	NA	NO	NO	NA	NO	NA	NO	NA	NO	NA	NO	NA
1540	2186	No	2	S_E_S_P	NA	NA	NA	NA	NA	NA	NA	0	0	1	0	1	0	NO	NO	YES	NO	YES	NO	YES	NO	NA	NO	NO	NA	NO	NA	NO	NA	NO	NA	YES	NA
1541	9554	No	1	S_E	1360	NA	NA	1360	NA	NA	NA	0	0	1	0	0	0	NO	NO	YES	NO	NO	NO	YES	YES	0	NO	NO	NA	NO	NA	NO	NA	NO	NA	NO	NA
1542	1641	No	1	S_P	855	NA	NA	NA	855	NA	NA	0	0	0	1	0	0	NO	NO	NO	YES	NO	NO	NO	NO	NA	NO	YES	855	NO	855	NO	NA	NO	NA	NO	NA
1543	15	No	2	S_E_S_P	7	NA	NA	7	7	NA	NA	0	0	1	1	0	0	NO	NO	YES	YES	NO	NO	YES	NO	NA	YES	NO	NA	NO	NA	NO	NA	NO	NA	YES	7
1544	2801	No	1	S_P	335.999	NA	NA	NA	335.999	NA	NA	0	0	0	1	0	0	NO	NO	NO	YES	NO	NO	NO	NO	NA	YES	YES	89.9993	NO	89.9993	NO	NA	NO	NA	NO	NA
1545	4670	No	3	S_E_S_P	1538.63	NA	NA	1538.63	1538.63	1538.63	NA	0	0	1	1	1	0	NO	NO	YES	YES	YES	NO	YES	NO	NA	YES	NO	NA	NO	NA	NO	NA	NO	NA	YES	1538.63
1546	1302	No	1	B_E	774	774	NA	NA	NA	NA	NA	1	0	0	0	0	0	YES	NO	NO	NO	NO	NO	NO	NO	NA	NO	NO	NA	NO	NA	NO	NA	NO	NA	NO	NA
1547	2274	No	4	3	NA	310	NA	1517	1397	NA	1023	1	0	1	1	0	1	YES	NO	YES	YES	NO	YES	YES	NO	NA	YES	NO	NA	NO	NA	NO	NA	NO	NA	NO	NA
1548	4474	No	3	S_E_S_P	NA	NA	NA	NA	NA	NA	NA	0	0	1	1	1	0	NO	NO	YES	YES	YES	NO	YES	NO	NA	NO	YES	NA	NO	NA	NO	NA	NO	NA	NO	NA
1549	604	No	2	S_E_S_P	334	NA	NA	334	NA	0	NA	0	0	1	0	1	0	NO	NO	YES	NO	YES	NO	YES	NO	NA	NO	NO	NA	NO	NA	NO	NA	NO	NA	YES	334
1550	5004	No	1	S_E	360.022	NA	NA	360.022	NA	NA	NA	0	0	1	0	0	0	NO	NO	YES	NO	NO	NO	YES	YES	360.022	NO	NO	NA	NO	360.022	NO	NA	NO	NA	NO	NA
1551	2538	No	1	S_E	366	NA	NA	366	NA	NA	NA	0	0	1	0	0	0	NO	NO	YES	NO	NO	NO	YES	YES	366	NO	NO	NA	NO	366	NO	NA	NO	NA	NO	NA
1552	8574	No	1	S_E	1396	NA	NA	1396	NA	NA	NA	0	0	1	0	0	0	NO	NO	YES	NO	NO	NO	YES	YES	1396	NO	NO	NA	NO	1396	NO	NA	NO	NA	NO	NA
1553	8552	No	1	S_E	95	NA	NA	95	NA	NA	NA	0	0	1	0	0	0	NO	NO	YES	NO	NO	NO	YES	YES	95	NO	NO	NA	NO	95	NO	NA	NO	NA	NO	NA
1554	5691	No	3	S_E_S_P	743	NA	NA	743	743	743	NA	0	0	1	1	1	0	NO	NO	YES	YES	YES	NO	YES	NO	NA	YES	NO	NA	NO	NA	NO	NA	NO	NA	YES	743
1555	2318	No	1	S_E	641	NA	NA	641	NA	NA	NA	0	0	1	0	0	0	NO	NO	YES	NO	NO	NO	YES	NO	NA	NO	NO	NA	NO	NA	YES	641	NO	NA	NO	NA
1556	1041	No	4	3	NA	378	NA	378	471	NA	110	1	0	1	1	0	1	YES	NO	YES	YES	NO	YES	YES	NO	NA	YES	NO	NA	NO	NA	NO	NA	NO	NA	NO	NA
1557	3738	No	2	S_E_S_P	NA	NA	NA	NA	NA	NA	NA	0	0	1	1	0	0	NO	NO	YES	YES	NO	NO	YES	YES	NA	NO	YES	NA	YES	NA	NO	NA	NO	NA	NO	NA
1558	3568	No	4	3	NA	NA	NA	3072	300	3072	300	0	0	1	1	1	1	NO	NO	YES	YES	YES	YES	YES	NO	NA	YES	YES	NA	NO	NA	NO	NA	NO	NA	NO	NA
1559	3794	No	2	S_E_S_P	NA	NA	NA	NA	NA	NA	NA	0	0	1	1	0	0	NO	NO	YES	YES	NO	NO	YES	NO	NA	YES	NO	NA	NO	NA	NO	NA	NO	NA	YES	NA
1560	7135	No	1	B_E	NA	NA	NA	NA	NA	NA	NA	1	0	0	0	0	0	YES	NO	NO	NO	NO	NO	NO	NO	NA	NO	NO	NA	NO	NA	NO	NA	NO	NA	NO	NA
1561	5443	No	1	S_P	NA	NA	NA	NA	0	NA	NA	0	0	0	1	0	0	NO	NO	NO	YES	NO	NO	NO	NO	NA	YES	NO	NA	NO	NA	NO	NA	YES	NA	NO	NA
1562	4606	No	3	S_E_S_P	NA	NA	NA	NA	NA	NA	NA	0	0	1	1	1	0	NO	NO	YES	YES	YES	NO	YES	NO	NA	YES	NO	NA	NO	NA	NO	NA	NO	NA	YES	NA
1563	5343	Yes	2	B_E_S_P	840	NA	NA	NA	840	NA	840	0	0	0	1	0	1	NO	NO	NO	YES	NO	YES	NO	NO	NA	YES	NO	NA	NO	NA	NO	NA	NO	NA	NO	NA
1564	6350	No	2	B_E_S_P	1854	NA	NA	NA	1854	NA	1854	0	0	0	1	0	1	NO	NO	NO	YES	NO	YES	NO	NO	NA	YES	NO	NA	NO	NA	NO	NA	NO	NA	NO	NA
1565	7046	No	1	B_P	NA	NA	NA	NA	NA	NA	NA	0	1	0	0	0	0	NO	YES	NO	NO	NO	NO	NO	NO	NA	NO	NO	NA	NO	NA	NO	NA	NO	NA	NO	NA
1566	7435	No	1	S_E	NA	NA	NA	NA	NA	NA	NA	0	0	1	0	0	0	NO	NO	YES	NO	NO	NO	YES	NO	NA	NO	NO	NA	NO	NA	YES	NA	NO	NA	NO	NA
1567	2196	No	3	S_E_S_P	60	NA	NA	60	60	60	NA	0	0	1	1	1	0	NO	NO	YES	YES	YES	NO	YES	NO	NA	YES	NO	NA	NO	NA	NO	NA	NO	NA	YES	60
1568	3453	No	2	S_E_S_P	976	NA	NA	976	976	NA	NA	0	0	1	1	0	0	NO	NO	YES	YES	NO	NO	YES	NO	NA	YES	NO	NA	NO	NA	NO	NA	NO	NA	YES	976
1569	5466	No	1	S_E	892	NA	NA	892	NA	NA	NA	0	0	1	0	0	0	NO	NO	YES	NO	NO	NO	YES	YES	892	NO	NO	NA	NO	892	NO	NA	NO	NA	NO	NA
1570	2385	No	1	B_E	NA	NA	NA	NA	NA	NA	NA	1	0	0	0	0	0	YES	NO	NO	NO	NO	NO	NO	NO	NA	NO	NO	NA	NO	NA	NO	NA	NO	NA	NO	NA
1571	11812	Yes	1	S_E	NA	NA	NA	NA	NA	NA	NA	0	0	1	0	0	0	NO	NO	YES	NO	NO	NO	YES	NO	NA	NO	NO	NA	NO	NA	YES	NA	NO	NA	NO	NA
1572	8238	No	4	3	NA	322	NA	657	2134	NA	698	1	0	1	1	0	1	YES	NO	YES	YES	NO	YES	YES	YES	399	YES	NO	NA	NO	399	NO	NA	NO	NA	NO	NA
1573	7235	No	2	S_E_S_P	NA	NA	NA	NA	NA	NA	NA	0	0	1	1	0	0	NO	NO	YES	YES	NO	NO	YES	NO	NA	NO	YES	NA	NO	NA	NO	NA	NO	NA	NO	NA
1574	6357	No	2	B_E_S_P	1634	NA	NA	NA	1634	NA	1634	0	0	0	1	0	1	NO	NO	NO	YES	NO	YES	NO	NO	NA	YES	NO	NA	NO	NA	NO	NA	NO	NA	NO	NA
1575	2358	No	1	S_E	NA	NA	NA	NA	NA	NA	NA	0	0	1	0	0	0	NO	NO	YES	NO	NO	NO	YES	YES	NA	NO	NO	NA	NO	NA	NO	NA	NO	NA	NO	NA
1576	6612	No	1	S_P	208	NA	NA	NA	208	NA	NA	0	0	0	1	0	0	NO	NO	NO	YES	NO	NO	NO	NO	NA	NO	YES	208	NO	208	NO	NA	NO	NA	NO	NA
1577	12036	No	1	S_E	NA	NA	NA	NA	NA	NA	NA	0	0	1	0	0	0	NO	NO	YES	NO	NO	NO	YES	YES	NA	NO	NO	NA	NO	NA	NO	NA	NO	NA	NO	NA
1578	5611	Yes	1	S_E	133	NA	NA	133	NA	NA	NA	0	0	1	0	0	0	NO	NO	YES	NO	NO	NO	YES	NO	NA	NO	NO	NA	NO	NA	YES	133	NO	NA	NO	NA
1579	4814	No	1	S_E_S_P	4212	NA	NA	NA	NA	4212	NA	0	0	0	0	1	0	NO	NO	NO	NO	YES	NO	NO	NO	NA	NO	NO	NA	NO	NA	NO	NA	NO	NA	YES	4212
1580	3581	No	1	B_E	2506	2506	NA	NA	NA	NA	NA	1	0	0	0	0	0	YES	NO	NO	NO	NO	NO	NO	NO	NA	NO	NO	NA	NO	NA	NO	NA	NO	NA	NO	NA
1581	8389	Yes	2	S_E_S_P	NA	NA	NA	NA	NA	NA	NA	0	0	1	1	0	0	NO	NO	YES	YES	NO	NO	YES	YES	NA	NO	YES	NA	YES	NA	NO	NA	NO	NA	NO	NA
1582	8999	No	1	S_E	2360.35	NA	NA	2360.35	NA	NA	NA	0	0	1	0	0	0	NO	NO	YES	NO	NO	NO	YES	YES	1443.35	NO	NO	NA	NO	1443.35	NO	NA	NO	NA	NO	NA
1583	4997	No	4	3	NA	NA	NA	NA	NA	NA	NA	0	1	1	1	1	0	NO	YES	YES	YES	YES	NO	YES	NO	NA	NO	YES	NA	NO	NA	NO	NA	NO	NA	NO	NA
1584	3985	No	1	S_E	429	NA	NA	429	NA	NA	NA	0	0	1	0	0	0	NO	NO	YES	NO	NO	NO	YES	YES	429	NO	NO	NA	NO	429	NO	NA	NO	NA	NO	NA
1585	7466	No	1	S_P	54	NA	NA	NA	54	NA	NA	0	0	0	1	0	0	NO	NO	NO	YES	NO	NO	NO	NO	NA	NO	YES	54	NO	54	NO	NA	NO	NA	NO	NA
1586	1327	No	3	3	NA	559	NA	559	559	NA	NA	1	0	1	1	0	0	YES	NO	YES	YES	NO	NO	YES	NO	NA	YES	NO	NA	NO	NA	NO	NA	NO	NA	NO	NA
1587	8519	No	3	S_E_S_P	NA	NA	NA	NA	NA	NA	NA	0	0	1	1	1	0	NO	NO	YES	YES	YES	NO	YES	NO	NA	NO	YES	NA	NO	NA	NO	NA	NO	NA	NO	NA
1588	3933	No	1	S_E	60	NA	NA	60	NA	NA	NA	0	0	1	0	0	0	NO	NO	YES	NO	NO	NO	YES	YES	60	NO	NO	NA	NO	60	NO	NA	NO	NA	NO	NA
1589	3509	No	1	B_E	378	378	NA	NA	NA	NA	NA	1	0	0	0	0	0	YES	NO	NO	NO	NO	NO	NO	NO	NA	NO	NO	NA	NO	NA	NO	NA	NO	NA	NO	NA
1590	3244	No	1	B_E	NA	NA	NA	NA	NA	NA	NA	1	0	0	0	0	0	YES	NO	NO	NO	NO	NO	NO	NO	NA	NO	NO	NA	NO	NA	NO	NA	NO	NA	NO	NA
1591	79	No	2	S_E_S_P	NA	NA	NA	NA	NA	NA	NA	0	0	1	1	0	0	NO	NO	YES	YES	NO	NO	YES	NO	NA	YES	NO	NA	NO	NA	NO	NA	NO	NA	YES	NA
1592	5334	No	3	S_E_S_P	NA	NA	NA	NA	NA	NA	NA	0	0	1	1	1	0	NO	NO	YES	YES	YES	NO	YES	NO	NA	YES	NO	NA	NO	NA	NO	NA	NO	NA	YES	NA
1593	10784	Yes	1	B_E	NA	NA	NA	NA	NA	NA	NA	1	0	0	0	0	0	YES	NO	NO	NO	NO	NO	NO	NO	NA	NO	NO	NA	NO	NA	NO	NA	NO	NA	NO	NA
1594	6819	No	1	S_P	416	NA	NA	NA	416	NA	NA	0	0	0	1	0	0	NO	NO	NO	YES	NO	NO	NO	NO	NA	YES	NO	NA	NO	NA	NO	NA	YES	416	NO	NA
1595	5368	No	1	S_E	294	NA	NA	294	NA	NA	NA	0	0	1	0	0	0	NO	NO	YES	NO	NO	NO	YES	NO	NA	NO	NO	NA	NO	NA	YES	294	NO	NA	NO	NA
1596	652	No	1	S_E_S_P	NA	NA	NA	NA	NA	NA	NA	0	0	0	0	1	0	NO	NO	NO	NO	YES	NO	NO	NO	NA	NO	NO	NA	NO	NA	NO	NA	NO	NA	YES	NA
1597	5802	No	2	S_E_B_P	2955	NA	2477	2955	NA	NA	NA	0	1	1	0	0	0	NO	YES	YES	NO	NO	NO	YES	NO	NA	NO	NO	NA	NO	NA	NO	NA	NO	NA	NO	NA
1598	3930	No	1	S_E	1076	NA	NA	1076	NA	NA	NA	0	0	1	0	0	0	NO	NO	YES	NO	NO	NO	YES	YES	1076	NO	NO	NA	NO	1076	NO	NA	NO	NA	NO	NA
1599	4296	No	3	3	NA	NA	3421.49	NA	NA	NA	NA	1	1	1	0	0	0	YES	YES	YES	NO	NO	NO	YES	NO	NA	NO	NO	NA	NO	NA	NO	NA	NO	NA	NO	NA
1600	9753	No	3	S_E_S_P	434	NA	NA	434	434	434	NA	0	0	1	1	1	0	NO	NO	YES	YES	YES	NO	YES	NO	NA	YES	YES	NA	NO	NA	NO	NA	NO	NA	NO	NA
1601	5843	No	3	S_E_S_P	2946	NA	NA	2946	46	2946	NA	0	0	1	1	1	0	NO	NO	YES	YES	YES	NO	YES	YES	1259	NO	YES	46	YES	1259	NO	NA	NO	NA	NO	NA
1602	10814	No	1	S_E	140	NA	NA	140	NA	NA	NA	0	0	1	0	0	0	NO	NO	YES	NO	NO	NO	YES	NO	NA	NO	NO	NA	NO	NA	YES	140	NO	NA	NO	NA
1603	4994	No	3	S_E_S_P	1234	NA	NA	1234	1234	1234	NA	0	0	1	1	1	0	NO	NO	YES	YES	YES	NO	YES	NO	NA	YES	NO	NA	NO	NA	NO	NA	NO	NA	YES	1234
1604	4396	No	2	S_E_S_P	721	NA	NA	721	NA	721	NA	0	0	1	0	1	0	NO	NO	YES	NO	YES	NO	YES	NO	NA	NO	NO	NA	NO	NA	NO	NA	NO	NA	YES	721
1605	2837	No	2	S_E_S_P	NA	NA	NA	NA	NA	NA	NA	0	0	1	1	0	0	NO	NO	YES	YES	NO	NO	YES	NO	NA	YES	NO	NA	NO	NA	NO	NA	NO	NA	YES	NA
1606	NA	No	1	B_E	NA	NA	NA	NA	NA	NA	NA	1	0	0	0	0	0	YES	NO	NO	NO	NO	NO	NO	NO	NA	NO	NO	NA	NO	NA	NO	NA	NO	NA	NO	NA
1607	4106	No	1	S_E	NA	NA	NA	NA	NA	NA	NA	0	0	1	0	0	0	NO	NO	YES	NO	NO	NO	YES	YES	NA	NO	NO	NA	NO	NA	NO	NA	NO	NA	NO	NA
1608	2459	No	2	S_E_S_P	NA	NA	NA	NA	NA	NA	NA	0	0	1	1	0	0	NO	NO	YES	YES	NO	NO	YES	NO	NA	YES	NO	NA	NO	NA	NO	NA	NO	NA	YES	NA
1609	5133	No	2	B_E_S_E	1621	2	NA	1621	NA	NA	NA	1	0	1	0	0	0	YES	NO	YES	NO	NO	NO	YES	YES	1621	NO	NO	NA	NO	1621	NO	NA	NO	NA	NO	NA
1610	981	No	2	S_E_S_P	394	NA	NA	394	394	NA	NA	0	0	1	1	0	0	NO	NO	YES	YES	NO	NO	YES	NO	NA	YES	NO	NA	NO	NA	NO	NA	NO	NA	YES	394
1611	7623	No	1	S_E	NA	NA	NA	NA	NA	NA	NA	0	0	1	0	0	0	NO	NO	YES	NO	NO	NO	YES	YES	NA	NO	NO	NA	NO	NA	NO	NA	NO	NA	NO	NA
1612	2963	No	2	S_E_S_P	1059	NA	NA	1059	1059	NA	NA	0	0	1	1	0	0	NO	NO	YES	YES	NO	NO	YES	NO	NA	YES	NO	NA	NO	NA	NO	NA	NO	NA	YES	1059
1613	5813	No	3	3	NA	1370	NA	1336	1370	NA	NA	1	0	1	1	0	0	YES	NO	YES	YES	NO	NO	YES	NO	NA	YES	NO	NA	NO	NA	NO	NA	NO	NA	NO	NA
1614	5091	No	1	S_E	5.99999	NA	NA	5.99999	NA	NA	NA	0	0	1	0	0	0	NO	NO	YES	NO	NO	NO	YES	NO	NA	NO	NO	NA	NO	NA	YES	5.99999	NO	NA	NO	NA
1615	4390	No	1	S_E	1015	NA	NA	1015	NA	NA	NA	0	0	1	0	0	0	NO	NO	YES	NO	NO	NO	YES	YES	937	NO	NO	NA	NO	937	NO	NA	NO	NA	NO	NA
1616	3806	No	3	3	NA	408	650	728	NA	NA	NA	1	1	1	0	0	0	YES	YES	YES	NO	NO	NO	YES	YES	650	NO	NO	NA	NO	650	NO	NA	NO	NA	NO	NA
1617	1995	No	1	S_E	NA	NA	NA	NA	NA	NA	NA	0	0	1	0	0	0	NO	NO	YES	NO	NO	NO	YES	NO	NA	NO	NO	NA	NO	NA	YES	NA	NO	NA	NO	NA
1618	6595	No	2	B_E_S_P	2783	NA	NA	NA	2783	NA	2783	0	0	0	1	0	1	NO	NO	NO	YES	NO	YES	NO	NO	NA	YES	NO	NA	NO	NA	NO	NA	NO	NA	NO	NA
1619	12911	No	3	S_E_S_P	NA	NA	NA	NA	NA	NA	NA	0	0	1	1	1	0	NO	NO	YES	YES	YES	NO	YES	NO	NA	NO	YES	NA	NO	NA	NO	NA	NO	NA	NO	NA
1620	1466	Yes	2	S_E_S_P	1827	NA	NA	1827	1827	NA	NA	0	0	1	1	0	0	NO	NO	YES	YES	NO	NO	YES	NO	NA	YES	NO	NA	NO	NA	NO	NA	NO	NA	YES	1827
1621	3319	No	2	S_E_S_P	NA	NA	NA	NA	NA	NA	NA	0	0	1	0	1	0	NO	NO	YES	NO	YES	NO	YES	NO	NA	NO	NO	NA	NO	NA	NO	NA	NO	NA	YES	NA
1622	8074	No	1	S_E	2425.8	NA	NA	2425.8	NA	NA	NA	0	0	1	0	0	0	NO	NO	YES	NO	NO	NO	YES	YES	2425.8	NO	NO	NA	NO	2425.8	NO	NA	NO	NA	NO	NA
1623	7485	No	1	S_E	157	NA	NA	157	NA	NA	NA	0	0	1	0	0	0	NO	NO	YES	NO	NO	NO	YES	YES	157	NO	NO	NA	NO	157	NO	NA	NO	NA	NO	NA
1624	2980	No	1	S_E	NA	NA	NA	NA	NA	NA	NA	0	0	1	0	0	0	NO	NO	YES	NO	NO	NO	YES	NO	NA	NO	NO	NA	NO	NA	YES	NA	NO	NA	NO	NA
1625	4795	No	1	S_E	1143	NA	NA	1143	NA	NA	NA	0	0	1	0	0	0	NO	NO	YES	NO	NO	NO	YES	NO	NA	NO	NO	NA	NO	NA	YES	1143	NO	NA	NO	NA
1626	5924	No	3	S_E_S_P	717.347	NA	NA	717.347	NA	717.347	NA	0	0	1	1	1	0	NO	NO	YES	YES	YES	NO	YES	NO	NA	NO	YES	NA	NO	NA	NO	NA	NO	NA	NO	NA
1627	6987	No	2	B_E_S_P	1517	NA	NA	NA	1517	NA	1517	0	0	0	1	0	1	NO	NO	NO	YES	NO	YES	NO	NO	NA	YES	NO	NA	NO	NA	NO	NA	NO	NA	NO	NA
1628	2305	No	2	S_E_S_P	345	NA	NA	345	345	NA	NA	0	0	1	1	0	0	NO	NO	YES	YES	NO	NO	YES	NO	NA	YES	NO	NA	NO	NA	NO	NA	NO	NA	YES	345
1629	3192	No	1	S_E	418	NA	NA	418	NA	NA	NA	0	0	1	0	0	0	NO	NO	YES	NO	NO	NO	YES	NO	NA	NO	NO	NA	NO	NA	YES	418	NO	NA	NO	NA
1630	3282	Yes	2	S_E_S_P	670.056	NA	NA	670.056	670.056	NA	NA	0	0	1	1	0	0	NO	NO	YES	YES	NO	NO	YES	NO	NA	YES	NO	NA	NO	NA	NO	NA	NO	NA	YES	670.056
1631	7033	No	2	B_E_S_P	28	NA	NA	NA	28	NA	28	0	0	0	1	0	1	NO	NO	NO	YES	NO	YES	NO	NO	NA	YES	NO	NA	NO	NA	NO	NA	NO	NA	NO	NA
1632	5247	No	3	S_E_S_P	2538	NA	NA	2538	NA	1197	NA	0	0	1	1	1	0	NO	NO	YES	YES	YES	NO	YES	YES	1639	NO	YES	NA	YES	1639	NO	NA	NO	NA	NO	NA
1633	1440	No	1	S_E	NA	NA	NA	NA	NA	NA	NA	0	0	1	0	0	0	NO	NO	YES	NO	NO	NO	YES	YES	NA	NO	NO	NA	NO	NA	NO	NA	NO	NA	NO	NA
1634	4230	No	3	S_E_S_P	385	NA	NA	55	385	55	NA	0	0	1	1	1	0	NO	NO	YES	YES	YES	NO	YES	NO	NA	YES	NO	NA	NO	NA	NO	NA	NO	NA	YES	385
1635	979	No	4	3	NA	NA	NA	256	243	256	243	0	0	1	1	1	1	NO	NO	YES	YES	YES	YES	YES	NO	NA	YES	NO	NA	NO	NA	NO	NA	NO	NA	NO	NA
1636	12659	No	2	S_E_S_P	845	NA	NA	845	NA	845	NA	0	0	1	0	1	0	NO	NO	YES	NO	YES	NO	YES	NO	NA	NO	NO	NA	NO	NA	NO	NA	NO	NA	YES	845
1637	609	No	1	S_E	501	NA	NA	501	NA	NA	NA	0	0	1	0	0	0	NO	NO	YES	NO	NO	NO	YES	NO	NA	NO	NO	NA	NO	NA	YES	501	NO	NA	NO	NA
1638	10896	No	2	S_E_S_P	1614	NA	NA	1614	1614	NA	NA	0	0	1	1	0	0	NO	NO	YES	YES	NO	NO	NO	YES	1614	NO	YES	1614	YES	1614	NO	NA	NO	NA	NO	NA
1639	2125	No	1	S_E	133	NA	NA	133	NA	NA	NA	0	0	1	0	0	0	NO	NO	YES	NO	NO	NO	YES	YES	133	NO	NO	NA	NO	133	NO	NA	NO	NA	NO	NA
1640	4418	No	3	S_E_S_P	NA	NA	NA	NA	NA	NA	NA	0	0	1	1	1	0	NO	NO	YES	YES	YES	NO	YES	NO	NA	YES	YES	NA	NO	NA	NO	NA	NO	NA	NO	NA
1641	8297	No	1	S_E	NA	NA	NA	NA	NA	NA	NA	0	0	1	0	0	0	NO	NO	YES	NO	NO	NO	YES	YES	NA	NO	NO	NA	NO	NA	NO	NA	NO	NA	NO	NA
1642	1669	No	2	S_E_S_P	464	NA	NA	464	464	NA	NA	0	0	1	1	0	0	NO	NO	YES	YES	NO	NO	YES	NO	NA	YES	NO	NA	NO	NA	NO	NA	NO	NA	YES	464
1643	9265	No	3	S_E_S_P	NA	NA	NA	NA	NA	NA	NA	0	0	1	1	1	0	NO	NO	YES	YES	YES	NO	YES	NO	NA	NO	YES	NA	NO	NA	NO	NA	NO	NA	NO	NA
1644	2828	No	2	S_E_S_P	108	NA	NA	108	NA	108	NA	0	0	1	0	1	0	NO	NO	YES	NO	YES	NO	YES	NO	NA	NO	NO	NA	NO	NA	NO	NA	NO	NA	YES	108
1645	207	No	2	S_E_S_P	20	NA	NA	20	20	NA	NA	0	0	1	1	0	0	NO	NO	YES	YES	NO	NO	YES	NO	NA	YES	NO	NA	NO	NA	NO	NA	NO	NA	YES	20
1646	2856	No	1	B_P	NA	NA	NA	NA	NA	NA	NA	0	1	0	0	0	0	NO	YES	NO	NO	NO	NO	NO	NO	NA	NO	NO	NA	NO	NA	NO	NA	NO	NA	NO	NA
1647	7362	No	1	S_E	NA	NA	NA	NA	NA	NA	NA	0	0	1	0	0	0	NO	NO	YES	NO	NO	NO	YES	YES	NA	NO	NO	NA	NO	NA	NO	NA	NO	NA	NO	NA
1648	729	No	1	S_P	35	NA	NA	NA	35	NA	NA	0	0	0	1	0	0	NO	NO	NO	YES	NO	NO	NO	NO	NA	NO	YES	35	NO	35	NO	NA	NO	NA	NO	NA
1649	1746	No	2	S_E_S_P	NA	NA	NA	NA	NA	NA	NA	0	0	1	1	0	0	NO	NO	YES	YES	NO	NO	YES	NO	NA	YES	NO	NA	NO	NA	NO	NA	NO	NA	YES	NA
1650	2342	No	3	S_E_S_P	NA	NA	NA	NA	NA	NA	NA	0	0	1	1	1	0	NO	NO	YES	YES	YES	NO	YES	NO	NA	NO	YES	NA	NO	NA	NO	NA	NO	NA	NO	NA
1651	9366	No	1	B_E	2919	2919	NA	NA	NA	NA	NA	1	0	0	0	0	0	YES	NO	NO	NO	NO	NO	NO	NO	NA	NO	NO	NA	NO	NA	NO	NA	NO	NA	NO	NA
1652	4961	No	1	S_E	364	NA	NA	364	NA	NA	NA	0	0	1	0	0	0	NO	NO	YES	NO	NO	NO	YES	NO	NA	NO	NO	NA	NO	NA	YES	364	NO	NA	NO	NA
1653	4360	No	1	S_E	374	NA	NA	374	NA	NA	NA	0	0	1	0	0	0	NO	NO	YES	NO	NO	NO	YES	NO	NA	NO	NO	NA	NO	NA	YES	374	NO	NA	NO	NA
1654	2424	Yes	2	S_E_S_P	NA	NA	NA	NA	NA	NA	NA	0	0	1	1	0	0	NO	NO	YES	YES	NO	NO	YES	NO	NA	YES	NO	NA	NO	NA	NO	NA	NO	NA	YES	NA
1655	2272	No	3	S_E_S_P	NA	NA	NA	NA	NA	NA	NA	0	0	1	1	1	0	NO	NO	YES	YES	YES	NO	YES	NO	NA	YES	NO	NA	NO	NA	NO	NA	NO	NA	YES	NA
1656	5264	No	1	S_E	2496.44	NA	NA	2496.44	NA	NA	NA	0	0	1	0	0	0	NO	NO	YES	NO	NO	NO	YES	NO	NA	NO	NO	NA	NO	NA	YES	2496.44	NO	NA	NO	NA
1657	10106	No	2	S_E_S_P	NA	NA	NA	NA	NA	NA	NA	0	0	1	1	0	0	NO	NO	YES	YES	NO	NO	YES	YES	NA	NO	YES	NA	YES	NA	NO	NA	NO	NA	NO	NA
1658	1094	No	1	B_E	289	289	NA	NA	NA	NA	NA	1	0	0	0	0	0	YES	NO	NO	NO	NO	NO	NO	NO	NA	NO	NO	NA	NO	NA	NO	NA	NO	NA	NO	NA
1659	5470	No	2	S_E_S_P	1022	NA	NA	1022	NA	1022	NA	0	0	1	0	1	0	NO	NO	YES	NO	YES	NO	YES	NO	NA	NO	NO	NA	NO	NA	NO	NA	NO	NA	YES	1022
1660	5575	No	1	S_E	NA	NA	NA	NA	NA	NA	NA	0	0	1	0	0	0	NO	NO	YES	NO	NO	NO	YES	YES	NA	NO	NO	NA	NO	NA	NO	NA	NO	NA	NO	NA
1661	557	No	2	S_E_S_P	124	NA	NA	124	124	NA	NA	0	0	1	1	0	0	NO	NO	YES	YES	NO	NO	YES	NO	NA	YES	NO	NA	NO	NA	NO	NA	NO	NA	YES	124
1662	3261	No	2	S_E_S_P	575	NA	NA	575	NA	575	NA	0	0	1	0	1	0	NO	NO	YES	NO	YES	NO	YES	NO	NA	NO	NO	NA	NO	NA	NO	NA	NO	NA	YES	575
1663	3001	No	1	B_P	218	NA	218	NA	NA	NA	NA	0	1	0	0	0	0	NO	YES	NO	NO	NO	NO	NO	NO	NA	NO	NO	NA	NO	NA	NO	NA	NO	NA	NO	NA
1664	4201	No	3	S_E_S_P	2664	NA	NA	2664	122	2098	NA	0	0	1	1	1	0	NO	NO	YES	YES	YES	NO	YES	NO	NA	YES	YES	NA	NO	NA	NO	NA	NO	NA	NO	NA
1665	10736	No	1	S_E	NA	NA	NA	NA	NA	NA	NA	0	0	1	0	0	0	NO	NO	YES	NO	NO	NO	YES	YES	NA	NO	NO	NA	NO	NA	NO	NA	NO	NA	NO	NA
1666	4444	No	2	B_E_S_P	396	NA	NA	NA	396	NA	368	0	0	0	1	0	1	NO	NO	NO	YES	NO	YES	NO	NO	NA	YES	NO	NA	NO	NA	NO	NA	NO	NA	NO	NA
1667	2953	No	1	B_E	2324	2324	NA	NA	NA	NA	NA	1	0	0	0	0	0	YES	NO	NO	NO	NO	NO	NO	NO	NA	NO	NO	NA	NO	NA	NO	NA	NO	NA	NO	NA
1668	2785	No	1	S_P	1903	NA	NA	NA	1903	NA	NA	0	0	0	1	0	0	NO	NO	NO	YES	NO	NO	NO	NO	NA	NO	YES	1903	NO	1903	NO	NA	NO	NA	NO	NA
1669	10856	No	1	S_E	NA	NA	NA	NA	NA	NA	NA	0	0	1	0	0	0	NO	NO	YES	NO	NO	NO	YES	NO	NA	NO	NO	NA	NO	NA	YES	NA	NO	NA	NO	NA
1670	5339	No	1	S_E	1050	NA	NA	1050	NA	NA	NA	0	0	1	0	0	0	NO	NO	YES	NO	NO	NO	YES	NO	NA	NO	NO	NA	NO	NA	YES	1050	NO	NA	NO	NA
1671	3601	No	1	B_E	NA	NA	NA	NA	NA	NA	NA	1	0	0	0	0	0	YES	NO	NO	NO	NO	NO	NO	NO	NA	NO	NO	NA	NO	NA	NO	NA	NO	NA	NO	NA
1672	3413	No	3	3	NA	NA	NA	30	NA	NA	NA	1	0	1	1	0	0	YES	NO	YES	YES	NO	NO	YES	NO	NA	NO	YES	NA	NO	NA	NO	NA	NO	NA	NO	NA
1673	3733	No	1	S_E	NA	NA	NA	NA	NA	NA	NA	0	0	1	0	0	0	NO	NO	YES	NO	NO	NO	YES	NO	NA	NO	NO	NA	NO	NA	YES	NA	NO	NA	NO	NA
1674	2608	No	2	B_E_S_P	918	NA	NA	NA	918	NA	918	0	0	0	1	0	1	NO	NO	NO	YES	NO	YES	NO	NO	NA	YES	NO	NA	NO	NA	NO	NA	NO	NA	NO	NA
1675	1282	No	2	B_E_S_P	861.459	NA	NA	NA	861.459	NA	861.459	0	0	0	1	0	1	NO	NO	NO	YES	NO	YES	NO	NO	NA	YES	NO	NA	NO	NA	NO	NA	NO	NA	NO	NA
1676	1592	No	3	S_E_S_P	1387	NA	NA	1387	172	714	NA	0	0	1	1	1	0	NO	NO	YES	YES	YES	NO	YES	NO	NA	NO	YES	172	NO	172	NO	NA	NO	NA	NO	NA
1677	8288	No	3	S_E_S_P	3654	NA	NA	3199	3199	3654	NA	0	0	1	1	1	0	NO	NO	YES	YES	YES	NO	YES	NO	NA	YES	NO	NA	NO	NA	NO	NA	NO	NA	YES	3654
1678	1142	No	2	S_E_S_P	288	NA	NA	288	288	NA	NA	0	0	1	1	0	0	NO	NO	YES	YES	NO	NO	YES	NO	NA	YES	NO	NA	NO	NA	NO	NA	NO	NA	YES	288
1679	1488	No	2	S_E_S_P	582	NA	NA	582	582	NA	NA	0	0	1	1	0	0	NO	NO	YES	YES	NO	NO	YES	NO	NA	YES	NO	NA	NO	NA	NO	NA	NO	NA	YES	582
1680	4773	No	1	S_E	NA	NA	NA	NA	NA	NA	NA	0	0	1	0	0	0	NO	NO	YES	NO	NO	NO	YES	YES	NA	NO	NO	NA	NO	NA	NO	NA	NO	NA	NO	NA
1681	3484	No	2	B_E_S_E	NA	NA	NA	NA	NA	NA	NA	1	0	1	0	0	0	YES	NO	YES	NO	NO	NO	YES	YES	NA	NO	NO	NA	NO	NA	NO	NA	NO	NA	NO	NA
1682	6942	No	2	S_E_S_P	3167	NA	NA	3167	NA	NA	NA	0	0	1	1	0	0	NO	NO	YES	YES	NO	NO	YES	YES	3167	NO	YES	NA	YES	3167	NO	NA	NO	NA	NO	NA
1683	3691	No	3	S_E_S_P	2786	NA	NA	2786	2425	480	NA	0	0	1	1	1	0	NO	NO	YES	YES	YES	NO	YES	YES	2425	NO	YES	2425	YES	2425	NO	NA	NO	NA	NO	NA
1684	869	No	1	S_E	NA	NA	NA	NA	NA	NA	NA	0	0	1	0	0	0	NO	NO	YES	NO	NO	NO	YES	NO	NA	NO	NO	NA	NO	NA	YES	NA	NO	NA	NO	NA
1685	817	No	3	3	NA	NA	NA	NA	NA	NA	NA	1	0	1	1	0	0	YES	NO	YES	YES	NO	NO	YES	YES	NA	YES	YES	NA	YES	NA	NO	NA	NO	NA	NO	NA
1686	6246	No	1	S_E	NA	NA	NA	NA	NA	NA	NA	0	0	1	0	0	0	NO	NO	YES	NO	NO	NO	YES	NO	NA	NO	NO	NA	NO	NA	YES	NA	NO	NA	NO	NA
1687	9793	No	1	S_E	3933.56	NA	NA	3933.56	NA	NA	NA	0	0	1	0	0	0	NO	NO	YES	NO	NO	NO	YES	YES	3933.56	NO	NO	NA	NO	3933.56	NO	NA	NO	NA	NO	NA
1688	3449	No	2	B_E_S_P	2922	NA	NA	NA	2922	NA	2922	0	0	0	1	0	1	NO	NO	NO	YES	NO	YES	NO	NO	NA	YES	NO	NA	NO	NA	NO	NA	NO	NA	NO	NA
1689	8031	No	1	B_E	494	494	NA	NA	NA	NA	NA	1	0	0	0	0	0	YES	NO	NO	NO	NO	NO	NO	NO	NA	NO	NO	NA	NO	NA	NO	NA	NO	NA	NO	NA
1690	4428	No	5	3	NA	63	3078	2345	2310	778	NA	1	1	1	1	1	0	YES	YES	YES	YES	YES	NO	YES	YES	83	YES	NO	NA	NO	83	NO	NA	NO	NA	NO	NA
1691	2369	No	4	3	NA	1781	NA	1784	1784	1784	NA	1	0	1	1	1	0	YES	NO	YES	YES	YES	NO	YES	NO	NA	YES	NO	NA	NO	NA	NO	NA	NO	NA	NO	NA
1692	5659	No	1	S_E	NA	NA	NA	NA	NA	NA	NA	0	0	1	0	0	0	NO	NO	YES	NO	NO	NO	YES	NO	NA	NO	NO	NA	NO	NA	YES	NA	NO	NA	NO	NA
1693	1874	No	1	S_P	311	NA	NA	NA	311	NA	NA	0	0	0	1	0	0	NO	NO	NO	YES	NO	NO	NO	NO	NA	YES	NO	NA	NO	NA	NO	NA	YES	311	NO	NA
1694	3608	No	1	S_E	24	NA	NA	24	NA	NA	NA	0	0	1	0	0	0	NO	NO	YES	NO	NO	NO	YES	NO	NA	NO	NO	NA	NO	NA	YES	24	NO	NA	NO	NA
1695	2454	No	1	S_E	NA	NA	NA	NA	NA	NA	NA	0	0	1	0	0	0	NO	NO	YES	NO	NO	NO	YES	NO	NA	NO	NO	NA	NO	NA	YES	NA	NO	NA	NO	NA
1696	3534	No	2	S_E_S_P	NA	NA	NA	NA	NA	NA	NA	0	0	1	1	0	0	NO	NO	YES	YES	NO	NO	YES	NO	NA	YES	NO	NA	NO	NA	NO	NA	NO	NA	YES	NA
1697	4867	No	3	S_E_S_P	1181	NA	NA	1181	NA	1181	NA	0	0	1	1	1	0	NO	NO	YES	YES	YES	NO	YES	NO	NA	NO	YES	NA	NO	NA	NO	NA	NO	NA	NO	NA
1698	5733	No	1	B_P	2823	NA	2823	NA	NA	NA	NA	0	1	0	0	0	0	NO	YES	NO	NO	NO	NO	NO	NO	NA	NO	NO	NA	NO	NA	NO	NA	NO	NA	NO	NA
1699	2932	No	3	S_E_S_P	1142	NA	NA	1142	NA	1063	NA	0	0	1	1	1	0	NO	NO	YES	YES	YES	NO	YES	NO	NA	NO	YES	NA	NO	NA	NO	NA	NO	NA	NO	NA
1700	3808	No	1	S_E	1691.14	NA	NA	1691.14	NA	NA	NA	0	0	1	0	0	0	NO	NO	YES	NO	NO	NO	YES	YES	1691.14	NO	NO	NA	NO	1691.14	NO	NA	NO	NA	NO	NA
1701	9714	No	1	S_E	3955.34	NA	NA	3955.34	NA	NA	NA	0	0	1	0	0	0	NO	NO	YES	NO	NO	NO	YES	YES	3863.34	NO	NO	NA	NO	3863.34	NO	NA	NO	NA	NO	NA
1702	5795	No	1	S_P	1488	NA	NA	NA	1488	NA	NA	0	0	0	1	0	0	NO	NO	NO	YES	NO	NO	NO	NO	NA	YES	YES	220	NO	220	NO	NA	NO	NA	NO	NA
1703	5177	No	2	S_E_S_P	194	NA	NA	194	NA	194	NA	0	0	1	0	1	0	NO	NO	YES	NO	YES	NO	YES	NO	NA	NO	NO	NA	NO	NA	NO	NA	NO	NA	YES	194
1704	5709	No	3	S_E_S_P	NA	NA	NA	NA	NA	NA	NA	0	0	1	1	1	0	NO	NO	YES	YES	YES	NO	YES	NO	NA	YES	NO	NA	NO	NA	NO	NA	NO	NA	YES	NA
1705	12290	No	1	S_E	NA	NA	NA	NA	NA	NA	NA	0	0	1	0	0	0	NO	NO	YES	NO	NO	NO	YES	YES	NA	NO	NO	NA	NO	NA	NO	NA	NO	NA	NO	NA
1706	4820	No	2	B_E_S_E	NA	NA	NA	NA	NA	NA	NA	1	0	1	0	0	0	YES	NO	YES	NO	NO	NO	YES	NO	NA	NO	NO	NA	NO	NA	NO	NA	NO	NA	NO	NA
1707	2707	No	3	S_E_S_P	2110	NA	NA	2110	2110	1656	NA	0	0	1	1	1	0	NO	NO	YES	YES	YES	NO	YES	NO	NA	YES	NO	NA	NO	NA	NO	NA	NO	NA	YES	2110
1708	2090	No	1	S_E	180	NA	NA	180	NA	NA	NA	0	0	1	0	0	0	NO	NO	YES	NO	NO	NO	YES	YES	180	NO	NO	NA	NO	180	NO	NA	NO	NA	NO	NA
1709	1783	No	2	S_E_S_P	516	NA	NA	516	NA	516	NA	0	0	1	0	1	0	NO	NO	YES	NO	YES	NO	YES	YES	72	NO	NO	NA	NO	72	NO	NA	NO	NA	NO	NA
1710	13539	No	2	B_E_S_E	666	666	NA	47	NA	NA	NA	1	0	1	0	0	0	YES	NO	YES	NO	NO	NO	YES	YES	47	NO	NO	NA	NO	47	NO	NA	NO	NA	NO	NA
1711	4321	No	1	B_E	1118	1118	NA	NA	NA	NA	NA	1	0	0	0	0	0	YES	NO	NO	NO	NO	NO	NO	NO	NA	NO	NO	NA	NO	NA	NO	NA	NO	NA	NO	NA
1712	11797	No	1	S_E	NA	NA	NA	NA	NA	NA	NA	0	0	1	0	0	0	NO	NO	YES	NO	NO	NO	YES	YES	NA	NO	NO	NA	NO	NA	NO	NA	NO	NA	NO	NA
1713	4962	No	1	S_E	NA	NA	NA	NA	NA	NA	NA	0	0	1	0	0	0	NO	NO	YES	NO	NO	NO	YES	NO	NA	NO	NO	NA	NO	NA	YES	NA	NO	NA	NO	NA
1714	3525	No	1	B_E	942	942	NA	NA	NA	NA	NA	1	0	0	0	0	0	YES	NO	NO	NO	NO	NO	NO	NO	NA	NO	NO	NA	NO	NA	NO	NA	NO	NA	NO	NA
1715	3416	No	3	S_E_S_P	1196	NA	NA	1028	1196	209	NA	0	0	1	1	1	0	NO	NO	YES	YES	YES	NO	YES	NO	NA	YES	NO	NA	NO	NA	NO	NA	NO	NA	YES	1196
1716	4472	No	1	S_E	1851	NA	NA	1851	NA	NA	NA	0	0	1	0	0	0	NO	NO	YES	NO	NO	NO	YES	YES	1851	NO	NO	NA	NO	1851	NO	NA	NO	NA	NO	NA
1717	521	No	2	S_E_S_P	121	NA	NA	121	121	NA	NA	0	0	1	1	0	0	NO	NO	YES	YES	NO	NO	YES	NO	NA	YES	NO	NA	NO	NA	NO	NA	NO	NA	YES	121
1718	6967	No	1	S_E	NA	NA	NA	NA	NA	NA	NA	0	0	1	0	0	0	NO	NO	YES	NO	NO	NO	YES	NO	NA	NO	NO	NA	NO	NA	YES	NA	NO	NA	NO	NA
1719	1652	No	1	S_P	NA	NA	NA	NA	NA	NA	NA	0	0	0	1	0	0	NO	NO	NO	YES	NO	NO	NO	NO	NA	YES	NO	NA	NO	NA	NO	NA	YES	NA	NO	NA
1720	8734	No	1	S_E	399	NA	NA	399	NA	NA	NA	0	0	1	0	0	0	NO	NO	YES	NO	NO	NO	YES	YES	399	NO	NO	NA	NO	399	NO	NA	NO	NA	NO	NA
1721	5588	No	1	S_E	2919	NA	NA	2919	NA	NA	NA	0	0	1	0	0	0	NO	NO	YES	NO	NO	NO	YES	YES	2919	NO	NO	NA	NO	2919	NO	NA	NO	NA	NO	NA
1722	4151	No	3	S_E_S_P	333	NA	NA	333	NA	333	NA	0	0	1	1	1	0	NO	NO	YES	YES	YES	NO	YES	NO	NA	NO	YES	NA	NO	NA	NO	NA	NO	NA	NO	NA
1723	2355	No	3	S_E_S_P	1240	NA	NA	1240	15	380.999	NA	0	0	1	1	1	0	NO	NO	YES	YES	YES	NO	YES	YES	884.999	YES	NO	NA	NO	884.999	NO	NA	NO	NA	NO	NA
1724	7749	No	1	S_E	2682	NA	NA	2682	NA	NA	NA	0	0	1	0	0	0	NO	NO	YES	NO	NO	NO	YES	NO	NA	NO	NO	NA	NO	NA	YES	2682	NO	NA	NO	NA
1725	1376	No	1	S_E	71	NA	NA	71	NA	NA	NA	0	0	1	0	0	0	NO	NO	YES	NO	NO	NO	YES	YES	71	NO	NO	NA	NO	71	NO	NA	NO	NA	NO	NA
1726	952	No	2	S_E_S_P	811	NA	NA	811	811	NA	NA	0	0	1	1	0	0	NO	NO	YES	YES	NO	NO	YES	NO	NA	YES	NO	NA	NO	NA	NO	NA	NO	NA	YES	811
1727	7317	No	1	S_E	887	NA	NA	887	NA	NA	NA	0	0	1	0	0	0	NO	NO	YES	NO	NO	NO	YES	NO	NA	NO	NO	NA	NO	NA	YES	887	NO	NA	NO	NA
1728	6540	No	3	S_E_S_P	4028	NA	NA	4028	4028	4028	NA	0	0	1	1	1	0	NO	NO	YES	YES	YES	NO	YES	NO	NA	YES	NO	NA	NO	NA	NO	NA	NO	NA	YES	4028
1729	3689	No	2	S_E_S_P	NA	NA	NA	NA	NA	NA	NA	0	0	1	1	0	0	NO	NO	YES	YES	NO	NO	YES	NO	NA	NO	YES	NA	NO	NA	NO	NA	NO	NA	NO	NA
1730	8269	No	2	S_E_S_P	NA	NA	NA	NA	NA	NA	NA	0	0	1	1	0	0	NO	NO	YES	YES	NO	NO	YES	YES	NA	NO	YES	NA	YES	NA	NO	NA	NO	NA	NO	NA
1731	2724	No	1	B_E	561	561	NA	NA	NA	NA	NA	1	0	0	0	0	0	YES	NO	NO	NO	NO	NO	NO	NO	NA	NO	NO	NA	NO	NA	NO	NA	NO	NA	NO	NA
1732	3681	No	2	S_E_S_P	NA	NA	NA	NA	NA	NA	NA	0	0	1	1	0	0	NO	NO	YES	YES	NO	NO	YES	NO	NA	YES	NO	NA	NO	NA	NO	NA	NO	NA	YES	NA
1733	9145	No	1	S_E	NA	NA	NA	NA	NA	NA	NA	0	0	1	0	0	0	NO	NO	YES	NO	NO	NO	YES	YES	NA	NO	NO	NA	NO	NA	NO	NA	NO	NA	NO	NA
1734	2869	No	2	S_E_S_P	NA	NA	NA	NA	NA	NA	NA	0	0	1	1	0	0	NO	NO	YES	YES	NO	NO	YES	NO	NA	YES	NO	NA	NO	NA	NO	NA	NO	NA	YES	NA
1735	9469	No	1	S_E	913.106	NA	NA	913.106	NA	NA	NA	0	0	1	0	0	0	NO	NO	YES	NO	NO	NO	YES	YES	913.106	NO	NO	NA	NO	913.106	NO	NA	NO	NA	NO	NA
1736	3168	No	3	S_E_S_P	480.63	NA	NA	386	480.63	386	NA	0	0	1	1	1	0	NO	NO	YES	YES	YES	NO	YES	NO	NA	YES	NO	NA	NO	NA	NO	NA	NO	NA	YES	480.63
1737	7554	No	4	3	NA	NA	NA	996	NA	996	NA	0	0	1	1	1	1	NO	NO	YES	YES	YES	YES	YES	NO	NA	YES	NO	NA	NO	NA	NO	NA	NO	NA	NO	NA
1738	1201	No	2	S_E_S_P	468	NA	NA	468	468	NA	NA	0	0	1	1	0	0	NO	NO	YES	YES	NO	NO	YES	NO	NA	YES	NO	NA	NO	NA	NO	NA	NO	NA	YES	468
1739	6632	No	1	S_E	NA	NA	NA	NA	NA	NA	NA	0	0	1	0	0	0	NO	NO	YES	NO	NO	NO	YES	YES	NA	NO	NO	NA	NO	NA	NO	NA	NO	NA	NO	NA
1740	3135	No	2	S_E_S_P	396	NA	NA	396	NA	396	NA	0	0	1	0	1	0	NO	NO	YES	NO	YES	NO	YES	NO	NA	NO	NO	NA	NO	NA	NO	NA	NO	NA	YES	396
1741	324	No	2	S_E_S_P	NA	NA	NA	NA	NA	NA	NA	0	0	1	1	0	0	NO	NO	YES	YES	NO	NO	YES	NO	NA	YES	NO	NA	NO	NA	NO	NA	NO	NA	YES	NA
1742	1516	No	2	S_E_S_P	368	NA	NA	368	368	NA	NA	0	0	1	1	0	0	NO	NO	YES	YES	NO	NO	YES	NO	NA	YES	NO	NA	NO	NA	NO	NA	NO	NA	YES	368
1743	7244	No	3	S_E_S_P	1366	NA	NA	NA	NA	1366	NA	0	0	1	1	1	0	NO	NO	YES	YES	YES	NO	YES	NO	NA	NO	YES	NA	NO	NA	NO	NA	NO	NA	NO	NA
1744	8894	No	1	B_E	570	570	NA	NA	NA	NA	NA	1	0	0	0	0	0	YES	NO	NO	NO	NO	NO	NO	NO	NA	NO	NO	NA	NO	NA	NO	NA	NO	NA	NO	NA
1745	2650	No	1	S_E	NA	NA	NA	NA	NA	NA	NA	0	0	1	0	0	0	NO	NO	YES	NO	NO	NO	YES	NO	NA	NO	NO	NA	NO	NA	YES	NA	NO	NA	NO	NA
1746	5399	No	3	S_E_S_P	182	NA	NA	182	182	182	NA	0	0	1	1	1	0	NO	NO	YES	YES	YES	NO	YES	NO	NA	YES	NO	NA	NO	NA	NO	NA	NO	NA	YES	182
1747	6675	No	1	S_E	NA	NA	NA	NA	NA	NA	NA	0	0	1	0	0	0	NO	NO	YES	NO	NO	NO	YES	NO	NA	NO	NO	NA	NO	NA	YES	NA	NO	NA	NO	NA
1748	6380	Yes	1	S_E_S_P	3381	NA	NA	NA	NA	3381	NA	0	0	0	0	1	0	NO	NO	NO	NO	YES	NO	NO	NO	NA	NO	NO	NA	NO	NA	NO	NA	NO	NA	YES	3381
1749	7558	No	1	S_E	62.875	NA	NA	62.875	NA	NA	NA	0	0	1	0	0	0	NO	NO	YES	NO	NO	NO	YES	NO	NA	NO	NO	NA	NO	NA	YES	62.875	NO	NA	NO	NA
1750	5389	No	3	S_E_S_P	4308	NA	NA	2104.64	1357.29	4308	NA	0	0	1	1	1	0	NO	NO	YES	YES	YES	NO	YES	NO	NA	NO	YES	1357.29	NO	1357.29	NO	NA	NO	NA	NO	NA
1751	4421	No	2	B_E_B_P	NA	NA	NA	NA	NA	NA	NA	1	1	0	0	0	0	YES	YES	NO	NO	NO	NO	NO	NO	NA	NO	NO	NA	NO	NA	NO	NA	NO	NA	NO	NA
1752	7279	No	2	B_E_S_P	2457	NA	NA	NA	2457	NA	2457	0	0	0	1	0	1	NO	NO	NO	YES	NO	YES	NO	NO	NA	YES	NO	NA	NO	NA	NO	NA	NO	NA	NO	NA
1753	4064	No	1	S_E	354	NA	NA	354	NA	NA	NA	0	0	1	0	0	0	NO	NO	YES	NO	NO	NO	YES	YES	354	NO	NO	NA	NO	354	NO	NA	NO	NA	NO	NA
1754	7058	No	1	B_E	2058.48	2058.48	NA	NA	NA	NA	NA	1	0	0	0	0	0	YES	NO	NO	NO	NO	NO	NO	NO	NA	NO	NO	NA	NO	NA	NO	NA	NO	NA	NO	NA
1755	14077	No	1	S_E	NA	NA	NA	NA	NA	NA	NA	0	0	1	0	0	0	NO	NO	YES	NO	NO	NO	YES	YES	NA	NO	NO	NA	NO	NA	NO	NA	NO	NA	NO	NA
1756	465	No	2	S_E_S_P	NA	NA	NA	NA	NA	NA	NA	0	0	1	1	0	0	NO	NO	YES	YES	NO	NO	YES	NO	NA	YES	NO	NA	NO	NA	NO	NA	NO	NA	YES	NA
1757	2917	No	1	B_E	NA	NA	NA	NA	NA	NA	NA	1	0	0	0	0	0	YES	NO	NO	NO	NO	NO	NO	NO	NA	NO	NO	NA	NO	NA	NO	NA	NO	NA	NO	NA
1758	2192	No	1	S_P	NA	NA	NA	NA	NA	NA	NA	0	0	0	1	0	0	NO	NO	NO	YES	NO	NO	NO	NO	NA	NO	YES	NA	NO	NA	NO	NA	NO	NA	NO	NA
1759	2962	No	1	S_E	NA	NA	NA	NA	NA	NA	NA	0	0	1	0	0	0	NO	NO	YES	NO	NO	NO	YES	NO	NA	NO	NO	NA	NO	NA	YES	NA	NO	NA	NO	NA
1760	7787	No	2	B_E_S_E	1811	718	NA	1811	NA	NA	NA	1	0	1	0	0	0	YES	NO	YES	NO	NO	NO	YES	YES	1157	NO	NO	NA	NO	1157	NO	NA	NO	NA	NO	NA
1761	400	No	1	B_E	NA	NA	NA	NA	NA	NA	NA	1	0	0	0	0	0	YES	NO	NO	NO	NO	NO	NO	NO	NA	NO	NO	NA	NO	NA	NO	NA	NO	NA	NO	NA
1762	5696	No	3	S_E_S_P	63	NA	NA	63	NA	63	NA	0	0	1	1	1	0	NO	NO	YES	YES	YES	NO	YES	NO	NA	NO	YES	NA	NO	NA	NO	NA	NO	NA	NO	NA
1763	3989	No	3	S_E_S_P	3073.33	NA	NA	3073.33	NA	1164.55	NA	0	0	1	1	1	0	NO	NO	YES	YES	YES	NO	YES	NO	NA	YES	YES	NA	NO	NA	NO	NA	NO	NA	NO	NA
1764	3091	No	2	B_E_S_E	1428	1428	NA	14	NA	NA	NA	1	0	1	0	0	0	YES	NO	YES	NO	NO	NO	YES	NO	NA	NO	NO	NA	NO	NA	NO	NA	NO	NA	NO	NA
1765	6143	No	1	B_P	1290	NA	1290	NA	NA	NA	NA	0	1	0	0	0	0	NO	YES	NO	NO	NO	NO	NO	NO	NA	NO	NO	NA	NO	NA	NO	NA	NO	NA	NO	NA
1766	2985	No	2	S_E_S_P	NA	NA	NA	NA	NA	NA	NA	0	0	1	1	0	0	NO	NO	YES	YES	NO	NO	YES	NO	NA	YES	NO	NA	NO	NA	NO	NA	NO	NA	YES	NA
1767	10821	No	1	S_E	NA	NA	NA	NA	NA	NA	NA	0	0	1	0	0	0	NO	NO	YES	NO	NO	NO	YES	NO	NA	NO	NO	NA	NO	NA	YES	NA	NO	NA	NO	NA
1768	1643	No	1	S_P	NA	NA	NA	NA	NA	NA	NA	0	0	0	1	0	0	NO	NO	NO	YES	NO	NO	NO	NO	NA	NO	YES	NA	NO	NA	NO	NA	NO	NA	NO	NA
1769	8466	No	1	S_E	4006	NA	NA	4006	NA	NA	NA	0	0	1	0	0	0	NO	NO	YES	NO	NO	NO	YES	YES	4006	NO	NO	NA	NO	4006	NO	NA	NO	NA	NO	NA
1770	3152	No	3	S_E_S_P	1110.45	NA	NA	1110.45	420.129	1110.45	NA	0	0	1	1	1	0	NO	NO	YES	YES	YES	NO	YES	NO	NA	YES	YES	360	NO	360	NO	NA	NO	NA	NO	NA
1771	438	No	1	B_E	170	170	NA	NA	NA	NA	NA	1	0	0	0	0	0	YES	NO	NO	NO	NO	NO	NO	NO	NA	NO	NO	NA	NO	NA	NO	NA	NO	NA	NO	NA
1772	4382	No	1	S_E	365	NA	NA	365	NA	NA	NA	0	0	1	0	0	0	NO	NO	YES	NO	NO	NO	YES	YES	365	NO	NO	NA	NO	365	NO	NA	NO	NA	NO	NA
1773	8137	No	1	S_E	543.011	NA	NA	543.011	NA	NA	NA	0	0	1	0	0	0	NO	NO	YES	NO	NO	NO	YES	NO	NA	NO	NO	NA	NO	NA	YES	543.011	NO	NA	NO	NA
1774	4919	No	1	B_E	NA	NA	NA	NA	NA	NA	NA	1	0	0	0	0	0	YES	NO	NO	NO	NO	NO	NO	NO	NA	NO	NO	NA	NO	NA	NO	NA	NO	NA	NO	NA
1775	11391	No	1	S_E	3129	NA	NA	3129	NA	NA	NA	0	0	1	0	0	0	NO	NO	YES	NO	NO	NO	YES	YES	2726	NO	NO	NA	NO	2726	NO	NA	NO	NA	NO	NA
1776	2092	No	2	S_P_B_P	1510	NA	196	NA	1510	NA	NA	0	1	0	1	0	0	NO	YES	NO	YES	NO	NO	NO	NO	NA	NO	YES	1510	NO	1510	NO	NA	NO	NA	NO	NA
1777	1162	No	2	S_E_S_P	684.359	NA	NA	684.359	684.359	NA	NA	0	0	1	1	0	0	NO	NO	YES	YES	NO	NO	YES	NO	NA	YES	NO	NA	NO	NA	NO	NA	NO	NA	YES	684.359
1778	4716	No	3	S_E_S_P	1538.62	NA	NA	1538.62	1538.62	NA	NA	0	0	1	1	1	0	NO	NO	YES	YES	YES	NO	YES	NO	NA	YES	NO	NA	NO	NA	NO	NA	NO	NA	YES	1538.62
1779	7523	No	1	S_E	2915	NA	NA	2915	NA	NA	NA	0	0	1	0	0	0	NO	NO	YES	NO	NO	NO	YES	YES	2915	NO	NO	NA	NO	2915	NO	NA	NO	NA	NO	NA
1780	6417	No	2	S_E_S_P	686	NA	NA	686	686	NA	NA	0	0	1	1	0	0	NO	NO	YES	YES	NO	NO	NO	YES	686	NO	YES	686	YES	686	NO	NA	NO	NA	NO	NA
1781	2805	No	2	S_E_S_P	NA	NA	NA	NA	NA	NA	NA	0	0	1	1	0	0	NO	NO	YES	YES	NO	NO	YES	NO	NA	YES	NO	NA	NO	NA	NO	NA	NO	NA	YES	NA
1782	3362	No	2	S_E_S_P	NA	NA	NA	NA	NA	NA	NA	0	0	1	0	1	0	NO	NO	YES	NO	YES	NO	YES	NO	NA	NO	NO	NA	NO	NA	NO	NA	NO	NA	YES	NA
1783	4947	No	2	S_E_B_P	365	NA	365	365	NA	NA	NA	0	1	1	0	0	0	NO	YES	YES	NO	NO	NO	YES	YES	365	NO	NO	NA	NO	365	NO	NA	NO	NA	NO	NA
1784	110	No	2	S_E_S_P	NA	NA	NA	NA	NA	NA	NA	0	0	1	1	0	0	NO	NO	YES	YES	NO	NO	YES	NO	NA	YES	NO	NA	NO	NA	NO	NA	NO	NA	YES	NA
1785	2083	No	1	S_E	410	NA	NA	410	NA	NA	NA	0	0	1	0	0	0	NO	NO	YES	NO	NO	NO	YES	YES	410	NO	NO	NA	NO	410	NO	NA	NO	NA	NO	NA
1786	2439	No	3	S_E_S_P	NA	NA	NA	NA	NA	NA	NA	0	0	1	1	1	0	NO	NO	YES	YES	YES	NO	YES	NO	NA	NO	YES	NA	NO	NA	NO	NA	NO	NA	NO	NA
1787	10088	No	1	S_E	NA	NA	NA	NA	NA	NA	NA	0	0	1	0	0	0	NO	NO	YES	NO	NO	NO	YES	YES	NA	NO	NO	NA	NO	NA	NO	NA	NO	NA	NO	NA
1788	98	No	2	S_E_S_P	NA	NA	NA	NA	NA	NA	NA	0	0	1	1	0	0	NO	NO	YES	YES	NO	NO	YES	NO	NA	YES	NO	NA	NO	NA	NO	NA	NO	NA	YES	NA
1789	8636	No	1	S_E	1090	NA	NA	1090	NA	NA	NA	0	0	1	0	0	0	NO	NO	YES	NO	NO	NO	YES	YES	1090	NO	NO	NA	NO	1090	NO	NA	NO	NA	NO	NA
1790	2608	No	2	S_E_S_P	94	NA	NA	94	NA	94	NA	0	0	1	0	1	0	NO	NO	YES	NO	YES	NO	YES	NO	NA	NO	NO	NA	NO	NA	NO	NA	NO	NA	YES	94
1791	1737	Yes	1	S_P	1355	NA	NA	NA	1355	NA	NA	0	0	0	1	0	0	NO	NO	NO	YES	NO	NO	NO	NO	NA	YES	NO	NA	NO	NA	NO	NA	YES	1355	NO	NA
1792	4723	No	3	S_E_S_P	NA	NA	NA	NA	NA	NA	NA	0	0	1	1	1	0	NO	NO	YES	YES	YES	NO	YES	NO	NA	NO	YES	NA	NO	NA	NO	NA	NO	NA	NO	NA
1793	12630	No	1	S_E	1437	NA	NA	1437	NA	NA	NA	0	0	1	0	0	0	NO	NO	YES	NO	NO	NO	YES	NO	NA	NO	NO	NA	NO	NA	YES	1437	NO	NA	NO	NA
1794	461	No	1	B_E	NA	NA	NA	NA	NA	NA	NA	1	0	0	0	0	0	YES	NO	NO	NO	NO	NO	NO	NO	NA	NO	NO	NA	NO	NA	NO	NA	NO	NA	NO	NA
1795	6719	No	1	S_E	NA	NA	NA	NA	NA	NA	NA	0	0	1	0	0	0	NO	NO	YES	NO	NO	NO	YES	NO	NA	NO	NO	NA	NO	NA	YES	NA	NO	NA	NO	NA
1796	4874	Yes	1	S_E	7	NA	NA	7	NA	NA	NA	0	0	1	0	0	0	NO	NO	YES	NO	NO	NO	YES	NO	NA	NO	NO	NA	NO	NA	YES	7	NO	NA	NO	NA
1797	4537	No	1	S_E	NA	NA	NA	NA	NA	NA	NA	0	0	1	0	0	0	NO	NO	YES	NO	NO	NO	YES	YES	NA	NO	NO	NA	NO	NA	NO	NA	NO	NA	NO	NA
1798	7933	No	2	B_E_S_P	718	NA	NA	NA	718	NA	158	0	0	0	1	0	1	NO	NO	NO	YES	NO	YES	NO	NO	NA	YES	NO	NA	NO	NA	NO	NA	NO	NA	NO	NA
1799	7717	No	1	S_E	279	NA	NA	279	NA	NA	NA	0	0	1	0	0	0	NO	NO	YES	NO	NO	NO	NO	YES	279	NO	NO	NA	NO	279	NO	NA	NO	NA	NO	NA
1800	8794	No	1	S_P	NA	NA	NA	NA	NA	NA	NA	0	0	0	1	0	0	NO	NO	NO	YES	NO	NO	NO	NO	NA	NO	YES	NA	NO	NA	NO	NA	NO	NA	NO	NA
1801	4680	No	3	S_E_S_P	926.224	NA	NA	926.224	926.224	926.224	NA	0	0	1	1	1	0	NO	NO	YES	YES	YES	NO	YES	NO	NA	YES	YES	360	NO	360	NO	NA	NO	NA	NO	NA
1802	12407	No	1	S_P	113.999	NA	NA	NA	113.999	NA	NA	0	0	0	1	0	0	NO	NO	NO	YES	NO	NO	NO	NO	NA	NO	YES	113.999	NO	113.999	NO	NA	NO	NA	NO	NA
1803	4226	No	2	B_E_S_E	3338.68	184	NA	3338.68	NA	NA	NA	1	0	1	0	0	0	YES	NO	YES	NO	NO	NO	YES	YES	NA	NO	NO	NA	NO	NA	NO	NA	NO	NA	NO	NA
1804	2742	No	1	B_E	NA	NA	NA	NA	NA	NA	NA	1	0	0	0	0	0	YES	NO	NO	NO	NO	NO	NO	NO	NA	NO	NO	NA	NO	NA	NO	NA	NO	NA	NO	NA
1805	10592	No	1	S_E	2816	NA	NA	2816	NA	NA	NA	0	0	1	0	0	0	NO	NO	YES	NO	NO	NO	YES	YES	2816	NO	NO	NA	NO	2816	NO	NA	NO	NA	NO	NA
1806	5974	No	1	S_E	NA	NA	NA	NA	NA	NA	NA	0	0	1	0	0	0	NO	NO	YES	NO	NO	NO	NO	YES	NA	NO	NO	NA	NO	NA	NO	NA	NO	NA	NO	NA
1807	5305	No	1	S_E	3189	NA	NA	3189	NA	NA	NA	0	0	1	0	0	0	NO	NO	YES	NO	NO	NO	YES	YES	2807	NO	NO	NA	NO	2807	NO	NA	NO	NA	NO	NA
1808	1493	No	1	B_E	911	911	NA	NA	NA	NA	NA	1	0	0	0	0	0	YES	NO	NO	NO	NO	NO	NO	NO	NA	NO	NO	NA	NO	NA	NO	NA	NO	NA	NO	NA
1809	8617	No	1	B_E	1645	1645	NA	NA	NA	NA	NA	1	0	0	0	0	0	YES	NO	NO	NO	NO	NO	NO	NO	NA	NO	NO	NA	NO	NA	NO	NA	NO	NA	NO	NA
1810	1433	No	3	S_E_S_P	NA	NA	NA	NA	NA	NA	NA	0	0	1	1	1	0	NO	NO	YES	YES	YES	NO	YES	NO	NA	YES	NO	NA	NO	NA	NO	NA	NO	NA	YES	NA
1811	9471	No	3	3	NA	1941	NA	357	1941	NA	NA	1	0	1	1	0	0	YES	NO	YES	YES	NO	NO	YES	NO	NA	NO	YES	1941	NO	1941	NO	NA	NO	NA	NO	NA
1812	5279	No	1	S_E	2375	NA	NA	2375	NA	NA	NA	0	0	1	0	0	0	NO	NO	YES	NO	NO	NO	YES	NO	NA	NO	NO	NA	NO	NA	YES	2375	NO	NA	NO	NA
1813	3274	No	1	B_E	533	533	NA	NA	NA	NA	NA	1	0	0	0	0	0	YES	NO	NO	NO	NO	NO	NO	NO	NA	NO	NO	NA	NO	NA	NO	NA	NO	NA	NO	NA
1814	2131	No	1	S_P	NA	NA	NA	NA	NA	NA	NA	0	0	0	1	0	0	NO	NO	NO	YES	NO	NO	NO	NO	NA	YES	NO	NA	NO	NA	NO	NA	YES	NA	NO	NA
1815	877	No	1	B_E	508.016	508.016	NA	NA	NA	NA	NA	1	0	0	0	0	0	YES	NO	NO	NO	NO	NO	NO	NO	NA	NO	NO	NA	NO	NA	NO	NA	NO	NA	NO	NA
1816	11611	No	1	S_E	NA	NA	NA	NA	NA	NA	NA	0	0	1	0	0	0	NO	NO	YES	NO	NO	NO	YES	YES	NA	NO	NO	NA	NO	NA	NO	NA	NO	NA	NO	NA
1817	3077	Yes	1	B_P	NA	NA	NA	NA	NA	NA	NA	0	1	0	0	0	0	NO	YES	NO	NO	NO	NO	NO	NO	NA	NO	NO	NA	NO	NA	NO	NA	NO	NA	NO	NA
1818	13442	No	2	B_E_S_P	NA	NA	NA	NA	NA	NA	NA	0	0	0	1	0	1	NO	NO	NO	YES	NO	YES	NO	NO	NA	YES	NO	NA	NO	NA	NO	NA	NO	NA	NO	NA
1819	779	No	1	S_E	NA	NA	NA	NA	NA	NA	NA	0	0	1	0	0	0	NO	NO	YES	NO	NO	NO	YES	YES	NA	NO	NO	NA	NO	NA	NO	NA	NO	NA	NO	NA
1820	4479	No	2	S_E_B_P	2283	NA	2055	2283	NA	NA	NA	0	1	1	0	0	0	NO	YES	YES	NO	NO	NO	YES	YES	2283	NO	NO	NA	NO	2283	NO	NA	NO	NA	NO	NA
1821	10442	No	1	S_E	125	NA	NA	125	NA	NA	NA	0	0	1	0	0	0	NO	NO	YES	NO	NO	NO	YES	NO	NA	NO	NO	NA	NO	NA	YES	125	NO	NA	NO	NA
1822	5099	No	1	S_E	3903	NA	NA	3903	NA	NA	NA	0	0	1	0	0	0	NO	NO	YES	NO	NO	NO	YES	YES	3903	NO	NO	NA	NO	3903	NO	NA	NO	NA	NO	NA
1823	6368	No	2	S_E_B_P	3773	NA	3773	3773	NA	NA	NA	0	1	1	0	0	0	NO	YES	YES	NO	NO	NO	YES	NO	NA	NO	NO	NA	NO	NA	NO	NA	NO	NA	NO	NA
1824	3930	No	2	S_P_B_P	198	NA	194	NA	198	NA	NA	0	1	0	1	0	0	NO	YES	NO	YES	NO	NO	NO	NO	NA	NO	YES	198	NO	198	NO	NA	NO	NA	NO	NA
1825	1574	No	2	S_E_S_P	NA	NA	NA	NA	NA	NA	NA	0	0	1	1	0	0	NO	NO	YES	YES	NO	NO	YES	NO	NA	YES	NO	NA	NO	NA	NO	NA	NO	NA	YES	NA
1826	1854	No	2	S_E_S_P	NA	NA	NA	NA	NA	NA	NA	0	0	1	1	0	0	NO	NO	YES	YES	NO	NO	YES	NO	NA	YES	NO	NA	NO	NA	NO	NA	NO	NA	YES	NA
1827	3429	No	2	S_E_S_P	NA	NA	NA	NA	NA	NA	NA	0	0	1	1	0	0	NO	NO	YES	YES	NO	NO	YES	NO	NA	YES	NO	NA	NO	NA	NO	NA	NO	NA	YES	NA
1828	6748	No	3	3	NA	NA	609	3437	1071	NA	NA	0	1	1	1	0	0	NO	YES	YES	YES	NO	NO	YES	YES	3103	YES	NO	NA	NO	3103	NO	NA	NO	NA	NO	NA
1829	7331	No	3	S_E_S_P	2466	NA	NA	2466	437	2201	NA	0	0	1	1	1	0	NO	NO	YES	YES	YES	NO	YES	NO	NA	NO	YES	437	NO	437	NO	NA	NO	NA	NO	NA
1830	3478	No	1	S_E	NA	NA	NA	0	NA	NA	NA	0	0	1	0	0	0	NO	NO	YES	NO	NO	NO	YES	NO	NA	NO	NO	NA	NO	NA	YES	NA	NO	NA	NO	NA
1831	4108	No	1	S_E_S_P	365	NA	NA	NA	NA	365	NA	0	0	0	0	1	0	NO	NO	NO	NO	YES	NO	NO	NO	NA	NO	NO	NA	NO	NA	NO	NA	NO	NA	YES	365
1832	12788	No	1	S_E	NA	NA	NA	0	NA	NA	NA	0	0	1	0	0	0	NO	NO	YES	NO	NO	NO	YES	YES	0	NO	NO	NA	NO	NA	NO	NA	NO	NA	NO	NA
1833	6098	No	4	3	NA	1991	2051	592	NA	NA	NA	1	1	1	0	1	0	YES	YES	YES	NO	YES	NO	YES	NO	NA	NO	NO	NA	NO	NA	NO	NA	NO	NA	NO	NA
1834	6534	No	2	S_E_S_P	927	NA	NA	927	NA	927	NA	0	0	1	0	1	0	NO	NO	YES	NO	YES	NO	YES	NO	NA	NO	NO	NA	NO	NA	NO	NA	NO	NA	YES	927
1835	2232	No	1	S_E	331	NA	NA	331	NA	NA	NA	0	0	1	0	0	0	NO	NO	YES	NO	NO	NO	YES	YES	331	NO	NO	NA	NO	331	NO	NA	NO	NA	NO	NA
1836	8695	Yes	1	S_E	NA	NA	NA	NA	NA	NA	NA	0	0	1	0	0	0	NO	NO	YES	NO	NO	NO	YES	YES	NA	NO	NO	NA	NO	NA	NO	NA	NO	NA	NO	NA
1837	1437	No	1	S_E	NA	NA	NA	NA	NA	NA	NA	0	0	1	0	0	0	NO	NO	YES	NO	NO	NO	YES	YES	NA	NO	NO	NA	NO	NA	NO	NA	NO	NA	NO	NA
1838	3117	No	2	S_E_S_P	1087	NA	NA	1087	NA	1087	NA	0	0	1	0	1	0	NO	NO	YES	NO	YES	NO	YES	NO	NA	NO	NO	NA	NO	NA	NO	NA	NO	NA	YES	1087
1839	2597	No	1	S_E	1578.37	NA	NA	1578.37	NA	NA	NA	0	0	1	0	0	0	NO	NO	YES	NO	NO	NO	YES	NO	NA	NO	NO	NA	NO	NA	YES	1578.37	NO	NA	NO	NA
1840	2186	No	2	S_E_S_P	NA	NA	NA	NA	NA	NA	NA	0	0	1	1	0	0	NO	NO	YES	YES	NO	NO	YES	NO	NA	YES	NO	NA	NO	NA	NO	NA	NO	NA	YES	NA
1841	4143	No	2	S_E_S_P	2201	NA	NA	2201	2201	NA	NA	0	0	1	1	0	0	NO	NO	YES	YES	NO	NO	YES	NO	NA	YES	NO	NA	NO	NA	NO	NA	NO	NA	YES	2201
1842	7303	No	1	B_E	NA	NA	NA	NA	NA	NA	NA	1	0	0	0	0	0	YES	NO	NO	NO	NO	NO	NO	NO	NA	NO	NO	NA	NO	NA	NO	NA	NO	NA	NO	NA
1843	4524	No	1	B_P	461	NA	461	NA	NA	NA	NA	0	1	0	0	0	0	NO	YES	NO	NO	NO	NO	NO	NO	NA	NO	NO	NA	NO	NA	NO	NA	NO	NA	NO	NA
1844	3632	No	3	S_E_S_P	NA	NA	NA	NA	NA	NA	NA	0	0	1	1	1	0	NO	NO	YES	YES	YES	NO	YES	NO	NA	NO	YES	NA	NO	NA	NO	NA	NO	NA	NO	NA
1845	2773	No	1	B_E	NA	NA	NA	NA	NA	NA	NA	1	0	0	0	0	0	YES	NO	NO	NO	NO	NO	NO	NO	NA	NO	NO	NA	NO	NA	NO	NA	NO	NA	NO	NA
1846	1646	No	1	S_E	1596.34	NA	NA	1596.34	NA	NA	NA	0	0	1	0	0	0	NO	NO	YES	NO	NO	NO	YES	YES	1596.34	NO	NO	NA	NO	1596.34	NO	NA	NO	NA	NO	NA
1847	12821	No	3	3	NA	NA	1491	1057	228	NA	NA	0	1	1	1	0	0	NO	YES	YES	YES	NO	NO	YES	YES	1057	NO	YES	228	YES	1057	NO	NA	NO	NA	NO	NA
1848	6162	No	4	3	NA	NA	434	434	NA	NA	NA	1	1	1	1	0	0	YES	YES	YES	YES	NO	NO	YES	YES	NA	YES	NO	NA	NO	NA	NO	NA	NO	NA	NO	NA
1849	5126	No	1	S_E	NA	NA	NA	NA	NA	NA	NA	0	0	1	0	0	0	NO	NO	YES	NO	NO	NO	YES	YES	NA	NO	NO	NA	NO	NA	NO	NA	NO	NA	NO	NA
1850	11180	No	1	S_E	65	NA	NA	65	NA	NA	NA	0	0	1	0	0	0	NO	NO	YES	NO	NO	NO	NO	YES	65	NO	NO	NA	NO	65	NO	NA	NO	NA	NO	NA
1851	2109	No	1	S_P	NA	NA	NA	NA	NA	NA	NA	0	0	0	1	0	0	NO	NO	NO	YES	NO	NO	NO	NO	NA	NO	YES	NA	NO	NA	NO	NA	NO	NA	NO	NA
1852	1341	No	2	S_E_S_P	426	NA	NA	426	426	NA	NA	0	0	1	1	0	0	NO	NO	YES	YES	NO	NO	YES	NO	NA	YES	NO	NA	NO	NA	NO	NA	NO	NA	YES	426
1853	3166	No	1	S_P	NA	NA	NA	NA	NA	NA	NA	0	0	0	1	0	0	NO	NO	NO	YES	NO	NO	NO	NO	NA	YES	NO	NA	NO	NA	NO	NA	YES	NA	NO	NA
1854	458	No	2	S_E_S_P	NA	NA	NA	NA	NA	NA	NA	0	0	1	1	0	0	NO	NO	YES	YES	NO	NO	YES	NO	NA	YES	NO	NA	NO	NA	NO	NA	NO	NA	YES	NA
1855	7332	No	1	S_E	NA	NA	NA	NA	NA	NA	NA	0	0	1	0	0	0	NO	NO	YES	NO	NO	NO	YES	YES	NA	NO	NO	NA	NO	NA	NO	NA	NO	NA	NO	NA
1856	7372	No	1	S_E_S_P	895	NA	NA	NA	NA	895	NA	0	0	0	0	1	0	NO	NO	NO	NO	YES	NO	NO	NO	NA	NO	NO	NA	NO	NA	NO	NA	NO	NA	YES	895
1857	3781	No	1	S_E	NA	NA	NA	NA	NA	NA	NA	0	0	1	0	0	0	NO	NO	YES	NO	NO	NO	YES	NO	NA	NO	NO	NA	NO	NA	YES	NA	NO	NA	NO	NA
1858	9615	No	2	S_E_S_P	142	NA	NA	142	NA	142	NA	0	0	1	0	1	0	NO	NO	YES	NO	YES	NO	YES	NO	NA	NO	NO	NA	NO	NA	NO	NA	NO	NA	YES	142
1859	1133	No	1	B_E	NA	NA	NA	NA	NA	NA	NA	1	0	0	0	0	0	YES	NO	NO	NO	NO	NO	NO	NO	NA	NO	NO	NA	NO	NA	NO	NA	NO	NA	NO	NA
1860	3723	No	3	3	NA	NA	NA	64	343	NA	343	0	0	1	1	0	1	NO	NO	YES	YES	NO	YES	YES	NO	NA	YES	NO	NA	NO	NA	NO	NA	NO	NA	NO	NA
1861	1339	No	2	S_E_S_P	217	NA	NA	217	217	NA	NA	0	0	1	1	0	0	NO	NO	YES	YES	NO	NO	YES	NO	NA	YES	NO	NA	NO	NA	NO	NA	NO	NA	YES	217
1862	158	No	2	S_E_S_P	NA	NA	NA	NA	NA	NA	NA	0	0	1	1	0	0	NO	NO	YES	YES	NO	NO	YES	NO	NA	YES	NO	NA	NO	NA	NO	NA	NO	NA	YES	NA
1863	5138	No	2	S_E_S_P	1258	NA	NA	1258	NA	1258	NA	0	0	1	0	1	0	NO	NO	YES	NO	YES	NO	YES	NO	NA	NO	NO	NA	NO	NA	NO	NA	NO	NA	YES	1258
1864	8068	Yes	1	B_E	1848	1848	NA	NA	NA	NA	NA	1	0	0	0	0	0	YES	NO	NO	NO	NO	NO	NO	NO	NA	NO	NO	NA	NO	NA	NO	NA	NO	NA	NO	NA
1865	2198	No	2	S_P_B_P	120	NA	120	NA	78.0156	NA	NA	0	1	0	1	0	0	NO	YES	NO	YES	NO	NO	NO	NO	NA	NO	YES	78.0156	NO	78.0156	NO	NA	NO	NA	NO	NA
1866	13370	No	1	S_E	NA	NA	NA	NA	NA	NA	NA	0	0	1	0	0	0	NO	NO	YES	NO	NO	NO	YES	YES	NA	NO	NO	NA	NO	NA	NO	NA	NO	NA	NO	NA
1867	214	No	2	S_E_S_P	NA	NA	NA	NA	NA	NA	NA	0	0	1	0	1	0	NO	NO	YES	NO	YES	NO	YES	NO	NA	NO	NO	NA	NO	NA	NO	NA	NO	NA	YES	NA
1868	8457	No	1	S_P	223	NA	NA	NA	223	NA	NA	0	0	0	1	0	0	NO	NO	NO	YES	NO	NO	NO	NO	NA	NO	YES	223	NO	223	NO	NA	NO	NA	NO	NA
1869	7754	No	1	S_E	1946	NA	NA	1946	NA	NA	NA	0	0	1	0	0	0	NO	NO	YES	NO	NO	NO	YES	NO	NA	NO	NO	NA	NO	NA	YES	1946	NO	NA	NO	NA
1870	3316	No	3	S_E_S_P	325	NA	NA	325	325	325	NA	0	0	1	1	1	0	NO	NO	YES	YES	YES	NO	YES	NO	NA	YES	NO	NA	NO	NA	NO	NA	NO	NA	YES	325
1871	10473	No	1	B_E	2695	2695	NA	NA	NA	NA	NA	1	0	0	0	0	0	YES	NO	NO	NO	NO	NO	NO	NO	NA	NO	NO	NA	NO	NA	NO	NA	NO	NA	NO	NA
1872	6748	No	2	S_E_S_P	2584.5	NA	NA	2511.5	2584.5	NA	NA	0	0	1	1	0	0	NO	NO	YES	YES	NO	NO	YES	NO	NA	NO	YES	2584.5	NO	2584.5	NO	NA	NO	NA	NO	NA
1873	5068	No	1	S_E	2500.7	NA	NA	2500.7	NA	NA	NA	0	0	1	0	0	0	NO	NO	YES	NO	NO	NO	YES	NO	NA	NO	NO	NA	NO	NA	YES	2500.7	NO	NA	NO	NA
1874	6446	No	2	S_E_S_P	2523	NA	NA	2523	NA	2523	NA	0	0	1	0	1	0	NO	NO	YES	NO	YES	NO	YES	NO	NA	NO	NO	NA	NO	NA	NO	NA	NO	NA	YES	2523
1875	9775	No	1	S_E	NA	NA	NA	NA	NA	NA	NA	0	0	1	0	0	0	NO	NO	YES	NO	NO	NO	YES	YES	NA	NO	NO	NA	NO	NA	NO	NA	NO	NA	NO	NA
1876	4019	Yes	1	S_E	NA	NA	NA	NA	NA	NA	NA	0	0	1	0	0	0	NO	NO	YES	NO	NO	NO	YES	YES	NA	NO	NO	NA	NO	NA	NO	NA	NO	NA	NO	NA
1877	3442	No	1	S_E	3306.51	NA	NA	3306.51	NA	NA	NA	0	0	1	0	0	0	NO	NO	YES	NO	NO	NO	YES	YES	3306.51	NO	NO	NA	NO	3306.51	NO	NA	NO	NA	NO	NA
1878	10922	No	1	S_E	2517.87	NA	NA	2517.87	NA	NA	NA	0	0	1	0	0	0	NO	NO	YES	NO	NO	NO	YES	YES	2517.87	NO	NO	NA	NO	2517.87	NO	NA	NO	NA	NO	NA
1879	4973	No	1	S_E	2287	NA	NA	2287	NA	NA	NA	0	0	1	0	0	0	NO	NO	YES	NO	NO	NO	YES	YES	2287	NO	NO	NA	NO	2287	NO	NA	NO	NA	NO	NA
1880	1194	No	1	S_P	NA	NA	NA	NA	NA	NA	NA	0	0	0	1	0	0	NO	NO	NO	YES	NO	NO	NO	NO	NA	YES	YES	NA	NO	NA	NO	NA	NO	NA	NO	NA
1881	2802	No	1	S_E	2634.33	NA	NA	2634.33	NA	NA	NA	0	0	1	0	0	0	NO	NO	YES	NO	NO	NO	YES	NO	NA	NO	NO	NA	NO	NA	YES	2634.33	NO	NA	NO	NA
1882	1876	No	1	S_E	1473	NA	NA	1473	NA	NA	NA	0	0	1	0	0	0	NO	NO	YES	NO	NO	NO	YES	NO	NA	NO	NO	NA	NO	NA	YES	1473	NO	NA	NO	NA
1883	7418	No	1	S_E	15.0782	NA	NA	15.0782	NA	NA	NA	0	0	1	0	0	0	NO	NO	YES	NO	NO	NO	YES	YES	15.0782	NO	NO	NA	NO	15.0782	NO	NA	NO	NA	NO	NA
1884	7181	No	2	S_E_B_P	3683.33	NA	3219.34	3683.33	NA	NA	NA	0	1	1	0	0	0	NO	YES	YES	NO	NO	NO	YES	NO	NA	NO	NO	NA	NO	NA	NO	NA	NO	NA	NO	NA
1885	3392	No	2	S_E_S_P	638	NA	NA	638	638	NA	NA	0	0	1	1	0	0	NO	NO	YES	YES	NO	NO	YES	NO	NA	YES	NO	NA	NO	NA	NO	NA	NO	NA	YES	638
1886	5493	No	1	S_E	3211.45	NA	NA	3211.45	NA	NA	NA	0	0	1	0	0	0	NO	NO	YES	NO	NO	NO	YES	YES	3211.45	NO	NO	NA	NO	3211.45	NO	NA	NO	NA	NO	NA
1887	2684	No	1	S_E	NA	NA	NA	NA	NA	NA	NA	0	0	1	0	0	0	NO	NO	YES	NO	NO	NO	YES	YES	NA	NO	NO	NA	NO	NA	NO	NA	NO	NA	NO	NA
1888	8650	No	2	B_E_S_P	NA	NA	NA	NA	NA	NA	NA	1	0	0	1	0	0	YES	NO	NO	YES	NO	NO	NO	NO	NA	NO	YES	NA	NO	NA	NO	NA	NO	NA	NO	NA
1889	1527	No	1	B_E	419	419	NA	NA	NA	NA	NA	1	0	0	0	0	0	YES	NO	NO	NO	NO	NO	NO	NO	NA	NO	NO	NA	NO	NA	NO	NA	NO	NA	NO	NA
1890	2853	No	1	B_E	NA	NA	NA	NA	NA	NA	NA	1	0	0	0	0	0	YES	NO	NO	NO	NO	NO	NO	NO	NA	NO	NO	NA	NO	NA	NO	NA	NO	NA	NO	NA
1891	7131	No	1	S_E	NA	NA	NA	NA	NA	NA	NA	0	0	1	0	0	0	NO	NO	YES	NO	NO	NO	YES	YES	NA	NO	NO	NA	NO	NA	NO	NA	NO	NA	NO	NA
1892	2217	No	3	S_E_S_P	1888.42	NA	NA	1888.42	1741.88	867.465	NA	0	0	1	1	1	0	NO	NO	YES	YES	YES	NO	YES	NO	NA	YES	YES	549.002	NO	549.002	NO	NA	NO	NA	NO	NA
1893	5998	No	2	S_E_S_P	20	NA	NA	20	NA	20	NA	0	0	1	0	1	0	NO	NO	YES	NO	YES	NO	YES	NO	NA	NO	NO	NA	NO	NA	NO	NA	NO	NA	YES	20
1894	8093	Yes	1	S_E	NA	NA	NA	NA	NA	NA	NA	0	0	1	0	0	0	NO	NO	YES	NO	NO	NO	YES	NO	NA	NO	NO	NA	NO	NA	YES	NA	NO	NA	NO	NA
1895	4401	No	3	S_E_S_P	1141.98	NA	NA	1141.98	1141.98	1141.98	NA	0	0	1	1	1	0	NO	NO	YES	YES	YES	NO	YES	NO	NA	YES	NO	NA	NO	NA	NO	NA	NO	NA	YES	1141.98
1896	6429	No	1	S_P	NA	NA	NA	NA	NA	NA	NA	0	0	0	1	0	0	NO	NO	NO	YES	NO	NO	NO	NO	NA	NO	YES	NA	NO	NA	NO	NA	NO	NA	NO	NA
1897	4965	No	1	B_E	NA	NA	NA	NA	NA	NA	NA	1	0	0	0	0	0	YES	NO	NO	NO	NO	NO	NO	NO	NA	NO	NO	NA	NO	NA	NO	NA	NO	NA	NO	NA
1898	9503	No	1	S_E	2584.52	NA	NA	2584.52	NA	NA	NA	0	0	1	0	0	0	NO	NO	YES	NO	NO	NO	YES	YES	2584.52	NO	NO	NA	NO	2584.52	NO	NA	NO	NA	NO	NA
1899	8286	No	2	S_E_S_P	3795	NA	NA	3795	NA	3795	NA	0	0	1	0	1	0	NO	NO	YES	NO	YES	NO	YES	NO	NA	NO	NO	NA	NO	NA	NO	NA	NO	NA	YES	3795
1900	8994	No	3	S_E_S_P	1115.75	NA	NA	1115.75	1115.75	1115.75	NA	0	0	1	1	1	0	NO	NO	YES	YES	YES	NO	YES	NO	NA	NO	YES	1115.75	NO	1115.75	NO	NA	NO	NA	NO	NA
1901	11913	No	2	B_E_S_P	741	NA	NA	NA	741	NA	741	0	0	0	1	0	1	NO	NO	NO	YES	NO	YES	NO	NO	NA	YES	NO	NA	NO	NA	NO	NA	NO	NA	NO	NA
1902	13634	No	1	S_E	1237	NA	NA	1237	NA	NA	NA	0	0	1	0	0	0	NO	NO	YES	NO	NO	NO	YES	YES	1237	NO	NO	NA	NO	1237	NO	NA	NO	NA	NO	NA
1903	3615	No	3	S_E_S_P	NA	NA	NA	NA	NA	NA	NA	0	0	1	1	1	0	NO	NO	YES	YES	YES	NO	YES	NO	NA	NO	YES	NA	NO	NA	NO	NA	NO	NA	NO	NA
1904	5453	No	1	B_E	NA	NA	NA	NA	NA	NA	NA	1	0	0	0	0	0	YES	NO	NO	NO	NO	NO	NO	NO	NA	NO	NO	NA	NO	NA	NO	NA	NO	NA	NO	NA
1905	8039	Yes	1	S_E	NA	NA	NA	0	NA	NA	NA	0	0	1	0	0	0	NO	NO	YES	NO	NO	NO	YES	NO	NA	NO	NO	NA	NO	NA	YES	NA	NO	NA	NO	NA
1906	4780	No	1	S_E	1507	NA	NA	1507	NA	NA	NA	0	0	1	0	0	0	NO	NO	YES	NO	NO	NO	YES	YES	1507	NO	NO	NA	NO	1507	NO	NA	NO	NA	NO	NA
1907	3919	No	1	S_E	92	NA	NA	92	NA	NA	NA	0	0	1	0	0	0	NO	NO	YES	NO	NO	NO	YES	NO	NA	NO	NO	NA	NO	NA	YES	92	NO	NA	NO	NA
1908	1916	No	2	B_E_B_P	359	359	359	NA	NA	NA	NA	1	1	0	0	0	0	YES	YES	NO	NO	NO	NO	NO	NO	NA	NO	NO	NA	NO	NA	NO	NA	NO	NA	NO	NA
1909	3920	No	2	S_E_S_P	NA	NA	NA	NA	NA	NA	NA	0	0	1	1	0	0	NO	NO	YES	YES	NO	NO	YES	NO	NA	YES	NO	NA	NO	NA	NO	NA	NO	NA	YES	NA
1910	3111	No	2	S_E_S_P	NA	NA	NA	NA	NA	NA	NA	0	0	1	1	0	0	NO	NO	YES	YES	NO	NO	YES	NO	NA	YES	NO	NA	NO	NA	NO	NA	NO	NA	YES	NA
1911	5965	No	1	B_E	NA	NA	NA	NA	NA	NA	NA	1	0	0	0	0	0	YES	NO	NO	NO	NO	NO	NO	NO	NA	NO	NO	NA	NO	NA	NO	NA	NO	NA	NO	NA
1912	6592	No	3	S_E_S_P	NA	NA	NA	NA	NA	NA	NA	0	0	1	1	1	0	NO	NO	YES	YES	YES	NO	YES	NO	NA	YES	NO	NA	NO	NA	NO	NA	NO	NA	YES	NA
1913	5322	No	2	S_E_B_P	1728	NA	1728	1728	NA	NA	NA	0	1	1	0	0	0	NO	YES	YES	NO	NO	NO	YES	NO	NA	NO	NO	NA	NO	NA	NO	NA	NO	NA	NO	NA
1914	4312	No	1	S_E	336	NA	NA	336	NA	NA	NA	0	0	1	0	0	0	NO	NO	YES	NO	NO	NO	YES	NO	NA	NO	NO	NA	NO	NA	YES	336	NO	NA	NO	NA
1915	9725	No	1	S_E	NA	NA	NA	NA	NA	NA	NA	0	0	1	0	0	0	NO	NO	YES	NO	NO	NO	YES	YES	NA	NO	NO	NA	NO	NA	NO	NA	NO	NA	NO	NA
1916	284	No	1	S_E_S_P	NA	NA	NA	NA	NA	NA	NA	0	0	0	0	1	0	NO	NO	NO	NO	YES	NO	NO	NO	NA	NO	NO	NA	NO	NA	NO	NA	NO	NA	YES	NA
1917	7845	No	1	S_E	1288	NA	NA	1288	NA	NA	NA	0	0	1	0	0	0	NO	NO	YES	NO	NO	NO	YES	YES	1288	NO	NO	NA	NO	1288	NO	NA	NO	NA	NO	NA
1918	3377	No	1	S_P	NA	NA	NA	NA	NA	NA	NA	0	0	0	1	0	0	NO	NO	NO	YES	NO	NO	NO	NO	NA	NO	YES	NA	NO	NA	NO	NA	NO	NA	NO	NA
1919	5910	No	2	B_E_S_E	1204	1204	NA	NA	NA	NA	NA	1	0	1	0	0	0	YES	NO	YES	NO	NO	NO	YES	NO	NA	NO	NO	NA	NO	NA	NO	NA	NO	NA	NO	NA
1920	6051	No	1	S_E	NA	NA	NA	NA	NA	NA	NA	0	0	1	0	0	0	NO	NO	YES	NO	NO	NO	YES	YES	NA	NO	NO	NA	NO	NA	NO	NA	NO	NA	NO	NA
1921	6776	No	3	S_E_S_P	2578	NA	NA	2578	NA	2578	NA	0	0	1	1	1	0	NO	NO	YES	YES	YES	NO	YES	YES	1074	NO	YES	NA	YES	1074	NO	NA	NO	NA	NO	NA
1922	2125	No	2	S_E_S_P	442	NA	NA	442	NA	442	NA	0	0	1	0	1	0	NO	NO	YES	NO	YES	NO	YES	NO	NA	NO	NO	NA	NO	NA	NO	NA	NO	NA	YES	442
1923	3262	No	3	S_E_S_P	1211.43	NA	NA	1211.43	NA	569	NA	0	0	1	1	1	0	NO	NO	YES	YES	YES	NO	YES	NO	NA	NO	YES	NA	NO	NA	NO	NA	NO	NA	NO	NA
1924	3465	No	1	S_E	707	NA	NA	707	NA	NA	NA	0	0	1	0	0	0	NO	NO	YES	NO	NO	NO	YES	YES	707	NO	NO	NA	NO	707	NO	NA	NO	NA	NO	NA
1925	8877	No	1	B_P	NA	NA	NA	NA	NA	NA	NA	0	1	0	0	0	0	NO	YES	NO	NO	NO	NO	NO	NO	NA	NO	NO	NA	NO	NA	NO	NA	NO	NA	NO	NA
1926	11013	No	2	S_E_S_P	300	NA	NA	300	300	NA	NA	0	0	1	1	0	0	NO	NO	YES	YES	NO	NO	YES	YES	300	NO	YES	300	YES	300	NO	NA	NO	NA	NO	NA
1927	7462	No	1	S_E	360	NA	NA	360	NA	NA	NA	0	0	1	0	0	0	NO	NO	YES	NO	NO	NO	YES	NO	NA	NO	NO	NA	NO	NA	YES	360	NO	NA	NO	NA
1928	4977	No	3	S_E_S_P	NA	NA	NA	NA	NA	NA	NA	0	0	1	1	1	0	NO	NO	YES	YES	YES	NO	YES	NO	NA	YES	NO	NA	NO	NA	NO	NA	NO	NA	YES	NA
1929	2054	No	2	B_E_S_P	NA	NA	NA	NA	NA	NA	NA	0	0	0	1	0	1	NO	NO	NO	YES	NO	YES	NO	NO	NA	YES	NO	NA	NO	NA	NO	NA	NO	NA	NO	NA
1930	3846	No	1	B_E	NA	NA	NA	NA	NA	NA	NA	1	0	0	0	0	0	YES	NO	NO	NO	NO	NO	NO	NO	NA	NO	NO	NA	NO	NA	NO	NA	NO	NA	NO	NA
1931	3673	No	2	S_E_S_P	457	NA	NA	457	457	NA	NA	0	0	1	1	0	0	NO	NO	YES	YES	NO	NO	YES	NO	NA	NO	YES	457	NO	457	NO	NA	NO	NA	NO	NA
1932	5320	No	1	S_P	NA	NA	NA	NA	NA	NA	NA	0	0	0	1	0	0	NO	NO	NO	YES	NO	NO	NO	NO	NA	NO	YES	NA	NO	NA	NO	NA	NO	NA	NO	NA
1933	3414	No	3	S_E_S_P	3374	NA	NA	3374	1125	2179	NA	0	0	1	1	1	0	NO	NO	YES	YES	YES	NO	YES	NO	NA	YES	NO	NA	NO	NA	NO	NA	NO	NA	YES	3374
1934	1964	No	1	S_P	10	NA	NA	NA	10	NA	NA	0	0	0	1	0	0	NO	NO	NO	YES	NO	NO	NO	NO	NA	NO	YES	10	NO	10	NO	NA	NO	NA	NO	NA
1935	6954	No	2	B_E_S_E	4080	NA	NA	4080	NA	NA	NA	1	0	1	0	0	0	YES	NO	YES	NO	NO	NO	YES	YES	3724	NO	NO	NA	NO	3724	NO	NA	NO	NA	NO	NA
1936	4381	No	3	S_E_S_P	1254.57	NA	NA	1254.57	NA	1254.57	NA	0	0	1	1	1	0	NO	NO	YES	YES	YES	NO	YES	NO	NA	NO	YES	NA	NO	NA	NO	NA	NO	NA	NO	NA
1937	6252	No	1	B_E	NA	0	NA	NA	NA	NA	NA	1	0	0	0	0	0	YES	NO	NO	NO	NO	NO	NO	NO	NA	NO	NO	NA	NO	NA	NO	NA	NO	NA	NO	NA
1938	4205	No	2	S_E_B_P	NA	NA	NA	NA	NA	NA	NA	0	1	1	0	0	0	NO	YES	YES	NO	NO	NO	YES	NO	NA	NO	NO	NA	NO	NA	NO	NA	NO	NA	NO	NA
1939	204	No	1	S_P	121	NA	NA	NA	121	NA	NA	0	0	0	1	0	0	NO	NO	NO	YES	NO	NO	NO	NO	NA	YES	NO	NA	NO	NA	NO	NA	YES	121	NO	NA
1940	9349	No	1	S_E	NA	NA	NA	NA	NA	NA	NA	0	0	1	0	0	0	NO	NO	YES	NO	NO	NO	YES	YES	NA	NO	NO	NA	NO	NA	NO	NA	NO	NA	NO	NA
1941	7137	No	2	S_E_S_P	NA	NA	NA	NA	NA	NA	NA	0	0	1	1	0	0	NO	NO	YES	YES	NO	NO	YES	YES	NA	YES	NO	NA	NO	NA	NO	NA	NO	NA	NO	NA
1942	12369	No	1	S_E	NA	NA	NA	NA	NA	NA	NA	0	0	1	0	0	0	NO	NO	YES	NO	NO	NO	YES	YES	NA	NO	NO	NA	NO	NA	NO	NA	NO	NA	NO	NA
1943	8366	No	2	B_E_B_P	495.666	495.666	495.666	NA	NA	NA	NA	1	1	0	0	0	0	YES	YES	NO	NO	NO	NO	NO	NO	NA	NO	NO	NA	NO	NA	NO	NA	NO	NA	NO	NA
1944	5597	No	1	S_E	NA	NA	NA	NA	NA	NA	NA	0	0	1	0	0	0	NO	NO	YES	NO	NO	NO	YES	NO	NA	NO	NO	NA	NO	NA	YES	NA	NO	NA	NO	NA
1945	3121	No	1	S_E	NA	NA	NA	NA	NA	NA	NA	0	0	1	0	0	0	NO	NO	YES	NO	NO	NO	YES	YES	NA	NO	NO	NA	NO	NA	NO	NA	NO	NA	NO	NA
1946	5717	No	1	S_E	NA	NA	NA	NA	NA	NA	NA	0	0	1	0	0	0	NO	NO	YES	NO	NO	NO	YES	NO	NA	NO	NO	NA	NO	NA	YES	NA	NO	NA	NO	NA
1947	6371	No	1	B_E	NA	NA	NA	NA	NA	NA	NA	1	0	0	0	0	0	YES	NO	NO	NO	NO	NO	NO	NO	NA	NO	NO	NA	NO	NA	NO	NA	NO	NA	NO	NA
1948	7230	No	1	B_E	NA	NA	NA	NA	NA	NA	NA	1	0	0	0	0	0	YES	NO	NO	NO	NO	NO	NO	NO	NA	NO	NO	NA	NO	NA	NO	NA	NO	NA	NO	NA
1949	6559	No	2	B_E_B_P	3052	3052	483	NA	NA	NA	NA	1	1	0	0	0	0	YES	YES	NO	NO	NO	NO	NO	NO	NA	NO	NO	NA	NO	NA	NO	NA	NO	NA	NO	NA
1950	6208	No	1	S_E	NA	NA	NA	NA	NA	NA	NA	0	0	1	0	0	0	NO	NO	YES	NO	NO	NO	YES	NO	NA	NO	NO	NA	NO	NA	YES	NA	NO	NA	NO	NA
1951	7504	No	1	B_E	NA	NA	NA	NA	NA	NA	NA	1	0	0	0	0	0	YES	NO	NO	NO	NO	NO	NO	NO	NA	NO	NO	NA	NO	NA	NO	NA	NO	NA	NO	NA
1952	2412	No	1	B_P	1883	NA	1883	NA	NA	NA	NA	0	1	0	0	0	0	NO	YES	NO	NO	NO	NO	NO	NO	NA	NO	NO	NA	NO	NA	NO	NA	NO	NA	NO	NA
1953	2788	No	3	S_E_S_P	2323.61	NA	NA	2323.61	1479.15	2255.61	NA	0	0	1	1	1	0	NO	NO	YES	YES	YES	NO	YES	NO	NA	YES	YES	360	NO	360	NO	NA	NO	NA	NO	NA
1954	6198	No	2	S_E_S_P	NA	NA	NA	NA	NA	NA	NA	0	0	1	0	1	0	NO	NO	YES	NO	YES	NO	YES	NO	NA	NO	NO	NA	NO	NA	NO	NA	NO	NA	YES	NA
1955	8299	No	1	B_P	966	NA	966	NA	NA	NA	NA	0	1	0	0	0	0	NO	YES	NO	NO	NO	NO	NO	NO	NA	NO	NO	NA	NO	NA	NO	NA	NO	NA	NO	NA
1956	10186	Yes	2	B_E_S_P	NA	NA	NA	NA	NA	NA	NA	1	0	0	1	0	0	YES	NO	NO	YES	NO	NO	NO	NO	NA	NO	YES	NA	NO	NA	NO	NA	NO	NA	NO	NA
1957	5788	No	1	S_E	NA	NA	NA	NA	NA	NA	NA	0	0	1	0	0	0	NO	NO	YES	NO	NO	NO	YES	YES	NA	NO	NO	NA	NO	NA	NO	NA	NO	NA	NO	NA
1958	11536	No	2	S_E_S_P	NA	NA	NA	NA	NA	NA	NA	0	0	1	1	0	0	NO	NO	YES	YES	NO	NO	YES	YES	NA	YES	NO	NA	NO	NA	NO	NA	NO	NA	NO	NA
1959	7944	Yes	1	S_E	134	NA	NA	134	NA	NA	NA	0	0	1	0	0	0	NO	NO	YES	NO	NO	NO	YES	YES	134	NO	NO	NA	NO	134	NO	NA	NO	NA	NO	NA
1960	2035	No	2	S_E_S_P	927	NA	NA	NA	927	267	NA	0	0	0	1	1	0	NO	NO	NO	YES	YES	NO	NO	NO	NA	YES	NO	NA	NO	NA	NO	NA	NO	NA	YES	927
1961	4755	No	3	S_E_S_P	3583.54	NA	NA	NA	NA	3583.54	NA	0	0	1	1	1	0	NO	NO	YES	YES	YES	NO	YES	NO	NA	YES	NO	NA	NO	NA	NO	NA	NO	NA	YES	3583.54
1962	5889	Yes	1	S_E	797.053	NA	NA	797.053	NA	NA	NA	0	0	1	0	0	0	NO	NO	YES	NO	NO	NO	YES	NO	NA	NO	NO	NA	NO	NA	YES	797.053	NO	NA	NO	NA
1963	3034	No	3	3	NA	NA	96	271	271	NA	NA	0	1	1	1	0	0	NO	YES	YES	YES	NO	NO	YES	YES	45	YES	NO	NA	NO	45	NO	NA	NO	NA	NO	NA
1964	NA	No	2	S_E_S_P	NA	NA	NA	NA	NA	NA	NA	0	0	1	1	0	0	NO	NO	YES	YES	NO	NO	YES	NO	NA	YES	NO	NA	NO	NA	NO	NA	NO	NA	YES	NA
1965	1206	No	1	B_E	NA	NA	NA	NA	NA	NA	NA	1	0	0	0	0	0	YES	NO	NO	NO	NO	NO	NO	NO	NA	NO	NO	NA	NO	NA	NO	NA	NO	NA	NO	NA
1966	7677	Yes	2	S_E_S_P	NA	NA	NA	NA	NA	NA	NA	0	0	1	1	0	0	NO	NO	YES	YES	NO	NO	YES	NO	NA	NO	YES	NA	NO	NA	NO	NA	NO	NA	NO	NA
1967	3416	No	2	B_E_B_P	754.29	754.29	601.491	NA	NA	NA	NA	1	1	0	0	0	0	YES	YES	NO	NO	NO	NO	NO	NO	NA	NO	NO	NA	NO	NA	NO	NA	NO	NA	NO	NA
1968	4929	No	1	B_P	672	NA	672	NA	NA	NA	NA	0	1	0	0	0	0	NO	YES	NO	NO	NO	NO	NO	NO	NA	NO	NO	NA	NO	NA	NO	NA	NO	NA	NO	NA
1969	7101	No	1	S_E	128	NA	NA	128	NA	NA	NA	0	0	1	0	0	0	NO	NO	YES	NO	NO	NO	YES	NO	NA	NO	NO	NA	NO	NA	YES	128	NO	NA	NO	NA
1970	3427	No	3	S_E_S_P	NA	NA	NA	NA	NA	NA	NA	0	0	1	1	1	0	NO	NO	YES	YES	YES	NO	YES	NO	NA	NO	YES	NA	NO	NA	NO	NA	NO	NA	NO	NA
1971	7636	No	1	S_E	41	NA	NA	41	NA	NA	NA	0	0	1	0	0	0	NO	NO	YES	NO	NO	NO	YES	NO	NA	NO	NO	NA	NO	NA	YES	41	NO	NA	NO	NA
1972	7342	No	1	S_E	2945	NA	NA	2945	NA	NA	NA	0	0	1	0	0	0	NO	NO	YES	NO	NO	NO	YES	YES	2945	NO	NO	NA	NO	2945	NO	NA	NO	NA	NO	NA
1973	3128	No	3	S_E_S_P	14	NA	NA	14	14	14	NA	0	0	1	1	1	0	NO	NO	YES	YES	YES	NO	YES	NO	NA	YES	NO	NA	NO	NA	NO	NA	NO	NA	YES	14
1974	4926	No	2	B_E_S_P	375	NA	NA	NA	375	NA	375	0	0	0	1	0	1	NO	NO	NO	YES	NO	YES	NO	NO	NA	YES	NO	NA	NO	NA	NO	NA	NO	NA	NO	NA
1975	3431	No	1	B_E	NA	NA	NA	NA	NA	NA	NA	1	0	0	0	0	0	YES	NO	NO	NO	NO	NO	NO	NO	NA	NO	NO	NA	NO	NA	NO	NA	NO	NA	NO	NA
1976	8846	No	3	S_E_S_P	1782	NA	NA	1782	NA	1782	NA	0	0	1	1	1	0	NO	NO	YES	YES	YES	NO	YES	NO	NA	NO	YES	NA	NO	NA	NO	NA	NO	NA	NO	NA
1977	1300	No	1	S_P	31.9993	NA	NA	NA	31.9993	NA	NA	0	0	0	1	0	0	NO	NO	NO	YES	NO	NO	NO	NO	NA	NO	YES	31.9993	NO	31.9993	NO	NA	NO	NA	NO	NA
1978	3444	No	1	S_P	77.3922	NA	NA	NA	77.3922	NA	NA	0	0	0	1	0	0	NO	NO	NO	YES	NO	NO	NO	NO	NA	NO	YES	77.3922	NO	77.3922	NO	NA	NO	NA	NO	NA
1979	2480	No	2	B_E_S_P	2329.41	NA	NA	NA	2329.41	NA	1217.03	0	0	0	1	0	1	NO	NO	NO	YES	NO	YES	NO	NO	NA	YES	NO	NA	NO	NA	NO	NA	NO	NA	NO	NA
1980	4239	No	1	S_E	NA	NA	NA	NA	NA	NA	NA	0	0	1	0	0	0	NO	NO	YES	NO	NO	NO	YES	NO	NA	NO	NO	NA	NO	NA	YES	NA	NO	NA	NO	NA
1981	7120	No	3	S_E_S_P	NA	NA	NA	NA	NA	NA	NA	0	0	1	1	1	0	NO	NO	YES	YES	YES	NO	YES	NO	NA	NO	YES	NA	NO	NA	NO	NA	NO	NA	NO	NA
1982	10873	No	1	B_E	NA	NA	NA	NA	NA	NA	NA	1	0	0	0	0	0	YES	NO	NO	NO	NO	NO	NO	NO	NA	NO	NO	NA	NO	NA	NO	NA	NO	NA	NO	NA
1983	4625	No	1	S_P	NA	NA	NA	NA	NA	NA	NA	0	0	0	1	0	0	NO	NO	NO	YES	NO	NO	NO	NO	NA	YES	NO	NA	NO	NA	NO	NA	YES	NA	NO	NA
1984	2597	No	1	B_E	NA	NA	NA	NA	NA	NA	NA	1	0	0	0	0	0	YES	NO	NO	NO	NO	NO	NO	NO	NA	NO	NO	NA	NO	NA	NO	NA	NO	NA	NO	NA
1985	6567	No	2	S_E_S_P	597	NA	NA	597	NA	597	NA	0	0	1	0	1	0	NO	NO	YES	NO	YES	NO	YES	NO	NA	NO	NO	NA	NO	NA	NO	NA	NO	NA	YES	597
1986	3425	No	2	S_E_S_P	336	NA	NA	336	336	NA	NA	0	0	1	1	0	0	NO	NO	YES	YES	NO	NO	YES	NO	NA	YES	NO	NA	NO	NA	NO	NA	NO	NA	YES	336
1987	8067	No	2	S_E_S_P	1848.28	NA	NA	807	1848.28	NA	NA	0	0	1	1	0	0	NO	NO	YES	YES	NO	NO	YES	YES	807	YES	NO	NA	NO	807	NO	NA	NO	NA	NO	NA
1988	6307	No	1	S_E	1011	NA	NA	1011	NA	NA	NA	0	0	1	0	0	0	NO	NO	YES	NO	NO	NO	YES	YES	1011	NO	NO	NA	NO	1011	NO	NA	NO	NA	NO	NA
1989	2052	No	2	B_E_B_P	NA	NA	NA	NA	NA	NA	NA	1	1	0	0	0	0	YES	YES	NO	NO	NO	NO	NO	NO	NA	NO	NO	NA	NO	NA	NO	NA	NO	NA	NO	NA
1990	2502	No	3	S_E_S_P	2378.53	NA	NA	2378.53	1207.97	2378.51	NA	0	0	1	1	1	0	NO	NO	YES	YES	YES	NO	YES	YES	NA	NO	YES	1207.97	YES	1207.97	NO	NA	NO	NA	NO	NA
1991	1800	No	3	3	NA	1292	2	NA	NA	NA	NA	1	1	1	0	0	0	YES	YES	YES	NO	NO	NO	YES	NO	NA	NO	NO	NA	NO	NA	NO	NA	NO	NA	NO	NA
1992	883	Yes	1	S_E	NA	NA	NA	0	NA	NA	NA	0	0	1	0	0	0	NO	NO	YES	NO	NO	NO	YES	NO	NA	NO	NO	NA	NO	NA	YES	NA	NO	NA	NO	NA
1993	4186	No	1	B_E	3538	3538	NA	NA	NA	NA	NA	1	0	0	0	0	0	YES	NO	NO	NO	NO	NO	NO	NO	NA	NO	NO	NA	NO	NA	NO	NA	NO	NA	NO	NA
1994	376	No	2	S_E_S_P	307.606	NA	NA	307.606	307.606	NA	NA	0	0	1	1	0	0	NO	NO	YES	YES	NO	NO	YES	NO	NA	YES	NO	NA	NO	NA	NO	NA	NO	NA	YES	307.606
1995	7872	No	5	3	NA	805	805	539	0	539	NA	1	1	1	1	1	0	YES	YES	YES	YES	YES	NO	YES	NO	NA	YES	NO	NA	NO	NA	NO	NA	NO	NA	NO	NA
1996	12164	No	1	S_E	2993	NA	NA	2993	NA	NA	NA	0	0	1	0	0	0	NO	NO	YES	NO	NO	NO	YES	YES	2993	NO	NO	NA	NO	2993	NO	NA	NO	NA	NO	NA
1997	5503	No	2	S_E_S_P	NA	NA	NA	NA	NA	NA	NA	0	0	1	1	0	0	NO	NO	YES	YES	NO	NO	YES	YES	NA	NO	YES	NA	YES	NA	NO	NA	NO	NA	NO	NA
1998	5430	No	1	S_E	1684	NA	NA	1684	NA	NA	NA	0	0	1	0	0	0	NO	NO	YES	NO	NO	NO	YES	YES	1684	NO	NO	NA	NO	1684	NO	NA	NO	NA	NO	NA
1999	1346	No	2	S_E_S_P	658	NA	NA	658	NA	478	NA	0	0	1	0	1	0	NO	NO	YES	NO	YES	NO	YES	NO	NA	NO	NO	NA	NO	NA	NO	NA	NO	NA	YES	658
[truncated: 8,912 more rows]

## Sheet: control
id	followup time	breast_cancer	bioidentical_estrogen	bioidentical_progesterone	synthetic_estrogen	synthetic_progesterone	S_E_S_P	B_E_S_P	synthetic_estrogen_no_premarin	premarin	synthetic_progesterone_no_medroxyprogesterone	Medroxyprogesterone
1	6014	No	NO	NO	NO	NO	NO	NO	NO	NO	NO	NO
2	3947	No	NO	NO	NO	NO	NO	NO	NO	NO	NO	NO
3	4559	No	NO	NO	NO	NO	NO	NO	NO	NO	NO	NO
4	5730	No	NO	NO	NO	NO	NO	NO	NO	NO	NO	NO
5	8582	No	NO	NO	NO	NO	NO	NO	NO	NO	NO	NO
6	2219	No	NO	NO	NO	NO	NO	NO	NO	NO	NO	NO
7	784	No	NO	NO	NO	NO	NO	NO	NO	NO	NO	NO
8	2162	No	NO	NO	NO	NO	NO	NO	NO	NO	NO	NO
9	17388	No	NO	NO	NO	NO	NO	NO	NO	NO	NO	NO
10	2931	No	NO	NO	NO	NO	NO	NO	NO	NO	NO	NO
11	7231	No	NO	NO	NO	NO	NO	NO	NO	NO	NO	NO
12	7339	No	NO	NO	NO	NO	NO	NO	NO	NO	NO	NO
13	9251	No	NO	NO	NO	NO	NO	NO	NO	NO	NO	NO
14	1099	No	NO	NO	NO	NO	NO	NO	NO	NO	NO	NO
15	10819	No	NO	NO	NO	NO	NO	NO	NO	NO	NO	NO
16	3556	No	NO	NO	NO	NO	NO	NO	NO	NO	NO	NO
17	7864	No	NO	NO	NO	NO	NO	NO	NO	NO	NO	NO
18	3504	No	NO	NO	NO	NO	NO	NO	NO	NO	NO	NO
19	6290	No	NO	NO	NO	NO	NO	NO	NO	NO	NO	NO
20	2629	No	NO	NO	NO	NO	NO	NO	NO	NO	NO	NO
21	2113	No	NO	NO	NO	NO	NO	NO	NO	NO	NO	NO
22	8825	No	NO	NO	NO	NO	NO	NO	NO	NO	NO	NO
23	4468	No	NO	NO	NO	NO	NO	NO	NO	NO	NO	NO
24	3747	No	NO	NO	NO	NO	NO	NO	NO	NO	NO	NO
25	1845	No	NO	NO	NO	NO	NO	NO	NO	NO	NO	NO
26	4305	No	NO	NO	NO	NO	NO	NO	NO	NO	NO	NO
27	1109	No	NO	NO	NO	NO	NO	NO	NO	NO	NO	NO
28	5869	Yes	NO	NO	NO	NO	NO	NO	NO	NO	NO	NO
29	7504	No	NO	NO	NO	NO	NO	NO	NO	NO	NO	NO
30	1720	No	NO	NO	NO	NO	NO	NO	NO	NO	NO	NO
31	9452	No	NO	NO	NO	NO	NO	NO	NO	NO	NO	NO
32	3424	No	NO	NO	NO	NO	NO	NO	NO	NO	NO	NO
33	995	No	NO	NO	NO	NO	NO	NO	NO	NO	NO	NO
34	10081	No	NO	NO	NO	NO	NO	NO	NO	NO	NO	NO
35	9462	No	NO	NO	NO	NO	NO	NO	NO	NO	NO	NO
36	6387	No	NO	NO	NO	NO	NO	NO	NO	NO	NO	NO
37	6021	No	NO	NO	NO	NO	NO	NO	NO	NO	NO	NO
38	2423	No	NO	NO	NO	NO	NO	NO	NO	NO	NO	NO
39	13157	No	NO	NO	NO	NO	NO	NO	NO	NO	NO	NO
40	6326	No	NO	NO	NO	NO	NO	NO	NO	NO	NO	NO
41	10825	No	NO	NO	NO	NO	NO	NO	NO	NO	NO	NO
42	1425	No	NO	NO	NO	NO	NO	NO	NO	NO	NO	NO
43	14571	No	NO	NO	NO	NO	NO	NO	NO	NO	NO	NO
44	1203	No	NO	NO	NO	NO	NO	NO	NO	NO	NO	NO
45	2541	No	NO	NO	NO	NO	NO	NO	NO	NO	NO	NO
46	11627	No	NO	NO	NO	NO	NO	NO	NO	NO	NO	NO
47	7063	No	NO	NO	NO	NO	NO	NO	NO	NO	NO	NO
48	4066	No	NO	NO	NO	NO	NO	NO	NO	NO	NO	NO
49	7091	Yes	NO	NO	NO	NO	NO	NO	NO	NO	NO	NO
50	10072	No	NO	NO	NO	NO	NO	NO	NO	NO	NO	NO
51	11090	No	NO	NO	NO	NO	NO	NO	NO	NO	NO	NO
52	3690	No	NO	NO	NO	NO	NO	NO	NO	NO	NO	NO
53	3910	No	NO	NO	NO	NO	NO	NO	NO	NO	NO	NO
54	5774	No	NO	NO	NO	NO	NO	NO	NO	NO	NO	NO
55	9445	No	NO	NO	NO	NO	NO	NO	NO	NO	NO	NO
56	12555	No	NO	NO	NO	NO	NO	NO	NO	NO	NO	NO
57	4177	No	NO	NO	NO	NO	NO	NO	NO	NO	NO	NO
58	3890	No	NO	NO	NO	NO	NO	NO	NO	NO	NO	NO
59	8378	No	NO	NO	NO	NO	NO	NO	NO	NO	NO	NO
60	3509	No	NO	NO	NO	NO	NO	NO	NO	NO	NO	NO
61	6116	No	NO	NO	NO	NO	NO	NO	NO	NO	NO	NO
62	5448	No	NO	NO	NO	NO	NO	NO	NO	NO	NO	NO
63	5208	No	NO	NO	NO	NO	NO	NO	NO	NO	NO	NO
64	8477	No	NO	NO	NO	NO	NO	NO	NO	NO	NO	NO
65	8706	Yes	NO	NO	NO	NO	NO	NO	NO	NO	NO	NO
66	11369	No	NO	NO	NO	NO	NO	NO	NO	NO	NO	NO
67	9710	No	NO	NO	NO	NO	NO	NO	NO	NO	NO	NO
68	10047	No	NO	NO	NO	NO	NO	NO	NO	NO	NO	NO
69	446	No	NO	NO	NO	NO	NO	NO	NO	NO	NO	NO
70	4410	No	NO	NO	NO	NO	NO	NO	NO	NO	NO	NO
71	5631	No	NO	NO	NO	NO	NO	NO	NO	NO	NO	NO
72	2019	No	NO	NO	NO	NO	NO	NO	NO	NO	NO	NO
73	7226	No	NO	NO	NO	NO	NO	NO	NO	NO	NO	NO
74	5202	No	NO	NO	NO	NO	NO	NO	NO	NO	NO	NO
75	6509	No	NO	NO	NO	NO	NO	NO	NO	NO	NO	NO
76	6273	No	NO	NO	NO	NO	NO	NO	NO	NO	NO	NO
77	1159	No	NO	NO	NO	NO	NO	NO	NO	NO	NO	NO
78	2567	No	NO	NO	NO	NO	NO	NO	NO	NO	NO	NO
79	3118	No	NO	NO	NO	NO	NO	NO	NO	NO	NO	NO
80	5884	No	NO	NO	NO	NO	NO	NO	NO	NO	NO	NO
81	6741	No	NO	NO	NO	NO	NO	NO	NO	NO	NO	NO
82	12126	No	NO	NO	NO	NO	NO	NO	NO	NO	NO	NO
83	8713	Yes	NO	NO	NO	NO	NO	NO	NO	NO	NO	NO
84	4910	No	NO	NO	NO	NO	NO	NO	NO	NO	NO	NO
85	2131	No	NO	NO	NO	NO	NO	NO	NO	NO	NO	NO
86	4700	No	NO	NO	NO	NO	NO	NO	NO	NO	NO	NO
87	2159	No	NO	NO	NO	NO	NO	NO	NO	NO	NO	NO
88	940	No	NO	NO	NO	NO	NO	NO	NO	NO	NO	NO
89	8361	No	NO	NO	NO	NO	NO	NO	NO	NO	NO	NO
90	7544	No	NO	NO	NO	NO	NO	NO	NO	NO	NO	NO
91	5695	No	NO	NO	NO	NO	NO	NO	NO	NO	NO	NO
92	5782	No	NO	NO	NO	NO	NO	NO	NO	NO	NO	NO
93	1387	No	NO	NO	NO	NO	NO	NO	NO	NO	NO	NO
94	4671	No	NO	NO	NO	NO	NO	NO	NO	NO	NO	NO
95	10959	No	NO	NO	NO	NO	NO	NO	NO	NO	NO	NO
96	2298	No	NO	NO	NO	NO	NO	NO	NO	NO	NO	NO
97	9736	No	NO	NO	NO	NO	NO	NO	NO	NO	NO	NO
98	8063	No	NO	NO	NO	NO	NO	NO	NO	NO	NO	NO
99	1560	No	NO	NO	NO	NO	NO	NO	NO	NO	NO	NO
100	11248	No	NO	NO	NO	NO	NO	NO	NO	NO	NO	NO
101	14183	No	NO	NO	NO	NO	NO	NO	NO	NO	NO	NO
102	9230	No	NO	NO	NO	NO	NO	NO	NO	NO	NO	NO
103	5124	No	NO	NO	NO	NO	NO	NO	NO	NO	NO	NO
104	1065	No	NO	NO	NO	NO	NO	NO	NO	NO	NO	NO
105	2399	No	NO	NO	NO	NO	NO	NO	NO	NO	NO	NO
106	7066	No	NO	NO	NO	NO	NO	NO	NO	NO	NO	NO
107	11113	No	NO	NO	NO	NO	NO	NO	NO	NO	NO	NO
108	5923	No	NO	NO	NO	NO	NO	NO	NO	NO	NO	NO
109	13418	No	NO	NO	NO	NO	NO	NO	NO	NO	NO	NO
110	2316	No	NO	NO	NO	NO	NO	NO	NO	NO	NO	NO
111	7241	No	NO	NO	NO	NO	NO	NO	NO	NO	NO	NO
112	990	No	NO	NO	NO	NO	NO	NO	NO	NO	NO	NO
113	1838	No	NO	NO	NO	NO	NO	NO	NO	NO	NO	NO
114	5160	No	NO	NO	NO	NO	NO	NO	NO	NO	NO	NO
115	7571	No	NO	NO	NO	NO	NO	NO	NO	NO	NO	NO
116	7227	No	NO	NO	NO	NO	NO	NO	NO	NO	NO	NO
117	3459	No	NO	NO	NO	NO	NO	NO	NO	NO	NO	NO
118	1679	No	NO	NO	NO	NO	NO	NO	NO	NO	NO	NO
119	6429	No	NO	NO	NO	NO	NO	NO	NO	NO	NO	NO
120	9790	Yes	NO	NO	NO	NO	NO	NO	NO	NO	NO	NO
121	1808	No	NO	NO	NO	NO	NO	NO	NO	NO	NO	NO
122	7896	No	NO	NO	NO	NO	NO	NO	NO	NO	NO	NO
123	10791	No	NO	NO	NO	NO	NO	NO	NO	NO	NO	NO
124	4945	No	NO	NO	NO	NO	NO	NO	NO	NO	NO	NO
125	2720	No	NO	NO	NO	NO	NO	NO	NO	NO	NO	NO
126	10448	Yes	NO	NO	NO	NO	NO	NO	NO	NO	NO	NO
127	6961	No	NO	NO	NO	NO	NO	NO	NO	NO	NO	NO
128	8691	No	NO	NO	NO	NO	NO	NO	NO	NO	NO	NO
129	6811	Yes	NO	NO	NO	NO	NO	NO	NO	NO	NO	NO
130	2454	No	NO	NO	NO	NO	NO	NO	NO	NO	NO	NO
131	7053	No	NO	NO	NO	NO	NO	NO	NO	NO	NO	NO
132	10374	No	NO	NO	NO	NO	NO	NO	NO	NO	NO	NO
133	3569	No	NO	NO	NO	NO	NO	NO	NO	NO	NO	NO
134	7027	No	NO	NO	NO	NO	NO	NO	NO	NO	NO	NO
135	1615	No	NO	NO	NO	NO	NO	NO	NO	NO	NO	NO
136	2891	No	NO	NO	NO	NO	NO	NO	NO	NO	NO	NO
137	10755	No	NO	NO	NO	NO	NO	NO	NO	NO	NO	NO
138	6447	No	NO	NO	NO	NO	NO	NO	NO	NO	NO	NO
139	4810	No	NO	NO	NO	NO	NO	NO	NO	NO	NO	NO
140	7150	No	NO	NO	NO	NO	NO	NO	NO	NO	NO	NO
141	5987	No	NO	NO	NO	NO	NO	NO	NO	NO	NO	NO
142	806	No	NO	NO	NO	NO	NO	NO	NO	NO	NO	NO
143	8064	No	NO	NO	NO	NO	NO	NO	NO	NO	NO	NO
144	2746	Yes	NO	NO	NO	NO	NO	NO	NO	NO	NO	NO
145	11661	Yes	NO	NO	NO	NO	NO	NO	NO	NO	NO	NO
146	11681	No	NO	NO	NO	NO	NO	NO	NO	NO	NO	NO
147	11208	No	NO	NO	NO	NO	NO	NO	NO	NO	NO	NO
148	9431	Yes	NO	NO	NO	NO	NO	NO	NO	NO	NO	NO
149	2342	Yes	NO	NO	NO	NO	NO	NO	NO	NO	NO	NO
150	4220	No	NO	NO	NO	NO	NO	NO	NO	NO	NO	NO
151	9379	No	NO	NO	NO	NO	NO	NO	NO	NO	NO	NO
152	16551	No	NO	NO	NO	NO	NO	NO	NO	NO	NO	NO
153	8983	No	NO	NO	NO	NO	NO	NO	NO	NO	NO	NO
154	16526	No	NO	NO	NO	NO	NO	NO	NO	NO	NO	NO
155	3167	No	NO	NO	NO	NO	NO	NO	NO	NO	NO	NO
156	12657	No	NO	NO	NO	NO	NO	NO	NO	NO	NO	NO
157	7417	Yes	NO	NO	NO	NO	NO	NO	NO	NO	NO	NO
158	419	No	NO	NO	NO	NO	NO	NO	NO	NO	NO	NO
159	6543	No	NO	NO	NO	NO	NO	NO	NO	NO	NO	NO
160	11626	No	NO	NO	NO	NO	NO	NO	NO	NO	NO	NO
161	6159	No	NO	NO	NO	NO	NO	NO	NO	NO	NO	NO
162	15569	No	NO	NO	NO	NO	NO	NO	NO	NO	NO	NO
163	2474	No	NO	NO	NO	NO	NO	NO	NO	NO	NO	NO
164	8122	No	NO	NO	NO	NO	NO	NO	NO	NO	NO	NO
165	2206	No	NO	NO	NO	NO	NO	NO	NO	NO	NO	NO
166	812	No	NO	NO	NO	NO	NO	NO	NO	NO	NO	NO
167	10482	No	NO	NO	NO	NO	NO	NO	NO	NO	NO	NO
168	1551	No	NO	NO	NO	NO	NO	NO	NO	NO	NO	NO
169	13431	No	NO	NO	NO	NO	NO	NO	NO	NO	NO	NO
170	6117	No	NO	NO	NO	NO	NO	NO	NO	NO	NO	NO
171	11389	No	NO	NO	NO	NO	NO	NO	NO	NO	NO	NO
172	10828	No	NO	NO	NO	NO	NO	NO	NO	NO	NO	NO
173	6655	No	NO	NO	NO	NO	NO	NO	NO	NO	NO	NO
174	11747	Yes	NO	NO	NO	NO	NO	NO	NO	NO	NO	NO
175	3155	No	NO	NO	NO	NO	NO	NO	NO	NO	NO	NO
176	4634	No	NO	NO	NO	NO	NO	NO	NO	NO	NO	NO
177	6009	No	NO	NO	NO	NO	NO	NO	NO	NO	NO	NO
178	9733	No	NO	NO	NO	NO	NO	NO	NO	NO	NO	NO
179	3334	No	NO	NO	NO	NO	NO	NO	NO	NO	NO	NO
180	12339	No	NO	NO	NO	NO	NO	NO	NO	NO	NO	NO
181	2309	No	NO	NO	NO	NO	NO	NO	NO	NO	NO	NO
182	14900	No	NO	NO	NO	NO	NO	NO	NO	NO	NO	NO
183	1845	No	NO	NO	NO	NO	NO	NO	NO	NO	NO	NO
184	4251	No	NO	NO	NO	NO	NO	NO	NO	NO	NO	NO
185	3338	No	NO	NO	NO	NO	NO	NO	NO	NO	NO	NO
186	568	No	NO	NO	NO	NO	NO	NO	NO	NO	NO	NO
187	5665	Yes	NO	NO	NO	NO	NO	NO	NO	NO	NO	NO
188	3267	Yes	NO	NO	NO	NO	NO	NO	NO	NO	NO	NO
189	2063	No	NO	NO	NO	NO	NO	NO	NO	NO	NO	NO
190	10285	No	NO	NO	NO	NO	NO	NO	NO	NO	NO	NO
191	4271	No	NO	NO	NO	NO	NO	NO	NO	NO	NO	NO
192	6472	No	NO	NO	NO	NO	NO	NO	NO	NO	NO	NO
193	5161	Yes	NO	NO	NO	NO	NO	NO	NO	NO	NO	NO
194	9333	No	NO	NO	NO	NO	NO	NO	NO	NO	NO	NO
195	5586	Yes	NO	NO	NO	NO	NO	NO	NO	NO	NO	NO
196	12555	No	NO	NO	NO	NO	NO	NO	NO	NO	NO	NO
197	1538	No	NO	NO	NO	NO	NO	NO	NO	NO	NO	NO
198	2853	No	NO	NO	NO	NO	NO	NO	NO	NO	NO	NO
199	8554	No	NO	NO	NO	NO	NO	NO	NO	NO	NO	NO
200	12424	No	NO	NO	NO	NO	NO	NO	NO	NO	NO	NO
201	11155	Yes	NO	NO	NO	NO	NO	NO	NO	NO	NO	NO
202	10821	No	NO	NO	NO	NO	NO	NO	NO	NO	NO	NO
203	1612	No	NO	NO	NO	NO	NO	NO	NO	NO	NO	NO
204	4965	No	NO	NO	NO	NO	NO	NO	NO	NO	NO	NO
205	5044	No	NO	NO	NO	NO	NO	NO	NO	NO	NO	NO
206	5573	No	NO	NO	NO	NO	NO	NO	NO	NO	NO	NO
207	5340	No	NO	NO	NO	NO	NO	NO	NO	NO	NO	NO
208	7924	No	NO	NO	NO	NO	NO	NO	NO	NO	NO	NO
209	5659	No	NO	NO	NO	NO	NO	NO	NO	NO	NO	NO
210	783	No	NO	NO	NO	NO	NO	NO	NO	NO	NO	NO
211	11152	No	NO	NO	NO	NO	NO	NO	NO	NO	NO	NO
212	13365	Yes	NO	NO	NO	NO	NO	NO	NO	NO	NO	NO
213	3409	No	NO	NO	NO	NO	NO	NO	NO	NO	NO	NO
214	12690	No	NO	NO	NO	NO	NO	NO	NO	NO	NO	NO
215	10397	Yes	NO	NO	NO	NO	NO	NO	NO	NO	NO	NO
216	7894	No	NO	NO	NO	NO	NO	NO	NO	NO	NO	NO
217	940	No	NO	NO	NO	NO	NO	NO	NO	NO	NO	NO
218	7191	No	NO	NO	NO	NO	NO	NO	NO	NO	NO	NO
219	10074	Yes	NO	NO	NO	NO	NO	NO	NO	NO	NO	NO
220	11935	No	NO	NO	NO	NO	NO	NO	NO	NO	NO	NO
221	9302	No	NO	NO	NO	NO	NO	NO	NO	NO	NO	NO
222	5522	No	NO	NO	NO	NO	NO	NO	NO	NO	NO	NO
223	4287	No	NO	NO	NO	NO	NO	NO	NO	NO	NO	NO
224	2885	No	NO	NO	NO	NO	NO	NO	NO	NO	NO	NO
225	10467	No	NO	NO	NO	NO	NO	NO	NO	NO	NO	NO
226	6474	No	NO	NO	NO	NO	NO	NO	NO	NO	NO	NO
227	248	No	NO	NO	NO	NO	NO	NO	NO	NO	NO	NO
228	4304	No	NO	NO	NO	NO	NO	NO	NO	NO	NO	NO
229	2122	No	NO	NO	NO	NO	NO	NO	NO	NO	NO	NO
230	648	No	NO	NO	NO	NO	NO	NO	NO	NO	NO	NO
231	2250	No	NO	NO	NO	NO	NO	NO	NO	NO	NO	NO
232	503	No	NO	NO	NO	NO	NO	NO	NO	NO	NO	NO
233	1737	No	NO	NO	NO	NO	NO	NO	NO	NO	NO	NO
234	2982	Yes	NO	NO	NO	NO	NO	NO	NO	NO	NO	NO
235	931	No	NO	NO	NO	NO	NO	NO	NO	NO	NO	NO
236	10078	No	NO	NO	NO	NO	NO	NO	NO	NO	NO	NO
237	5854	No	NO	NO	NO	NO	NO	NO	NO	NO	NO	NO
238	2668	No	NO	NO	NO	NO	NO	NO	NO	NO	NO	NO
239	4066	No	NO	NO	NO	NO	NO	NO	NO	NO	NO	NO
240	13845	No	NO	NO	NO	NO	NO	NO	NO	NO	NO	NO
241	10284	No	NO	NO	NO	NO	NO	NO	NO	NO	NO	NO
242	5109	No	NO	NO	NO	NO	NO	NO	NO	NO	NO	NO
243	9251	Yes	NO	NO	NO	NO	NO	NO	NO	NO	NO	NO
244	8848	No	NO	NO	NO	NO	NO	NO	NO	NO	NO	NO
245	1914	No	NO	NO	NO	NO	NO	NO	NO	NO	NO	NO
246	11032	No	NO	NO	NO	NO	NO	NO	NO	NO	NO	NO
247	9090	No	NO	NO	NO	NO	NO	NO	NO	NO	NO	NO
248	8001	No	NO	NO	NO	NO	NO	NO	NO	NO	NO	NO
249	156	No	NO	NO	NO	NO	NO	NO	NO	NO	NO	NO
250	1318	No	NO	NO	NO	NO	NO	NO	NO	NO	NO	NO
251	12666	No	NO	NO	NO	NO	NO	NO	NO	NO	NO	NO
252	4605	No	NO	NO	NO	NO	NO	NO	NO	NO	NO	NO
253	5908	No	NO	NO	NO	NO	NO	NO	NO	NO	NO	NO
254	1573	No	NO	NO	NO	NO	NO	NO	NO	NO	NO	NO
255	623	No	NO	NO	NO	NO	NO	NO	NO	NO	NO	NO
256	7567	No	NO	NO	NO	NO	NO	NO	NO	NO	NO	NO
257	7309	No	NO	NO	NO	NO	NO	NO	NO	NO	NO	NO
258	7725	No	NO	NO	NO	NO	NO	NO	NO	NO	NO	NO
259	9714	No	NO	NO	NO	NO	NO	NO	NO	NO	NO	NO
260	5054	No	NO	NO	NO	NO	NO	NO	NO	NO	NO	NO
261	1522	No	NO	NO	NO	NO	NO	NO	NO	NO	NO	NO
262	7549	No	NO	NO	NO	NO	NO	NO	NO	NO	NO	NO
263	9039	No	NO	NO	NO	NO	NO	NO	NO	NO	NO	NO
264	8702	No	NO	NO	NO	NO	NO	NO	NO	NO	NO	NO
265	2274	No	NO	NO	NO	NO	NO	NO	NO	NO	NO	NO
266	4939	No	NO	NO	NO	NO	NO	NO	NO	NO	NO	NO
267	3430	No	NO	NO	NO	NO	NO	NO	NO	NO	NO	NO
268	6654	No	NO	NO	NO	NO	NO	NO	NO	NO	NO	NO
269	7681	No	NO	NO	NO	NO	NO	NO	NO	NO	NO	NO
270	3320	No	NO	NO	NO	NO	NO	NO	NO	NO	NO	NO
271	3844	No	NO	NO	NO	NO	NO	NO	NO	NO	NO	NO
272	4569	No	NO	NO	NO	NO	NO	NO	NO	NO	NO	NO
273	1548	No	NO	NO	NO	NO	NO	NO	NO	NO	NO	NO
274	9007	No	NO	NO	NO	NO	NO	NO	NO	NO	NO	NO
275	5306	No	NO	NO	NO	NO	NO	NO	NO	NO	NO	NO
276	2706	No	NO	NO	NO	NO	NO	NO	NO	NO	NO	NO
277	6238	No	NO	NO	NO	NO	NO	NO	NO	NO	NO	NO
278	9833	No	NO	NO	NO	NO	NO	NO	NO	NO	NO	NO
279	1240	No	NO	NO	NO	NO	NO	NO	NO	NO	NO	NO
280	13277	No	NO	NO	NO	NO	NO	NO	NO	NO	NO	NO
281	2822	No	NO	NO	NO	NO	NO	NO	NO	NO	NO	NO
282	9719	No	NO	NO	NO	NO	NO	NO	NO	NO	NO	NO
283	2864	No	NO	NO	NO	NO	NO	NO	NO	NO	NO	NO
284	9405	No	NO	NO	NO	NO	NO	NO	NO	NO	NO	NO
285	3428	No	NO	NO	NO	NO	NO	NO	NO	NO	NO	NO
286	2197	No	NO	NO	NO	NO	NO	NO	NO	NO	NO	NO
287	6637	No	NO	NO	NO	NO	NO	NO	NO	NO	NO	NO
288	3857	No	NO	NO	NO	NO	NO	NO	NO	NO	NO	NO
289	896	No	NO	NO	NO	NO	NO	NO	NO	NO	NO	NO
290	596	No	NO	NO	NO	NO	NO	NO	NO	NO	NO	NO
291	7593	No	NO	NO	NO	NO	NO	NO	NO	NO	NO	NO
292	11234	No	NO	NO	NO	NO	NO	NO	NO	NO	NO	NO
293	728	No	NO	NO	NO	NO	NO	NO	NO	NO	NO	NO
294	4741	No	NO	NO	NO	NO	NO	NO	NO	NO	NO	NO
295	5199	No	NO	NO	NO	NO	NO	NO	NO	NO	NO	NO
296	8870	No	NO	NO	NO	NO	NO	NO	NO	NO	NO	NO
297	6570	No	NO	NO	NO	NO	NO	NO	NO	NO	NO	NO
298	1684	No	NO	NO	NO	NO	NO	NO	NO	NO	NO	NO
299	3801	No	NO	NO	NO	NO	NO	NO	NO	NO	NO	NO
300	2665	No	NO	NO	NO	NO	NO	NO	NO	NO	NO	NO
301	6391	No	NO	NO	NO	NO	NO	NO	NO	NO	NO	NO
302	8156	No	NO	NO	NO	NO	NO	NO	NO	NO	NO	NO
303	5893	Yes	NO	NO	NO	NO	NO	NO	NO	NO	NO	NO
304	11841	Yes	NO	NO	NO	NO	NO	NO	NO	NO	NO	NO
305	5599	No	NO	NO	NO	NO	NO	NO	NO	NO	NO	NO
306	9242	No	NO	NO	NO	NO	NO	NO	NO	NO	NO	NO
307	5779	No	NO	NO	NO	NO	NO	NO	NO	NO	NO	NO
308	5248	No	NO	NO	NO	NO	NO	NO	NO	NO	NO	NO
309	6958	No	NO	NO	NO	NO	NO	NO	NO	NO	NO	NO
310	4252	No	NO	NO	NO	NO	NO	NO	NO	NO	NO	NO
311	3946	No	NO	NO	NO	NO	NO	NO	NO	NO	NO	NO
312	1773	No	NO	NO	NO	NO	NO	NO	NO	NO	NO	NO
313	7223	No	NO	NO	NO	NO	NO	NO	NO	NO	NO	NO
314	7792	No	NO	NO	NO	NO	NO	NO	NO	NO	NO	NO
315	7076	No	NO	NO	NO	NO	NO	NO	NO	NO	NO	NO
316	1049	No	NO	NO	NO	NO	NO	NO	NO	NO	NO	NO
317	109	No	NO	NO	NO	NO	NO	NO	NO	NO	NO	NO
318	8167	No	NO	NO	NO	NO	NO	NO	NO	NO	NO	NO
319	1785	No	NO	NO	NO	NO	NO	NO	NO	NO	NO	NO
320	14377	Yes	NO	NO	NO	NO	NO	NO	NO	NO	NO	NO
321	7929	No	NO	NO	NO	NO	NO	NO	NO	NO	NO	NO
322	1933	No	NO	NO	NO	NO	NO	NO	NO	NO	NO	NO
323	841	No	NO	NO	NO	NO	NO	NO	NO	NO	NO	NO
324	2706	No	NO	NO	NO	NO	NO	NO	NO	NO	NO	NO
325	7432	No	NO	NO	NO	NO	NO	NO	NO	NO	NO	NO
326	8613	No	NO	NO	NO	NO	NO	NO	NO	NO	NO	NO
327	6736	No	NO	NO	NO	NO	NO	NO	NO	NO	NO	NO
328	1326	No	NO	NO	NO	NO	NO	NO	NO	NO	NO	NO
329	9928	No	NO	NO	NO	NO	NO	NO	NO	NO	NO	NO
330	2970	No	NO	NO	NO	NO	NO	NO	NO	NO	NO	NO
331	1135	No	NO	NO	NO	NO	NO	NO	NO	NO	NO	NO
332	1454	No	NO	NO	NO	NO	NO	NO	NO	NO	NO	NO
333	2847	No	NO	NO	NO	NO	NO	NO	NO	NO	NO	NO
334	11862	No	NO	NO	NO	NO	NO	NO	NO	NO	NO	NO
335	2667	Yes	NO	NO	NO	NO	NO	NO	NO	NO	NO	NO
336	343	No	NO	NO	NO	NO	NO	NO	NO	NO	NO	NO
337	135	No	NO	NO	NO	NO	NO	NO	NO	NO	NO	NO
338	11904	No	NO	NO	NO	NO	NO	NO	NO	NO	NO	NO
339	4765	No	NO	NO	NO	NO	NO	NO	NO	NO	NO	NO
340	8085	No	NO	NO	NO	NO	NO	NO	NO	NO	NO	NO
341	9010	No	NO	NO	NO	NO	NO	NO	NO	NO	NO	NO
342	9478	No	NO	NO	NO	NO	NO	NO	NO	NO	NO	NO
343	17112	No	NO	NO	NO	NO	NO	NO	NO	NO	NO	NO
344	7523	No	NO	NO	NO	NO	NO	NO	NO	NO	NO	NO
345	8456	No	NO	NO	NO	NO	NO	NO	NO	NO	NO	NO
346	1593	Yes	NO	NO	NO	NO	NO	NO	NO	NO	NO	NO
347	799	No	NO	NO	NO	NO	NO	NO	NO	NO	NO	NO
348	1845	No	NO	NO	NO	NO	NO	NO	NO	NO	NO	NO
349	2847	Yes	NO	NO	NO	NO	NO	NO	NO	NO	NO	NO
350	7638	No	NO	NO	NO	NO	NO	NO	NO	NO	NO	NO
351	4164	No	NO	NO	NO	NO	NO	NO	NO	NO	NO	NO
352	4625	No	NO	NO	NO	NO	NO	NO	NO	NO	NO	NO
353	979	No	NO	NO	NO	NO	NO	NO	NO	NO	NO	NO
354	8844	Yes	NO	NO	NO	NO	NO	NO	NO	NO	NO	NO
355	7522	No	NO	NO	NO	NO	NO	NO	NO	NO	NO	NO
356	3146	No	NO	NO	NO	NO	NO	NO	NO	NO	NO	NO
357	1750	No	NO	NO	NO	NO	NO	NO	NO	NO	NO	NO
358	12190	No	NO	NO	NO	NO	NO	NO	NO	NO	NO	NO
359	8582	No	NO	NO	NO	NO	NO	NO	NO	NO	NO	NO
360	7465	No	NO	NO	NO	NO	NO	NO	NO	NO	NO	NO
361	10295	No	NO	NO	NO	NO	NO	NO	NO	NO	NO	NO
362	9687	No	NO	NO	NO	NO	NO	NO	NO	NO	NO	NO
363	4380	No	NO	NO	NO	NO	NO	NO	NO	NO	NO	NO
364	3933	No	NO	NO	NO	NO	NO	NO	NO	NO	NO	NO
365	1113	No	NO	NO	NO	NO	NO	NO	NO	NO	NO	NO
366	263	No	NO	NO	NO	NO	NO	NO	NO	NO	NO	NO
367	8582	No	NO	NO	NO	NO	NO	NO	NO	NO	NO	NO
368	5686	No	NO	NO	NO	NO	NO	NO	NO	NO	NO	NO
369	4997	No	NO	NO	NO	NO	NO	NO	NO	NO	NO	NO
370	5083	No	NO	NO	NO	NO	NO	NO	NO	NO	NO	NO
371	4328	No	NO	NO	NO	NO	NO	NO	NO	NO	NO	NO
372	481	No	NO	NO	NO	NO	NO	NO	NO	NO	NO	NO
373	10667	No	NO	NO	NO	NO	NO	NO	NO	NO	NO	NO
374	8598	No	NO	NO	NO	NO	NO	NO	NO	NO	NO	NO
375	12224	No	NO	NO	NO	NO	NO	NO	NO	NO	NO	NO
376	1162	No	NO	NO	NO	NO	NO	NO	NO	NO	NO	NO
377	5650	No	NO	NO	NO	NO	NO	NO	NO	NO	NO	NO
378	7186	No	NO	NO	NO	NO	NO	NO	NO	NO	NO	NO
379	2411	No	NO	NO	NO	NO	NO	NO	NO	NO	NO	NO
380	713	No	NO	NO	NO	NO	NO	NO	NO	NO	NO	NO
381	3844	No	NO	NO	NO	NO	NO	NO	NO	NO	NO	NO
382	3702	No	NO	NO	NO	NO	NO	NO	NO	NO	NO	NO
383	3695	No	NO	NO	NO	NO	NO	NO	NO	NO	NO	NO
384	1577	No	NO	NO	NO	NO	NO	NO	NO	NO	NO	NO
385	3731	No	NO	NO	NO	NO	NO	NO	NO	NO	NO	NO
386	3395	No	NO	NO	NO	NO	NO	NO	NO	NO	NO	NO
387	9270	Yes	NO	NO	NO	NO	NO	NO	NO	NO	NO	NO
388	10406	No	NO	NO	NO	NO	NO	NO	NO	NO	NO	NO
389	343	No	NO	NO	NO	NO	NO	NO	NO	NO	NO	NO
390	14617	No	NO	NO	NO	NO	NO	NO	NO	NO	NO	NO
391	6404	No	NO	NO	NO	NO	NO	NO	NO	NO	NO	NO
392	14029	No	NO	NO	NO	NO	NO	NO	NO	NO	NO	NO
393	5608	No	NO	NO	NO	NO	NO	NO	NO	NO	NO	NO
394	1690	No	NO	NO	NO	NO	NO	NO	NO	NO	NO	NO
395	4051	No	NO	NO	NO	NO	NO	NO	NO	NO	NO	NO
396	8109	No	NO	NO	NO	NO	NO	NO	NO	NO	NO	NO
397	11544	No	NO	NO	NO	NO	NO	NO	NO	NO	NO	NO
398	11802	No	NO	NO	NO	NO	NO	NO	NO	NO	NO	NO
399	305	No	NO	NO	NO	NO	NO	NO	NO	NO	NO	NO
400	6399	No	NO	NO	NO	NO	NO	NO	NO	NO	NO	NO
401	2352	No	NO	NO	NO	NO	NO	NO	NO	NO	NO	NO
402	1283	No	NO	NO	NO	NO	NO	NO	NO	NO	NO	NO
403	11036	No	NO	NO	NO	NO	NO	NO	NO	NO	NO	NO
404	8073	No	NO	NO	NO	NO	NO	NO	NO	NO	NO	NO
405	723	No	NO	NO	NO	NO	NO	NO	NO	NO	NO	NO
406	4933	No	NO	NO	NO	NO	NO	NO	NO	NO	NO	NO
407	124	No	NO	NO	NO	NO	NO	NO	NO	NO	NO	NO
408	9720	No	NO	NO	NO	NO	NO	NO	NO	NO	NO	NO
409	1004	No	NO	NO	NO	NO	NO	NO	NO	NO	NO	NO
410	2049	No	NO	NO	NO	NO	NO	NO	NO	NO	NO	NO
411	10001	Yes	NO	NO	NO	NO	NO	NO	NO	NO	NO	NO
412	739	No	NO	NO	NO	NO	NO	NO	NO	NO	NO	NO
413	4279	Yes	NO	NO	NO	NO	NO	NO	NO	NO	NO	NO
414	9471	No	NO	NO	NO	NO	NO	NO	NO	NO	NO	NO
415	7642	No	NO	NO	NO	NO	NO	NO	NO	NO	NO	NO
416	11768	No	NO	NO	NO	NO	NO	NO	NO	NO	NO	NO
417	3139	No	NO	NO	NO	NO	NO	NO	NO	NO	NO	NO
418	2618	No	NO	NO	NO	NO	NO	NO	NO	NO	NO	NO
419	4751	No	NO	NO	NO	NO	NO	NO	NO	NO	NO	NO
420	13717	No	NO	NO	NO	NO	NO	NO	NO	NO	NO	NO
421	9637	No	NO	NO	NO	NO	NO	NO	NO	NO	NO	NO
422	1089	No	NO	NO	NO	NO	NO	NO	NO	NO	NO	NO
423	9621	No	NO	NO	NO	NO	NO	NO	NO	NO	NO	NO
424	5272	No	NO	NO	NO	NO	NO	NO	NO	NO	NO	NO
425	8504	Yes	NO	NO	NO	NO	NO	NO	NO	NO	NO	NO
426	9139	No	NO	NO	NO	NO	NO	NO	NO	NO	NO	NO
427	5673	No	NO	NO	NO	NO	NO	NO	NO	NO	NO	NO
428	719	No	NO	NO	NO	NO	NO	NO	NO	NO	NO	NO
429	7194	No	NO	NO	NO	NO	NO	NO	NO	NO	NO	NO
430	8903	No	NO	NO	NO	NO	NO	NO	NO	NO	NO	NO
431	6297	No	NO	NO	NO	NO	NO	NO	NO	NO	NO	NO
432	7880	No	NO	NO	NO	NO	NO	NO	NO	NO	NO	NO
433	8863	No	NO	NO	NO	NO	NO	NO	NO	NO	NO	NO
434	5620	No	NO	NO	NO	NO	NO	NO	NO	NO	NO	NO
435	2323	No	NO	NO	NO	NO	NO	NO	NO	NO	NO	NO
436	13548	Yes	NO	NO	NO	NO	NO	NO	NO	NO	NO	NO
437	12553	No	NO	NO	NO	NO	NO	NO	NO	NO	NO	NO
438	12257	No	NO	NO	NO	NO	NO	NO	NO	NO	NO	NO
439	2780	No	NO	NO	NO	NO	NO	NO	NO	NO	NO	NO
440	13855	No	NO	NO	NO	NO	NO	NO	NO	NO	NO	NO
441	9512	No	NO	NO	NO	NO	NO	NO	NO	NO	NO	NO
442	5909	No	NO	NO	NO	NO	NO	NO	NO	NO	NO	NO
443	1598	No	NO	NO	NO	NO	NO	NO	NO	NO	NO	NO
444	7149	No	NO	NO	NO	NO	NO	NO	NO	NO	NO	NO
445	3370	No	NO	NO	NO	NO	NO	NO	NO	NO	NO	NO
446	7574	No	NO	NO	NO	NO	NO	NO	NO	NO	NO	NO
447	2202	No	NO	NO	NO	NO	NO	NO	NO	NO	NO	NO
448	955	No	NO	NO	NO	NO	NO	NO	NO	NO	NO	NO
449	1172	No	NO	NO	NO	NO	NO	NO	NO	NO	NO	NO
450	5455	No	NO	NO	NO	NO	NO	NO	NO	NO	NO	NO
451	7552	No	NO	NO	NO	NO	NO	NO	NO	NO	NO	NO
452	2726	No	NO	NO	NO	NO	NO	NO	NO	NO	NO	NO
453	7285	No	NO	NO	NO	NO	NO	NO	NO	NO	NO	NO
454	10683	No	NO	NO	NO	NO	NO	NO	NO	NO	NO	NO
455	2874	No	NO	NO	NO	NO	NO	NO	NO	NO	NO	NO
456	6759	No	NO	NO	NO	NO	NO	NO	NO	NO	NO	NO
457	5537	No	NO	NO	NO	NO	NO	NO	NO	NO	NO	NO
458	12820	No	NO	NO	NO	NO	NO	NO	NO	NO	NO	NO
459	1760	No	NO	NO	NO	NO	NO	NO	NO	NO	NO	NO
460	4278	No	NO	NO	NO	NO	NO	NO	NO	NO	NO	NO
461	7887	No	NO	NO	NO	NO	NO	NO	NO	NO	NO	NO
462	8444	No	NO	NO	NO	NO	NO	NO	NO	NO	NO	NO
463	2562	No	NO	NO	NO	NO	NO	NO	NO	NO	NO	NO
464	4925	Yes	NO	NO	NO	NO	NO	NO	NO	NO	NO	NO
465	1773	No	NO	NO	NO	NO	NO	NO	NO	NO	NO	NO
466	9432	No	NO	NO	NO	NO	NO	NO	NO	NO	NO	NO
467	8099	No	NO	NO	NO	NO	NO	NO	NO	NO	NO	NO
468	7326	No	NO	NO	NO	NO	NO	NO	NO	NO	NO	NO
469	9944	No	NO	NO	NO	NO	NO	NO	NO	NO	NO	NO
470	7459	No	NO	NO	NO	NO	NO	NO	NO	NO	NO	NO
471	9441	No	NO	NO	NO	NO	NO	NO	NO	NO	NO	NO
472	15954	No	NO	NO	NO	NO	NO	NO	NO	NO	NO	NO
473	1851	No	NO	NO	NO	NO	NO	NO	NO	NO	NO	NO
474	9900	No	NO	NO	NO	NO	NO	NO	NO	NO	NO	NO
475	5134	No	NO	NO	NO	NO	NO	NO	NO	NO	NO	NO
476	5838	No	NO	NO	NO	NO	NO	NO	NO	NO	NO	NO
477	2644	No	NO	NO	NO	NO	NO	NO	NO	NO	NO	NO
478	1668	No	NO	NO	NO	NO	NO	NO	NO	NO	NO	NO
479	9287	Yes	NO	NO	NO	NO	NO	NO	NO	NO	NO	NO
480	7560	No	NO	NO	NO	NO	NO	NO	NO	NO	NO	NO
481	1896	No	NO	NO	NO	NO	NO	NO	NO	NO	NO	NO
482	8926	No	NO	NO	NO	NO	NO	NO	NO	NO	NO	NO
483	2515	No	NO	NO	NO	NO	NO	NO	NO	NO	NO	NO
484	7026	No	NO	NO	NO	NO	NO	NO	NO	NO	NO	NO
485	13511	No	NO	NO	NO	NO	NO	NO	NO	NO	NO	NO
486	6765	No	NO	NO	NO	NO	NO	NO	NO	NO	NO	NO
487	6912	Yes	NO	NO	NO	NO	NO	NO	NO	NO	NO	NO
488	6825	No	NO	NO	NO	NO	NO	NO	NO	NO	NO	NO
489	1301	No	NO	NO	NO	NO	NO	NO	NO	NO	NO	NO
490	6193	No	NO	NO	NO	NO	NO	NO	NO	NO	NO	NO
491	1856	No	NO	NO	NO	NO	NO	NO	NO	NO	NO	NO
492	1745	No	NO	NO	NO	NO	NO	NO	NO	NO	NO	NO
493	13504	No	NO	NO	NO	NO	NO	NO	NO	NO	NO	NO
494	5494	No	NO	NO	NO	NO	NO	NO	NO	NO	NO	NO
495	979	No	NO	NO	NO	NO	NO	NO	NO	NO	NO	NO
496	5201	No	NO	NO	NO	NO	NO	NO	NO	NO	NO	NO
497	1630	No	NO	NO	NO	NO	NO	NO	NO	NO	NO	NO
498	4419	Yes	NO	NO	NO	NO	NO	NO	NO	NO	NO	NO
499	4908	No	NO	NO	NO	NO	NO	NO	NO	NO	NO	NO
500	2183	No	NO	NO	NO	NO	NO	NO	NO	NO	NO	NO
501	2533	No	NO	NO	NO	NO	NO	NO	NO	NO	NO	NO
502	4574	No	NO	NO	NO	NO	NO	NO	NO	NO	NO	NO
503	2970	Yes	NO	NO	NO	NO	NO	NO	NO	NO	NO	NO
504	14424	No	NO	NO	NO	NO	NO	NO	NO	NO	NO	NO
505	7113	Yes	NO	NO	NO	NO	NO	NO	NO	NO	NO	NO
506	3408	No	NO	NO	NO	NO	NO	NO	NO	NO	NO	NO
507	8819	No	NO	NO	NO	NO	NO	NO	NO	NO	NO	NO
508	5751	No	NO	NO	NO	NO	NO	NO	NO	NO	NO	NO
509	2237	No	NO	NO	NO	NO	NO	NO	NO	NO	NO	NO
510	7387	No	NO	NO	NO	NO	NO	NO	NO	NO	NO	NO
511	3581	No	NO	NO	NO	NO	NO	NO	NO	NO	NO	NO
512	3773	No	NO	NO	NO	NO	NO	NO	NO	NO	NO	NO
513	7903	No	NO	NO	NO	NO	NO	NO	NO	NO	NO	NO
514	3626	No	NO	NO	NO	NO	NO	NO	NO	NO	NO	NO
515	6006	No	NO	NO	NO	NO	NO	NO	NO	NO	NO	NO
516	6785	No	NO	NO	NO	NO	NO	NO	NO	NO	NO	NO
517	6101	No	NO	NO	NO	NO	NO	NO	NO	NO	NO	NO
518	316	No	NO	NO	NO	NO	NO	NO	NO	NO	NO	NO
519	1512	No	NO	NO	NO	NO	NO	NO	NO	NO	NO	NO
520	760	No	NO	NO	NO	NO	NO	NO	NO	NO	NO	NO
521	9986	No	NO	NO	NO	NO	NO	NO	NO	NO	NO	NO
522	11617	No	NO	NO	NO	NO	NO	NO	NO	NO	NO	NO
523	6166	No	NO	NO	NO	NO	NO	NO	NO	NO	NO	NO
524	14095	No	NO	NO	NO	NO	NO	NO	NO	NO	NO	NO
525	1261	No	NO	NO	NO	NO	NO	NO	NO	NO	NO	NO
526	1169	No	NO	NO	NO	NO	NO	NO	NO	NO	NO	NO
527	7870	No	NO	NO	NO	NO	NO	NO	NO	NO	NO	NO
528	8352	No	NO	NO	NO	NO	NO	NO	NO	NO	NO	NO
529	8100	No	NO	NO	NO	NO	NO	NO	NO	NO	NO	NO
530	2459	No	NO	NO	NO	NO	NO	NO	NO	NO	NO	NO
531	3306	No	NO	NO	NO	NO	NO	NO	NO	NO	NO	NO
532	6411	No	NO	NO	NO	NO	NO	NO	NO	NO	NO	NO
533	1788	No	NO	NO	NO	NO	NO	NO	NO	NO	NO	NO
534	15065	No	NO	NO	NO	NO	NO	NO	NO	NO	NO	NO
535	4103	No	NO	NO	NO	NO	NO	NO	NO	NO	NO	NO
536	4087	Yes	NO	NO	NO	NO	NO	NO	NO	NO	NO	NO
537	7314	No	NO	NO	NO	NO	NO	NO	NO	NO	NO	NO
538	6174	No	NO	NO	NO	NO	NO	NO	NO	NO	NO	NO
539	5752	No	NO	NO	NO	NO	NO	NO	NO	NO	NO	NO
540	4302	No	NO	NO	NO	NO	NO	NO	NO	NO	NO	NO
541	5398	No	NO	NO	NO	NO	NO	NO	NO	NO	NO	NO
542	10334	No	NO	NO	NO	NO	NO	NO	NO	NO	NO	NO
543	9465	No	NO	NO	NO	NO	NO	NO	NO	NO	NO	NO
544	11700	No	NO	NO	NO	NO	NO	NO	NO	NO	NO	NO
545	14166	No	NO	NO	NO	NO	NO	NO	NO	NO	NO	NO
546	2985	No	NO	NO	NO	NO	NO	NO	NO	NO	NO	NO
547	13863	No	NO	NO	NO	NO	NO	NO	NO	NO	NO	NO
548	3351	No	NO	NO	NO	NO	NO	NO	NO	NO	NO	NO
549	16389	Yes	NO	NO	NO	NO	NO	NO	NO	NO	NO	NO
550	1317	No	NO	NO	NO	NO	NO	NO	NO	NO	NO	NO
551	6217	No	NO	NO	NO	NO	NO	NO	NO	NO	NO	NO
552	7609	No	NO	NO	NO	NO	NO	NO	NO	NO	NO	NO
553	6074	No	NO	NO	NO	NO	NO	NO	NO	NO	NO	NO
554	4135	No	NO	NO	NO	NO	NO	NO	NO	NO	NO	NO
555	901	No	NO	NO	NO	NO	NO	NO	NO	NO	NO	NO
556	212	No	NO	NO	NO	NO	NO	NO	NO	NO	NO	NO
557	1449	Yes	NO	NO	NO	NO	NO	NO	NO	NO	NO	NO
558	12749	No	NO	NO	NO	NO	NO	NO	NO	NO	NO	NO
559	234	No	NO	NO	NO	NO	NO	NO	NO	NO	NO	NO
560	10216	No	NO	NO	NO	NO	NO	NO	NO	NO	NO	NO
561	821	No	NO	NO	NO	NO	NO	NO	NO	NO	NO	NO
562	4954	No	NO	NO	NO	NO	NO	NO	NO	NO	NO	NO
563	1446	No	NO	NO	NO	NO	NO	NO	NO	NO	NO	NO
564	10867	No	NO	NO	NO	NO	NO	NO	NO	NO	NO	NO
565	13796	No	NO	NO	NO	NO	NO	NO	NO	NO	NO	NO
566	13371	No	NO	NO	NO	NO	NO	NO	NO	NO	NO	NO
567	3402	No	NO	NO	NO	NO	NO	NO	NO	NO	NO	NO
568	11594	No	NO	NO	NO	NO	NO	NO	NO	NO	NO	NO
569	3791	No	NO	NO	NO	NO	NO	NO	NO	NO	NO	NO
570	2831	No	NO	NO	NO	NO	NO	NO	NO	NO	NO	NO
571	12571	No	NO	NO	NO	NO	NO	NO	NO	NO	NO	NO
572	8026	No	NO	NO	NO	NO	NO	NO	NO	NO	NO	NO
573	8974	No	NO	NO	NO	NO	NO	NO	NO	NO	NO	NO
574	7731	No	NO	NO	NO	NO	NO	NO	NO	NO	NO	NO
575	8628	No	NO	NO	NO	NO	NO	NO	NO	NO	NO	NO
576	5420	No	NO	NO	NO	NO	NO	NO	NO	NO	NO	NO
577	8505	No	NO	NO	NO	NO	NO	NO	NO	NO	NO	NO
578	6423	Yes	NO	NO	NO	NO	NO	NO	NO	NO	NO	NO
579	965	No	NO	NO	NO	NO	NO	NO	NO	NO	NO	NO
580	8619	No	NO	NO	NO	NO	NO	NO	NO	NO	NO	NO
581	5954	No	NO	NO	NO	NO	NO	NO	NO	NO	NO	NO
582	12003	No	NO	NO	NO	NO	NO	NO	NO	NO	NO	NO
583	9790	No	NO	NO	NO	NO	NO	NO	NO	NO	NO	NO
584	12730	Yes	NO	NO	NO	NO	NO	NO	NO	NO	NO	NO
585	4725	No	NO	NO	NO	NO	NO	NO	NO	NO	NO	NO
586	1303	No	NO	NO	NO	NO	NO	NO	NO	NO	NO	NO
587	9625	No	NO	NO	NO	NO	NO	NO	NO	NO	NO	NO
588	963	No	NO	NO	NO	NO	NO	NO	NO	NO	NO	NO
589	11806	No	NO	NO	NO	NO	NO	NO	NO	NO	NO	NO
590	15396	No	NO	NO	NO	NO	NO	NO	NO	NO	NO	NO
591	7281	No	NO	NO	NO	NO	NO	NO	NO	NO	NO	NO
592	160	No	NO	NO	NO	NO	NO	NO	NO	NO	NO	NO
593	797	No	NO	NO	NO	NO	NO	NO	NO	NO	NO	NO
594	11642	No	NO	NO	NO	NO	NO	NO	NO	NO	NO	NO
595	2887	No	NO	NO	NO	NO	NO	NO	NO	NO	NO	NO
596	2184	No	NO	NO	NO	NO	NO	NO	NO	NO	NO	NO
597	4783	No	NO	NO	NO	NO	NO	NO	NO	NO	NO	NO
598	8536	No	NO	NO	NO	NO	NO	NO	NO	NO	NO	NO
599	7706	No	NO	NO	NO	NO	NO	NO	NO	NO	NO	NO
600	11221	No	NO	NO	NO	NO	NO	NO	NO	NO	NO	NO
601	12124	No	NO	NO	NO	NO	NO	NO	NO	NO	NO	NO
602	6007	No	NO	NO	NO	NO	NO	NO	NO	NO	NO	NO
603	763	No	NO	NO	NO	NO	NO	NO	NO	NO	NO	NO
604	6760	No	NO	NO	NO	NO	NO	NO	NO	NO	NO	NO
605	8902	No	NO	NO	NO	NO	NO	NO	NO	NO	NO	NO
606	9240	Yes	NO	NO	NO	NO	NO	NO	NO	NO	NO	NO
607	7236	No	NO	NO	NO	NO	NO	NO	NO	NO	NO	NO
608	4233	No	NO	NO	NO	NO	NO	NO	NO	NO	NO	NO
609	1969	No	NO	NO	NO	NO	NO	NO	NO	NO	NO	NO
610	2511	No	NO	NO	NO	NO	NO	NO	NO	NO	NO	NO
611	9562	No	NO	NO	NO	NO	NO	NO	NO	NO	NO	NO
612	703	No	NO	NO	NO	NO	NO	NO	NO	NO	NO	NO
613	2297	No	NO	NO	NO	NO	NO	NO	NO	NO	NO	NO
614	2967	No	NO	NO	NO	NO	NO	NO	NO	NO	NO	NO
615	8015	No	NO	NO	NO	NO	NO	NO	NO	NO	NO	NO
616	10955	No	NO	NO	NO	NO	NO	NO	NO	NO	NO	NO
617	5255	No	NO	NO	NO	NO	NO	NO	NO	NO	NO	NO
618	3711	No	NO	NO	NO	NO	NO	NO	NO	NO	NO	NO
619	3176	No	NO	NO	NO	NO	NO	NO	NO	NO	NO	NO
620	2630	No	NO	NO	NO	NO	NO	NO	NO	NO	NO	NO
621	2165	No	NO	NO	NO	NO	NO	NO	NO	NO	NO	NO
622	12196	No	NO	NO	NO	NO	NO	NO	NO	NO	NO	NO
623	6135	No	NO	NO	NO	NO	NO	NO	NO	NO	NO	NO
624	6638	No	NO	NO	NO	NO	NO	NO	NO	NO	NO	NO
625	4115	No	NO	NO	NO	NO	NO	NO	NO	NO	NO	NO
626	6113	No	NO	NO	NO	NO	NO	NO	NO	NO	NO	NO
627	14660	No	NO	NO	NO	NO	NO	NO	NO	NO	NO	NO
628	336	No	NO	NO	NO	NO	NO	NO	NO	NO	NO	NO
629	2907	No	NO	NO	NO	NO	NO	NO	NO	NO	NO	NO
630	2670	No	NO	NO	NO	NO	NO	NO	NO	NO	NO	NO
631	10270	No	NO	NO	NO	NO	NO	NO	NO	NO	NO	NO
632	5883	No	NO	NO	NO	NO	NO	NO	NO	NO	NO	NO
633	3055	No	NO	NO	NO	NO	NO	NO	NO	NO	NO	NO
634	11233	No	NO	NO	NO	NO	NO	NO	NO	NO	NO	NO
635	3427	No	NO	NO	NO	NO	NO	NO	NO	NO	NO	NO
636	6202	No	NO	NO	NO	NO	NO	NO	NO	NO	NO	NO
637	3039	No	NO	NO	NO	NO	NO	NO	NO	NO	NO	NO
638	416	No	NO	NO	NO	NO	NO	NO	NO	NO	NO	NO
639	3590	No	NO	NO	NO	NO	NO	NO	NO	NO	NO	NO
640	2035	No	NO	NO	NO	NO	NO	NO	NO	NO	NO	NO
641	6326	No	NO	NO	NO	NO	NO	NO	NO	NO	NO	NO
642	3030	No	NO	NO	NO	NO	NO	NO	NO	NO	NO	NO
643	13907	No	NO	NO	NO	NO	NO	NO	NO	NO	NO	NO
644	7936	No	NO	NO	NO	NO	NO	NO	NO	NO	NO	NO
645	14134	No	NO	NO	NO	NO	NO	NO	NO	NO	NO	NO
646	6587	No	NO	NO	NO	NO	NO	NO	NO	NO	NO	NO
647	5492	No	NO	NO	NO	NO	NO	NO	NO	NO	NO	NO
648	3628	No	NO	NO	NO	NO	NO	NO	NO	NO	NO	NO
649	6874	No	NO	NO	NO	NO	NO	NO	NO	NO	NO	NO
650	5147	No	NO	NO	NO	NO	NO	NO	NO	NO	NO	NO
651	6573	No	NO	NO	NO	NO	NO	NO	NO	NO	NO	NO
652	18267	No	NO	NO	NO	NO	NO	NO	NO	NO	NO	NO
653	7032	No	NO	NO	NO	NO	NO	NO	NO	NO	NO	NO
654	984	No	NO	NO	NO	NO	NO	NO	NO	NO	NO	NO
655	4103	No	NO	NO	NO	NO	NO	NO	NO	NO	NO	NO
656	5173	No	NO	NO	NO	NO	NO	NO	NO	NO	NO	NO
657	12800	No	NO	NO	NO	NO	NO	NO	NO	NO	NO	NO
658	8167	No	NO	NO	NO	NO	NO	NO	NO	NO	NO	NO
659	4067	No	NO	NO	NO	NO	NO	NO	NO	NO	NO	NO
660	5345	Yes	NO	NO	NO	NO	NO	NO	NO	NO	NO	NO
661	1583	No	NO	NO	NO	NO	NO	NO	NO	NO	NO	NO
662	2708	No	NO	NO	NO	NO	NO	NO	NO	NO	NO	NO
663	4460	No	NO	NO	NO	NO	NO	NO	NO	NO	NO	NO
664	7967	No	NO	NO	NO	NO	NO	NO	NO	NO	NO	NO
665	1627	No	NO	NO	NO	NO	NO	NO	NO	NO	NO	NO
666	3684	No	NO	NO	NO	NO	NO	NO	NO	NO	NO	NO
667	6050	Yes	NO	NO	NO	NO	NO	NO	NO	NO	NO	NO
668	8053	Yes	NO	NO	NO	NO	NO	NO	NO	NO	NO	NO
669	12690	No	NO	NO	NO	NO	NO	NO	NO	NO	NO	NO
670	2279	No	NO	NO	NO	NO	NO	NO	NO	NO	NO	NO
671	4918	No	NO	NO	NO	NO	NO	NO	NO	NO	NO	NO
672	3091	No	NO	NO	NO	NO	NO	NO	NO	NO	NO	NO
673	2400	No	NO	NO	NO	NO	NO	NO	NO	NO	NO	NO
674	7216	No	NO	NO	NO	NO	NO	NO	NO	NO	NO	NO
675	939	No	NO	NO	NO	NO	NO	NO	NO	NO	NO	NO
676	9586	No	NO	NO	NO	NO	NO	NO	NO	NO	NO	NO
677	9482	Yes	NO	NO	NO	NO	NO	NO	NO	NO	NO	NO
678	3551	Yes	NO	NO	NO	NO	NO	NO	NO	NO	NO	NO
679	3832	No	NO	NO	NO	NO	NO	NO	NO	NO	NO	NO
680	1437	No	NO	NO	NO	NO	NO	NO	NO	NO	NO	NO
681	3894	No	NO	NO	NO	NO	NO	NO	NO	NO	NO	NO
682	3468	No	NO	NO	NO	NO	NO	NO	NO	NO	NO	NO
683	NA	No	NO	NO	NO	NO	NO	NO	NO	NO	NO	NO
684	7137	No	NO	NO	NO	NO	NO	NO	NO	NO	NO	NO
685	4980	No	NO	NO	NO	NO	NO	NO	NO	NO	NO	NO
686	7386	Yes	NO	NO	NO	NO	NO	NO	NO	NO	NO	NO
687	1704	No	NO	NO	NO	NO	NO	NO	NO	NO	NO	NO
688	5994	No	NO	NO	NO	NO	NO	NO	NO	NO	NO	NO
689	10618	No	NO	NO	NO	NO	NO	NO	NO	NO	NO	NO
690	4031	No	NO	NO	NO	NO	NO	NO	NO	NO	NO	NO
691	5925	No	NO	NO	NO	NO	NO	NO	NO	NO	NO	NO
692	1345	No	NO	NO	NO	NO	NO	NO	NO	NO	NO	NO
693	6918	No	NO	NO	NO	NO	NO	NO	NO	NO	NO	NO
694	13070	No	NO	NO	NO	NO	NO	NO	NO	NO	NO	NO
695	12088	No	NO	NO	NO	NO	NO	NO	NO	NO	NO	NO
696	2034	No	NO	NO	NO	NO	NO	NO	NO	NO	NO	NO
697	1871	No	NO	NO	NO	NO	NO	NO	NO	NO	NO	NO
698	9739	No	NO	NO	NO	NO	NO	NO	NO	NO	NO	NO
699	2258	No	NO	NO	NO	NO	NO	NO	NO	NO	NO	NO
700	12346	No	NO	NO	NO	NO	NO	NO	NO	NO	NO	NO
701	10019	No	NO	NO	NO	NO	NO	NO	NO	NO	NO	NO
702	4520	No	NO	NO	NO	NO	NO	NO	NO	NO	NO	NO
703	5625	No	NO	NO	NO	NO	NO	NO	NO	NO	NO	NO
704	3513	No	NO	NO	NO	NO	NO	NO	NO	NO	NO	NO
705	6109	No	NO	NO	NO	NO	NO	NO	NO	NO	NO	NO
706	2511	No	NO	NO	NO	NO	NO	NO	NO	NO	NO	NO
707	3071	No	NO	NO	NO	NO	NO	NO	NO	NO	NO	NO
708	791	No	NO	NO	NO	NO	NO	NO	NO	NO	NO	NO
709	2821	No	NO	NO	NO	NO	NO	NO	NO	NO	NO	NO
710	6388	No	NO	NO	NO	NO	NO	NO	NO	NO	NO	NO
711	12961	No	NO	NO	NO	NO	NO	NO	NO	NO	NO	NO
712	3504	No	NO	NO	NO	NO	NO	NO	NO	NO	NO	NO
713	2895	No	NO	NO	NO	NO	NO	NO	NO	NO	NO	NO
714	7188	No	NO	NO	NO	NO	NO	NO	NO	NO	NO	NO
715	1613	No	NO	NO	NO	NO	NO	NO	NO	NO	NO	NO
716	1160	No	NO	NO	NO	NO	NO	NO	NO	NO	NO	NO
717	10195	No	NO	NO	NO	NO	NO	NO	NO	NO	NO	NO
718	3649	No	NO	NO	NO	NO	NO	NO	NO	NO	NO	NO
719	3370	No	NO	NO	NO	NO	NO	NO	NO	NO	NO	NO
720	2791	Yes	NO	NO	NO	NO	NO	NO	NO	NO	NO	NO
721	1302	No	NO	NO	NO	NO	NO	NO	NO	NO	NO	NO
722	6458	No	NO	NO	NO	NO	NO	NO	NO	NO	NO	NO
723	2076	No	NO	NO	NO	NO	NO	NO	NO	NO	NO	NO
724	3563	No	NO	NO	NO	NO	NO	NO	NO	NO	NO	NO
725	4520	No	NO	NO	NO	NO	NO	NO	NO	NO	NO	NO
726	10842	No	NO	NO	NO	NO	NO	NO	NO	NO	NO	NO
727	4194	Yes	NO	NO	NO	NO	NO	NO	NO	NO	NO	NO
728	16670	No	NO	NO	NO	NO	NO	NO	NO	NO	NO	NO
729	5521	No	NO	NO	NO	NO	NO	NO	NO	NO	NO	NO
730	6430	No	NO	NO	NO	NO	NO	NO	NO	NO	NO	NO
731	11387	No	NO	NO	NO	NO	NO	NO	NO	NO	NO	NO
732	11820	No	NO	NO	NO	NO	NO	NO	NO	NO	NO	NO
733	11486	No	NO	NO	NO	NO	NO	NO	NO	NO	NO	NO
734	8535	No	NO	NO	NO	NO	NO	NO	NO	NO	NO	NO
735	4240	No	NO	NO	NO	NO	NO	NO	NO	NO	NO	NO
736	3283	No	NO	NO	NO	NO	NO	NO	NO	NO	NO	NO
737	5596	No	NO	NO	NO	NO	NO	NO	NO	NO	NO	NO
738	8793	No	NO	NO	NO	NO	NO	NO	NO	NO	NO	NO
739	13534	No	NO	NO	NO	NO	NO	NO	NO	NO	NO	NO
740	2854	No	NO	NO	NO	NO	NO	NO	NO	NO	NO	NO
741	4140	No	NO	NO	NO	NO	NO	NO	NO	NO	NO	NO
742	2518	No	NO	NO	NO	NO	NO	NO	NO	NO	NO	NO
743	8832	Yes	NO	NO	NO	NO	NO	NO	NO	NO	NO	NO
744	13607	No	NO	NO	NO	NO	NO	NO	NO	NO	NO	NO
745	799	No	NO	NO	NO	NO	NO	NO	NO	NO	NO	NO
746	777	No	NO	NO	NO	NO	NO	NO	NO	NO	NO	NO
747	1237	No	NO	NO	NO	NO	NO	NO	NO	NO	NO	NO
748	12277	No	NO	NO	NO	NO	NO	NO	NO	NO	NO	NO
749	7776	No	NO	NO	NO	NO	NO	NO	NO	NO	NO	NO
750	7055	No	NO	NO	NO	NO	NO	NO	NO	NO	NO	NO
751	1694	No	NO	NO	NO	NO	NO	NO	NO	NO	NO	NO
752	6305	No	NO	NO	NO	NO	NO	NO	NO	NO	NO	NO
753	3568	No	NO	NO	NO	NO	NO	NO	NO	NO	NO	NO
754	4457	No	NO	NO	NO	NO	NO	NO	NO	NO	NO	NO
755	1300	No	NO	NO	NO	NO	NO	NO	NO	NO	NO	NO
756	7231	Yes	NO	NO	NO	NO	NO	NO	NO	NO	NO	NO
757	3938	No	NO	NO	NO	NO	NO	NO	NO	NO	NO	NO
758	346	No	NO	NO	NO	NO	NO	NO	NO	NO	NO	NO
759	1848	No	NO	NO	NO	NO	NO	NO	NO	NO	NO	NO
760	472	No	NO	NO	NO	NO	NO	NO	NO	NO	NO	NO
761	5817	No	NO	NO	NO	NO	NO	NO	NO	NO	NO	NO
762	1770	No	NO	NO	NO	NO	NO	NO	NO	NO	NO	NO
763	6726	No	NO	NO	NO	NO	NO	NO	NO	NO	NO	NO
764	5358	No	NO	NO	NO	NO	NO	NO	NO	NO	NO	NO
765	6427	No	NO	NO	NO	NO	NO	NO	NO	NO	NO	NO
766	3009	No	NO	NO	NO	NO	NO	NO	NO	NO	NO	NO
767	8443	No	NO	NO	NO	NO	NO	NO	NO	NO	NO	NO
768	1166	No	NO	NO	NO	NO	NO	NO	NO	NO	NO	NO
769	10552	Yes	NO	NO	NO	NO	NO	NO	NO	NO	NO	NO
770	5701	No	NO	NO	NO	NO	NO	NO	NO	NO	NO	NO
771	8702	No	NO	NO	NO	NO	NO	NO	NO	NO	NO	NO
772	7309	No	NO	NO	NO	NO	NO	NO	NO	NO	NO	NO
773	6080	No	NO	NO	NO	NO	NO	NO	NO	NO	NO	NO
774	3318	No	NO	NO	NO	NO	NO	NO	NO	NO	NO	NO
775	6637	No	NO	NO	NO	NO	NO	NO	NO	NO	NO	NO
776	10829	No	NO	NO	NO	NO	NO	NO	NO	NO	NO	NO
777	8995	No	NO	NO	NO	NO	NO	NO	NO	NO	NO	NO
778	609	No	NO	NO	NO	NO	NO	NO	NO	NO	NO	NO
779	8531	No	NO	NO	NO	NO	NO	NO	NO	NO	NO	NO
780	6162	No	NO	NO	NO	NO	NO	NO	NO	NO	NO	NO
781	4621	Yes	NO	NO	NO	NO	NO	NO	NO	NO	NO	NO
782	6028	No	NO	NO	NO	NO	NO	NO	NO	NO	NO	NO
783	1739	No	NO	NO	NO	NO	NO	NO	NO	NO	NO	NO
784	7186	No	NO	NO	NO	NO	NO	NO	NO	NO	NO	NO
785	4918	No	NO	NO	NO	NO	NO	NO	NO	NO	NO	NO
786	10597	No	NO	NO	NO	NO	NO	NO	NO	NO	NO	NO
787	13503	No	NO	NO	NO	NO	NO	NO	NO	NO	NO	NO
788	3684	No	NO	NO	NO	NO	NO	NO	NO	NO	NO	NO
789	5770	No	NO	NO	NO	NO	NO	NO	NO	NO	NO	NO
790	14821	No	NO	NO	NO	NO	NO	NO	NO	NO	NO	NO
791	3183	No	NO	NO	NO	NO	NO	NO	NO	NO	NO	NO
792	9401	No	NO	NO	NO	NO	NO	NO	NO	NO	NO	NO
793	4827	No	NO	NO	NO	NO	NO	NO	NO	NO	NO	NO
794	7773	No	NO	NO	NO	NO	NO	NO	NO	NO	NO	NO
795	12801	No	NO	NO	NO	NO	NO	NO	NO	NO	NO	NO
796	8714	No	NO	NO	NO	NO	NO	NO	NO	NO	NO	NO
797	3236	No	NO	NO	NO	NO	NO	NO	NO	NO	NO	NO
798	8294	No	NO	NO	NO	NO	NO	NO	NO	NO	NO	NO
799	9664	No	NO	NO	NO	NO	NO	NO	NO	NO	NO	NO
800	860	No	NO	NO	NO	NO	NO	NO	NO	NO	NO	NO
801	17031	No	NO	NO	NO	NO	NO	NO	NO	NO	NO	NO
802	10627	No	NO	NO	NO	NO	NO	NO	NO	NO	NO	NO
803	11983	No	NO	NO	NO	NO	NO	NO	NO	NO	NO	NO
804	1367	No	NO	NO	NO	NO	NO	NO	NO	NO	NO	NO
805	13181	No	NO	NO	NO	NO	NO	NO	NO	NO	NO	NO
806	3829	No	NO	NO	NO	NO	NO	NO	NO	NO	NO	NO
807	7735	Yes	NO	NO	NO	NO	NO	NO	NO	NO	NO	NO
808	3448	No	NO	NO	NO	NO	NO	NO	NO	NO	NO	NO
809	3448	No	NO	NO	NO	NO	NO	NO	NO	NO	NO	NO
810	1047	No	NO	NO	NO	NO	NO	NO	NO	NO	NO	NO
811	11885	No	NO	NO	NO	NO	NO	NO	NO	NO	NO	NO
812	6413	No	NO	NO	NO	NO	NO	NO	NO	NO	NO	NO
813	9945	No	NO	NO	NO	NO	NO	NO	NO	NO	NO	NO
814	11580	No	NO	NO	NO	NO	NO	NO	NO	NO	NO	NO
815	9666	No	NO	NO	NO	NO	NO	NO	NO	NO	NO	NO
816	7460	No	NO	NO	NO	NO	NO	NO	NO	NO	NO	NO
817	2672	Yes	NO	NO	NO	NO	NO	NO	NO	NO	NO	NO
818	2616	No	NO	NO	NO	NO	NO	NO	NO	NO	NO	NO
819	5149	No	NO	NO	NO	NO	NO	NO	NO	NO	NO	NO
820	6565	No	NO	NO	NO	NO	NO	NO	NO	NO	NO	NO
821	6607	No	NO	NO	NO	NO	NO	NO	NO	NO	NO	NO
822	3406	No	NO	NO	NO	NO	NO	NO	NO	NO	NO	NO
823	2806	No	NO	NO	NO	NO	NO	NO	NO	NO	NO	NO
824	2190	No	NO	NO	NO	NO	NO	NO	NO	NO	NO	NO
825	5667	No	NO	NO	NO	NO	NO	NO	NO	NO	NO	NO
826	5920	No	NO	NO	NO	NO	NO	NO	NO	NO	NO	NO
827	4087	No	NO	NO	NO	NO	NO	NO	NO	NO	NO	NO
828	3193	No	NO	NO	NO	NO	NO	NO	NO	NO	NO	NO
829	4159	No	NO	NO	NO	NO	NO	NO	NO	NO	NO	NO
830	2351	No	NO	NO	NO	NO	NO	NO	NO	NO	NO	NO
831	1758	No	NO	NO	NO	NO	NO	NO	NO	NO	NO	NO
832	1236	No	NO	NO	NO	NO	NO	NO	NO	NO	NO	NO
833	2205	No	NO	NO	NO	NO	NO	NO	NO	NO	NO	NO
834	6301	No	NO	NO	NO	NO	NO	NO	NO	NO	NO	NO
835	4651	No	NO	NO	NO	NO	NO	NO	NO	NO	NO	NO
836	9058	No	NO	NO	NO	NO	NO	NO	NO	NO	NO	NO
837	4167	No	NO	NO	NO	NO	NO	NO	NO	NO	NO	NO
838	12741	No	NO	NO	NO	NO	NO	NO	NO	NO	NO	NO
839	8259	Yes	NO	NO	NO	NO	NO	NO	NO	NO	NO	NO
840	1047	No	NO	NO	NO	NO	NO	NO	NO	NO	NO	NO
841	17232	No	NO	NO	NO	NO	NO	NO	NO	NO	NO	NO
842	3371	No	NO	NO	NO	NO	NO	NO	NO	NO	NO	NO
843	4447	No	NO	NO	NO	NO	NO	NO	NO	NO	NO	NO
844	5942	No	NO	NO	NO	NO	NO	NO	NO	NO	NO	NO
845	1085	No	NO	NO	NO	NO	NO	NO	NO	NO	NO	NO
846	6866	No	NO	NO	NO	NO	NO	NO	NO	NO	NO	NO
847	4786	Yes	NO	NO	NO	NO	NO	NO	NO	NO	NO	NO
848	12492	No	NO	NO	NO	NO	NO	NO	NO	NO	NO	NO
849	7195	No	NO	NO	NO	NO	NO	NO	NO	NO	NO	NO
850	8177	Yes	NO	NO	NO	NO	NO	NO	NO	NO	NO	NO
851	6821	No	NO	NO	NO	NO	NO	NO	NO	NO	NO	NO
852	9564	No	NO	NO	NO	NO	NO	NO	NO	NO	NO	NO
853	5878	No	NO	NO	NO	NO	NO	NO	NO	NO	NO	NO
854	6233	No	NO	NO	NO	NO	NO	NO	NO	NO	NO	NO
855	3005	No	NO	NO	NO	NO	NO	NO	NO	NO	NO	NO
856	8774	No	NO	NO	NO	NO	NO	NO	NO	NO	NO	NO
857	7809	No	NO	NO	NO	NO	NO	NO	NO	NO	NO	NO
858	2798	No	NO	NO	NO	NO	NO	NO	NO	NO	NO	NO
859	12884	No	NO	NO	NO	NO	NO	NO	NO	NO	NO	NO
860	609	No	NO	NO	NO	NO	NO	NO	NO	NO	NO	NO
861	6244	No	NO	NO	NO	NO	NO	NO	NO	NO	NO	NO
862	7401	No	NO	NO	NO	NO	NO	NO	NO	NO	NO	NO
863	1296	No	NO	NO	NO	NO	NO	NO	NO	NO	NO	NO
864	4482	Yes	NO	NO	NO	NO	NO	NO	NO	NO	NO	NO
865	5096	No	NO	NO	NO	NO	NO	NO	NO	NO	NO	NO
866	4086	No	NO	NO	NO	NO	NO	NO	NO	NO	NO	NO
867	5511	No	NO	NO	NO	NO	NO	NO	NO	NO	NO	NO
868	8439	Yes	NO	NO	NO	NO	NO	NO	NO	NO	NO	NO
869	2013	No	NO	NO	NO	NO	NO	NO	NO	NO	NO	NO
870	6737	No	NO	NO	NO	NO	NO	NO	NO	NO	NO	NO
871	7868	No	NO	NO	NO	NO	NO	NO	NO	NO	NO	NO
872	2399	No	NO	NO	NO	NO	NO	NO	NO	NO	NO	NO
873	948	No	NO	NO	NO	NO	NO	NO	NO	NO	NO	NO
874	2891	No	NO	NO	NO	NO	NO	NO	NO	NO	NO	NO
875	3495	No	NO	NO	NO	NO	NO	NO	NO	NO	NO	NO
876	2598	No	NO	NO	NO	NO	NO	NO	NO	NO	NO	NO
877	4433	No	NO	NO	NO	NO	NO	NO	NO	NO	NO	NO
878	3031	No	NO	NO	NO	NO	NO	NO	NO	NO	NO	NO
879	1854	No	NO	NO	NO	NO	NO	NO	NO	NO	NO	NO
880	2707	No	NO	NO	NO	NO	NO	NO	NO	NO	NO	NO
881	2179	No	NO	NO	NO	NO	NO	NO	NO	NO	NO	NO
882	6651	No	NO	NO	NO	NO	NO	NO	NO	NO	NO	NO
883	4348	No	NO	NO	NO	NO	NO	NO	NO	NO	NO	NO
884	4850	No	NO	NO	NO	NO	NO	NO	NO	NO	NO	NO
885	477	No	NO	NO	NO	NO	NO	NO	NO	NO	NO	NO
886	12566	Yes	NO	NO	NO	NO	NO	NO	NO	NO	NO	NO
887	7113	No	NO	NO	NO	NO	NO	NO	NO	NO	NO	NO
888	3433	No	NO	NO	NO	NO	NO	NO	NO	NO	NO	NO
889	10863	No	NO	NO	NO	NO	NO	NO	NO	NO	NO	NO
890	233	No	NO	NO	NO	NO	NO	NO	NO	NO	NO	NO
891	6484	No	NO	NO	NO	NO	NO	NO	NO	NO	NO	NO
892	18501	No	NO	NO	NO	NO	NO	NO	NO	NO	NO	NO
893	5512	No	NO	NO	NO	NO	NO	NO	NO	NO	NO	NO
894	10975	No	NO	NO	NO	NO	NO	NO	NO	NO	NO	NO
895	16968	No	NO	NO	NO	NO	NO	NO	NO	NO	NO	NO
896	3737	No	NO	NO	NO	NO	NO	NO	NO	NO	NO	NO
897	701	No	NO	NO	NO	NO	NO	NO	NO	NO	NO	NO
898	6554	No	NO	NO	NO	NO	NO	NO	NO	NO	NO	NO
899	13373	No	NO	NO	NO	NO	NO	NO	NO	NO	NO	NO
900	498	No	NO	NO	NO	NO	NO	NO	NO	NO	NO	NO
901	9361	No	NO	NO	NO	NO	NO	NO	NO	NO	NO	NO
902	12009	Yes	NO	NO	NO	NO	NO	NO	NO	NO	NO	NO
903	8474	No	NO	NO	NO	NO	NO	NO	NO	NO	NO	NO
904	5870	No	NO	NO	NO	NO	NO	NO	NO	NO	NO	NO
905	7150	Yes	NO	NO	NO	NO	NO	NO	NO	NO	NO	NO
906	8587	No	NO	NO	NO	NO	NO	NO	NO	NO	NO	NO
907	1371	No	NO	NO	NO	NO	NO	NO	NO	NO	NO	NO
908	3142	No	NO	NO	NO	NO	NO	NO	NO	NO	NO	NO
909	6841	No	NO	NO	NO	NO	NO	NO	NO	NO	NO	NO
910	4120	No	NO	NO	NO	NO	NO	NO	NO	NO	NO	NO
911	8475	No	NO	NO	NO	NO	NO	NO	NO	NO	NO	NO
912	1274	No	NO	NO	NO	NO	NO	NO	NO	NO	NO	NO
913	6439	No	NO	NO	NO	NO	NO	NO	NO	NO	NO	NO
914	5411	No	NO	NO	NO	NO	NO	NO	NO	NO	NO	NO
915	9032	No	NO	NO	NO	NO	NO	NO	NO	NO	NO	NO
916	10949	No	NO	NO	NO	NO	NO	NO	NO	NO	NO	NO
917	4854	No	NO	NO	NO	NO	NO	NO	NO	NO	NO	NO
918	1993	No	NO	NO	NO	NO	NO	NO	NO	NO	NO	NO
919	4589	No	NO	NO	NO	NO	NO	NO	NO	NO	NO	NO
920	14710	No	NO	NO	NO	NO	NO	NO	NO	NO	NO	NO
921	9682	No	NO	NO	NO	NO	NO	NO	NO	NO	NO	NO
922	8421	No	NO	NO	NO	NO	NO	NO	NO	NO	NO	NO
923	10269	Yes	NO	NO	NO	NO	NO	NO	NO	NO	NO	NO
924	5434	No	NO	NO	NO	NO	NO	NO	NO	NO	NO	NO
925	3435	No	NO	NO	NO	NO	NO	NO	NO	NO	NO	NO
926	1483	No	NO	NO	NO	NO	NO	NO	NO	NO	NO	NO
927	1226	No	NO	NO	NO	NO	NO	NO	NO	NO	NO	NO
928	9743	No	NO	NO	NO	NO	NO	NO	NO	NO	NO	NO
929	7244	No	NO	NO	NO	NO	NO	NO	NO	NO	NO	NO
930	5093	No	NO	NO	NO	NO	NO	NO	NO	NO	NO	NO
931	7190	No	NO	NO	NO	NO	NO	NO	NO	NO	NO	NO
932	9206	No	NO	NO	NO	NO	NO	NO	NO	NO	NO	NO
933	5781	No	NO	NO	NO	NO	NO	NO	NO	NO	NO	NO
934	1156	No	NO	NO	NO	NO	NO	NO	NO	NO	NO	NO
935	2920	No	NO	NO	NO	NO	NO	NO	NO	NO	NO	NO
936	8198	No	NO	NO	NO	NO	NO	NO	NO	NO	NO	NO
937	9012	No	NO	NO	NO	NO	NO	NO	NO	NO	NO	NO
938	2677	No	NO	NO	NO	NO	NO	NO	NO	NO	NO	NO
939	192	No	NO	NO	NO	NO	NO	NO	NO	NO	NO	NO
940	13791	No	NO	NO	NO	NO	NO	NO	NO	NO	NO	NO
941	3050	No	NO	NO	NO	NO	NO	NO	NO	NO	NO	NO
942	3038	No	NO	NO	NO	NO	NO	NO	NO	NO	NO	NO
943	11631	No	NO	NO	NO	NO	NO	NO	NO	NO	NO	NO
944	11176	No	NO	NO	NO	NO	NO	NO	NO	NO	NO	NO
945	1035	No	NO	NO	NO	NO	NO	NO	NO	NO	NO	NO
946	2653	No	NO	NO	NO	NO	NO	NO	NO	NO	NO	NO
947	11705	No	NO	NO	NO	NO	NO	NO	NO	NO	NO	NO
948	9771	Yes	NO	NO	NO	NO	NO	NO	NO	NO	NO	NO
949	631	No	NO	NO	NO	NO	NO	NO	NO	NO	NO	NO
950	820	No	NO	NO	NO	NO	NO	NO	NO	NO	NO	NO
951	3163	No	NO	NO	NO	NO	NO	NO	NO	NO	NO	NO
952	6643	No	NO	NO	NO	NO	NO	NO	NO	NO	NO	NO
953	1680	No	NO	NO	NO	NO	NO	NO	NO	NO	NO	NO
954	4094	No	NO	NO	NO	NO	NO	NO	NO	NO	NO	NO
955	5161	No	NO	NO	NO	NO	NO	NO	NO	NO	NO	NO
956	2736	No	NO	NO	NO	NO	NO	NO	NO	NO	NO	NO
957	1332	No	NO	NO	NO	NO	NO	NO	NO	NO	NO	NO
958	8557	No	NO	NO	NO	NO	NO	NO	NO	NO	NO	NO
959	9299	No	NO	NO	NO	NO	NO	NO	NO	NO	NO	NO
960	15416	No	NO	NO	NO	NO	NO	NO	NO	NO	NO	NO
961	14211	No	NO	NO	NO	NO	NO	NO	NO	NO	NO	NO
962	11252	No	NO	NO	NO	NO	NO	NO	NO	NO	NO	NO
963	6809	No	NO	NO	NO	NO	NO	NO	NO	NO	NO	NO
964	4750	No	NO	NO	NO	NO	NO	NO	NO	NO	NO	NO
965	10799	No	NO	NO	NO	NO	NO	NO	NO	NO	NO	NO
966	1247	No	NO	NO	NO	NO	NO	NO	NO	NO	NO	NO
967	4236	No	NO	NO	NO	NO	NO	NO	NO	NO	NO	NO
968	2491	No	NO	NO	NO	NO	NO	NO	NO	NO	NO	NO
969	2343	No	NO	NO	NO	NO	NO	NO	NO	NO	NO	NO
970	647	No	NO	NO	NO	NO	NO	NO	NO	NO	NO	NO
971	5894	No	NO	NO	NO	NO	NO	NO	NO	NO	NO	NO
972	1142	No	NO	NO	NO	NO	NO	NO	NO	NO	NO	NO
973	3973	No	NO	NO	NO	NO	NO	NO	NO	NO	NO	NO
974	5774	No	NO	NO	NO	NO	NO	NO	NO	NO	NO	NO
975	12943	No	NO	NO	NO	NO	NO	NO	NO	NO	NO	NO
976	1730	No	NO	NO	NO	NO	NO	NO	NO	NO	NO	NO
977	2380	No	NO	NO	NO	NO	NO	NO	NO	NO	NO	NO
978	6250	No	NO	NO	NO	NO	NO	NO	NO	NO	NO	NO
979	866	No	NO	NO	NO	NO	NO	NO	NO	NO	NO	NO
980	488	No	NO	NO	NO	NO	NO	NO	NO	NO	NO	NO
981	10286	No	NO	NO	NO	NO	NO	NO	NO	NO	NO	NO
982	4149	No	NO	NO	NO	NO	NO	NO	NO	NO	NO	NO
983	1770	No	NO	NO	NO	NO	NO	NO	NO	NO	NO	NO
984	4348	Yes	NO	NO	NO	NO	NO	NO	NO	NO	NO	NO
985	1942	No	NO	NO	NO	NO	NO	NO	NO	NO	NO	NO
986	10051	No	NO	NO	NO	NO	NO	NO	NO	NO	NO	NO
987	5944	No	NO	NO	NO	NO	NO	NO	NO	NO	NO	NO
988	9209	No	NO	NO	NO	NO	NO	NO	NO	NO	NO	NO
989	5238	No	NO	NO	NO	NO	NO	NO	NO	NO	NO	NO
990	2615	No	NO	NO	NO	NO	NO	NO	NO	NO	NO	NO
991	5923	No	NO	NO	NO	NO	NO	NO	NO	NO	NO	NO
992	1299	Yes	NO	NO	NO	NO	NO	NO	NO	NO	NO	NO
993	7125	Yes	NO	NO	NO	NO	NO	NO	NO	NO	NO	NO
994	5216	No	NO	NO	NO	NO	NO	NO	NO	NO	NO	NO
995	12132	Yes	NO	NO	NO	NO	NO	NO	NO	NO	NO	NO
996	10609	No	NO	NO	NO	NO	NO	NO	NO	NO	NO	NO
997	3253	No	NO	NO	NO	NO	NO	NO	NO	NO	NO	NO
998	9072	No	NO	NO	NO	NO	NO	NO	NO	NO	NO	NO
999	14922	No	NO	NO	NO	NO	NO	NO	NO	NO	NO	NO
1000	6378	No	NO	NO	NO	NO	NO	NO	NO	NO	NO	NO
1001	9581	No	NO	NO	NO	NO	NO	NO	NO	NO	NO	NO
1002	12353	No	NO	NO	NO	NO	NO	NO	NO	NO	NO	NO
1003	6222	No	NO	NO	NO	NO	NO	NO	NO	NO	NO	NO
1004	15317	No	NO	NO	NO	NO	NO	NO	NO	NO	NO	NO
1005	988	No	NO	NO	NO	NO	NO	NO	NO	NO	NO	NO
1006	1284	No	NO	NO	NO	NO	NO	NO	NO	NO	NO	NO
1007	11624	No	NO	NO	NO	NO	NO	NO	NO	NO	NO	NO
1008	4018	No	NO	NO	NO	NO	NO	NO	NO	NO	NO	NO
1009	5624	No	NO	NO	NO	NO	NO	NO	NO	NO	NO	NO
1010	4871	No	NO	NO	NO	NO	NO	NO	NO	NO	NO	NO
1011	2840	No	NO	NO	NO	NO	NO	NO	NO	NO	NO	NO
1012	11038	No	NO	NO	NO	NO	NO	NO	NO	NO	NO	NO
1013	6729	No	NO	NO	NO	NO	NO	NO	NO	NO	NO	NO
1014	13079	No	NO	NO	NO	NO	NO	NO	NO	NO	NO	NO
1015	7009	No	NO	NO	NO	NO	NO	NO	NO	NO	NO	NO
1016	9262	No	NO	NO	NO	NO	NO	NO	NO	NO	NO	NO
1017	15498	No	NO	NO	NO	NO	NO	NO	NO	NO	NO	NO
1018	10283	No	NO	NO	NO	NO	NO	NO	NO	NO	NO	NO
1019	724	No	NO	NO	NO	NO	NO	NO	NO	NO	NO	NO
1020	5156	No	NO	NO	NO	NO	NO	NO	NO	NO	NO	NO
1021	5527	No	NO	NO	NO	NO	NO	NO	NO	NO	NO	NO
1022	4864	No	NO	NO	NO	NO	NO	NO	NO	NO	NO	NO
1023	10718	No	NO	NO	NO	NO	NO	NO	NO	NO	NO	NO
1024	6327	No	NO	NO	NO	NO	NO	NO	NO	NO	NO	NO
1025	17320	No	NO	NO	NO	NO	NO	NO	NO	NO	NO	NO
1026	11685	No	NO	NO	NO	NO	NO	NO	NO	NO	NO	NO
1027	7119	Yes	NO	NO	NO	NO	NO	NO	NO	NO	NO	NO
1028	9858	No	NO	NO	NO	NO	NO	NO	NO	NO	NO	NO
1029	1667	No	NO	NO	NO	NO	NO	NO	NO	NO	NO	NO
1030	4036	No	NO	NO	NO	NO	NO	NO	NO	NO	NO	NO
1031	6457	No	NO	NO	NO	NO	NO	NO	NO	NO	NO	NO
1032	1266	No	NO	NO	NO	NO	NO	NO	NO	NO	NO	NO
1033	2037	Yes	NO	NO	NO	NO	NO	NO	NO	NO	NO	NO
1034	680	No	NO	NO	NO	NO	NO	NO	NO	NO	NO	NO
1035	7357	No	NO	NO	NO	NO	NO	NO	NO	NO	NO	NO
1036	3458	No	NO	NO	NO	NO	NO	NO	NO	NO	NO	NO
1037	927	No	NO	NO	NO	NO	NO	NO	NO	NO	NO	NO
1038	7708	No	NO	NO	NO	NO	NO	NO	NO	NO	NO	NO
1039	7277	No	NO	NO	NO	NO	NO	NO	NO	NO	NO	NO
1040	6837	No	NO	NO	NO	NO	NO	NO	NO	NO	NO	NO
1041	1457	No	NO	NO	NO	NO	NO	NO	NO	NO	NO	NO
1042	8005	No	NO	NO	NO	NO	NO	NO	NO	NO	NO	NO
1043	9584	No	NO	NO	NO	NO	NO	NO	NO	NO	NO	NO
1044	6194	No	NO	NO	NO	NO	NO	NO	NO	NO	NO	NO
1045	10786	No	NO	NO	NO	NO	NO	NO	NO	NO	NO	NO
1046	4163	No	NO	NO	NO	NO	NO	NO	NO	NO	NO	NO
1047	2151	No	NO	NO	NO	NO	NO	NO	NO	NO	NO	NO
1048	2176	No	NO	NO	NO	NO	NO	NO	NO	NO	NO	NO
1049	6863	No	NO	NO	NO	NO	NO	NO	NO	NO	NO	NO
1050	6169	No	NO	NO	NO	NO	NO	NO	NO	NO	NO	NO
1051	8487	No	NO	NO	NO	NO	NO	NO	NO	NO	NO	NO
1052	7775	Yes	NO	NO	NO	NO	NO	NO	NO	NO	NO	NO
1053	983	No	NO	NO	NO	NO	NO	NO	NO	NO	NO	NO
1054	4482	Yes	NO	NO	NO	NO	NO	NO	NO	NO	NO	NO
1055	5545	Yes	NO	NO	NO	NO	NO	NO	NO	NO	NO	NO
1056	3633	No	NO	NO	NO	NO	NO	NO	NO	NO	NO	NO
1057	8640	No	NO	NO	NO	NO	NO	NO	NO	NO	NO	NO
1058	9972	No	NO	NO	NO	NO	NO	NO	NO	NO	NO	NO
1059	2517	Yes	NO	NO	NO	NO	NO	NO	NO	NO	NO	NO
1060	16429	No	NO	NO	NO	NO	NO	NO	NO	NO	NO	NO
1061	4400	No	NO	NO	NO	NO	NO	NO	NO	NO	NO	NO
1062	13329	Yes	NO	NO	NO	NO	NO	NO	NO	NO	NO	NO
1063	12511	No	NO	NO	NO	NO	NO	NO	NO	NO	NO	NO
1064	7385	No	NO	NO	NO	NO	NO	NO	NO	NO	NO	NO
1065	1784	No	NO	NO	NO	NO	NO	NO	NO	NO	NO	NO
1066	1703	No	NO	NO	NO	NO	NO	NO	NO	NO	NO	NO
1067	2572	No	NO	NO	NO	NO	NO	NO	NO	NO	NO	NO
1068	5915	No	NO	NO	NO	NO	NO	NO	NO	NO	NO	NO
1069	7911	No	NO	NO	NO	NO	NO	NO	NO	NO	NO	NO
1070	3110	No	NO	NO	NO	NO	NO	NO	NO	NO	NO	NO
1071	6558	No	NO	NO	NO	NO	NO	NO	NO	NO	NO	NO
1072	3075	No	NO	NO	NO	NO	NO	NO	NO	NO	NO	NO
1073	3318	No	NO	NO	NO	NO	NO	NO	NO	NO	NO	NO
1074	6926	No	NO	NO	NO	NO	NO	NO	NO	NO	NO	NO
1075	8197	No	NO	NO	NO	NO	NO	NO	NO	NO	NO	NO
1076	445	No	NO	NO	NO	NO	NO	NO	NO	NO	NO	NO
1077	1266	No	NO	NO	NO	NO	NO	NO	NO	NO	NO	NO
1078	10831	No	NO	NO	NO	NO	NO	NO	NO	NO	NO	NO
1079	16482	No	NO	NO	NO	NO	NO	NO	NO	NO	NO	NO
1080	2276	No	NO	NO	NO	NO	NO	NO	NO	NO	NO	NO
1081	2615	No	NO	NO	NO	NO	NO	NO	NO	NO	NO	NO
1082	3148	No	NO	NO	NO	NO	NO	NO	NO	NO	NO	NO
1083	6915	No	NO	NO	NO	NO	NO	NO	NO	NO	NO	NO
1084	983	No	NO	NO	NO	NO	NO	NO	NO	NO	NO	NO
1085	5686	No	NO	NO	NO	NO	NO	NO	NO	NO	NO	NO
1086	418	No	NO	NO	NO	NO	NO	NO	NO	NO	NO	NO
1087	2275	No	NO	NO	NO	NO	NO	NO	NO	NO	NO	NO
1088	2423	Yes	NO	NO	NO	NO	NO	NO	NO	NO	NO	NO
1089	5271	No	NO	NO	NO	NO	NO	NO	NO	NO	NO	NO
1090	3659	No	NO	NO	NO	NO	NO	NO	NO	NO	NO	NO
1091	7354	No	NO	NO	NO	NO	NO	NO	NO	NO	NO	NO
1092	6498	No	NO	NO	NO	NO	NO	NO	NO	NO	NO	NO
1093	10801	No	NO	NO	NO	NO	NO	NO	NO	NO	NO	NO
1094	9178	Yes	NO	NO	NO	NO	NO	NO	NO	NO	NO	NO
1095	2614	No	NO	NO	NO	NO	NO	NO	NO	NO	NO	NO
1096	9047	No	NO	NO	NO	NO	NO	NO	NO	NO	NO	NO
1097	14542	No	NO	NO	NO	NO	NO	NO	NO	NO	NO	NO
1098	4304	No	NO	NO	NO	NO	NO	NO	NO	NO	NO	NO
1099	7955	No	NO	NO	NO	NO	NO	NO	NO	NO	NO	NO
1100	6550	No	NO	NO	NO	NO	NO	NO	NO	NO	NO	NO
1101	4094	No	NO	NO	NO	NO	NO	NO	NO	NO	NO	NO
1102	5543	No	NO	NO	NO	NO	NO	NO	NO	NO	NO	NO
1103	11033	No	NO	NO	NO	NO	NO	NO	NO	NO	NO	NO
1104	11037	No	NO	NO	NO	NO	NO	NO	NO	NO	NO	NO
1105	12918	Yes	NO	NO	NO	NO	NO	NO	NO	NO	NO	NO
1106	11239	No	NO	NO	NO	NO	NO	NO	NO	NO	NO	NO
1107	17342	No	NO	NO	NO	NO	NO	NO	NO	NO	NO	NO
1108	11483	Yes	NO	NO	NO	NO	NO	NO	NO	NO	NO	NO
1109	3348	No	NO	NO	NO	NO	NO	NO	NO	NO	NO	NO
1110	10924	No	NO	NO	NO	NO	NO	NO	NO	NO	NO	NO
1111	11242	No	NO	NO	NO	NO	NO	NO	NO	NO	NO	NO
1112	1741	No	NO	NO	NO	NO	NO	NO	NO	NO	NO	NO
1113	7033	No	NO	NO	NO	NO	NO	NO	NO	NO	NO	NO
1114	11808	No	NO	NO	NO	NO	NO	NO	NO	NO	NO	NO
1115	13352	No	NO	NO	NO	NO	NO	NO	NO	NO	NO	NO
1116	8291	No	NO	NO	NO	NO	NO	NO	NO	NO	NO	NO
1117	6433	No	NO	NO	NO	NO	NO	NO	NO	NO	NO	NO
1118	2862	No	NO	NO	NO	NO	NO	NO	NO	NO	NO	NO
1119	12242	No	NO	NO	NO	NO	NO	NO	NO	NO	NO	NO
1120	6539	No	NO	NO	NO	NO	NO	NO	NO	NO	NO	NO
1121	6322	No	NO	NO	NO	NO	NO	NO	NO	NO	NO	NO
1122	1373	No	NO	NO	NO	NO	NO	NO	NO	NO	NO	NO
1123	2627	No	NO	NO	NO	NO	NO	NO	NO	NO	NO	NO
1124	7966	No	NO	NO	NO	NO	NO	NO	NO	NO	NO	NO
1125	5381	No	NO	NO	NO	NO	NO	NO	NO	NO	NO	NO
1126	6623	No	NO	NO	NO	NO	NO	NO	NO	NO	NO	NO
1127	1349	No	NO	NO	NO	NO	NO	NO	NO	NO	NO	NO
1128	1313	No	NO	NO	NO	NO	NO	NO	NO	NO	NO	NO
1129	7189	No	NO	NO	NO	NO	NO	NO	NO	NO	NO	NO
1130	9631	No	NO	NO	NO	NO	NO	NO	NO	NO	NO	NO
1131	785	No	NO	NO	NO	NO	NO	NO	NO	NO	NO	NO
1132	8694	No	NO	NO	NO	NO	NO	NO	NO	NO	NO	NO
1133	8985	No	NO	NO	NO	NO	NO	NO	NO	NO	NO	NO
1134	9295	No	NO	NO	NO	NO	NO	NO	NO	NO	NO	NO
1135	3171	No	NO	NO	NO	NO	NO	NO	NO	NO	NO	NO
1136	5840	No	NO	NO	NO	NO	NO	NO	NO	NO	NO	NO
1137	1157	No	NO	NO	NO	NO	NO	NO	NO	NO	NO	NO
1138	11066	No	NO	NO	NO	NO	NO	NO	NO	NO	NO	NO
1139	3580	No	NO	NO	NO	NO	NO	NO	NO	NO	NO	NO
1140	7809	No	NO	NO	NO	NO	NO	NO	NO	NO	NO	NO
1141	715	No	NO	NO	NO	NO	NO	NO	NO	NO	NO	NO
1142	2494	No	NO	NO	NO	NO	NO	NO	NO	NO	NO	NO
1143	7405	No	NO	NO	NO	NO	NO	NO	NO	NO	NO	NO
1144	8656	Yes	NO	NO	NO	NO	NO	NO	NO	NO	NO	NO
1145	7907	No	NO	NO	NO	NO	NO	NO	NO	NO	NO	NO
1146	5682	No	NO	NO	NO	NO	NO	NO	NO	NO	NO	NO
1147	5766	No	NO	NO	NO	NO	NO	NO	NO	NO	NO	NO
1148	6547	No	NO	NO	NO	NO	NO	NO	NO	NO	NO	NO
1149	2058	No	NO	NO	NO	NO	NO	NO	NO	NO	NO	NO
1150	15529	No	NO	NO	NO	NO	NO	NO	NO	NO	NO	NO
1151	668	No	NO	NO	NO	NO	NO	NO	NO	NO	NO	NO
1152	5287	No	NO	NO	NO	NO	NO	NO	NO	NO	NO	NO
1153	1263	No	NO	NO	NO	NO	NO	NO	NO	NO	NO	NO
1154	6664	No	NO	NO	NO	NO	NO	NO	NO	NO	NO	NO
1155	5015	Yes	NO	NO	NO	NO	NO	NO	NO	NO	NO	NO
1156	9718	No	NO	NO	NO	NO	NO	NO	NO	NO	NO	NO
1157	3055	No	NO	NO	NO	NO	NO	NO	NO	NO	NO	NO
1158	10476	No	NO	NO	NO	NO	NO	NO	NO	NO	NO	NO
1159	2917	No	NO	NO	NO	NO	NO	NO	NO	NO	NO	NO
1160	1027	No	NO	NO	NO	NO	NO	NO	NO	NO	NO	NO
1161	3604	No	NO	NO	NO	NO	NO	NO	NO	NO	NO	NO
1162	4624	No	NO	NO	NO	NO	NO	NO	NO	NO	NO	NO
1163	4535	No	NO	NO	NO	NO	NO	NO	NO	NO	NO	NO
1164	15437	No	NO	NO	NO	NO	NO	NO	NO	NO	NO	NO
1165	3756	No	NO	NO	NO	NO	NO	NO	NO	NO	NO	NO
1166	1099	No	NO	NO	NO	NO	NO	NO	NO	NO	NO	NO
1167	3907	No	NO	NO	NO	NO	NO	NO	NO	NO	NO	NO
1168	11074	No	NO	NO	NO	NO	NO	NO	NO	NO	NO	NO
1169	1890	No	NO	NO	NO	NO	NO	NO	NO	NO	NO	NO
1170	8974	Yes	NO	NO	NO	NO	NO	NO	NO	NO	NO	NO
1171	7068	No	NO	NO	NO	NO	NO	NO	NO	NO	NO	NO
1172	5676	No	NO	NO	NO	NO	NO	NO	NO	NO	NO	NO
1173	695	No	NO	NO	NO	NO	NO	NO	NO	NO	NO	NO
1174	2257	No	NO	NO	NO	NO	NO	NO	NO	NO	NO	NO
1175	130	No	NO	NO	NO	NO	NO	NO	NO	NO	NO	NO
1176	9560	No	NO	NO	NO	NO	NO	NO	NO	NO	NO	NO
1177	15252	No	NO	NO	NO	NO	NO	NO	NO	NO	NO	NO
1178	3106	No	NO	NO	NO	NO	NO	NO	NO	NO	NO	NO
1179	3132	No	NO	NO	NO	NO	NO	NO	NO	NO	NO	NO
1180	630	No	NO	NO	NO	NO	NO	NO	NO	NO	NO	NO
1181	2726	No	NO	NO	NO	NO	NO	NO	NO	NO	NO	NO
1182	4958	No	NO	NO	NO	NO	NO	NO	NO	NO	NO	NO
1183	3358	No	NO	NO	NO	NO	NO	NO	NO	NO	NO	NO
1184	7820	No	NO	NO	NO	NO	NO	NO	NO	NO	NO	NO
1185	3314	No	NO	NO	NO	NO	NO	NO	NO	NO	NO	NO
1186	7444	No	NO	NO	NO	NO	NO	NO	NO	NO	NO	NO
1187	2264	Yes	NO	NO	NO	NO	NO	NO	NO	NO	NO	NO
1188	10901	No	NO	NO	NO	NO	NO	NO	NO	NO	NO	NO
1189	8984	Yes	NO	NO	NO	NO	NO	NO	NO	NO	NO	NO
1190	11274	No	NO	NO	NO	NO	NO	NO	NO	NO	NO	NO
1191	2102	No	NO	NO	NO	NO	NO	NO	NO	NO	NO	NO
1192	5581	No	NO	NO	NO	NO	NO	NO	NO	NO	NO	NO
1193	3912	No	NO	NO	NO	NO	NO	NO	NO	NO	NO	NO
1194	11415	No	NO	NO	NO	NO	NO	NO	NO	NO	NO	NO
1195	12433	No	NO	NO	NO	NO	NO	NO	NO	NO	NO	NO
1196	5653	No	NO	NO	NO	NO	NO	NO	NO	NO	NO	NO
1197	7051	No	NO	NO	NO	NO	NO	NO	NO	NO	NO	NO
1198	6408	No	NO	NO	NO	NO	NO	NO	NO	NO	NO	NO
1199	11303	No	NO	NO	NO	NO	NO	NO	NO	NO	NO	NO
1200	1264	No	NO	NO	NO	NO	NO	NO	NO	NO	NO	NO
1201	5741	No	NO	NO	NO	NO	NO	NO	NO	NO	NO	NO
1202	8778	No	NO	NO	NO	NO	NO	NO	NO	NO	NO	NO
1203	7812	No	NO	NO	NO	NO	NO	NO	NO	NO	NO	NO
1204	4644	No	NO	NO	NO	NO	NO	NO	NO	NO	NO	NO
1205	8058	No	NO	NO	NO	NO	NO	NO	NO	NO	NO	NO
1206	3366	No	NO	NO	NO	NO	NO	NO	NO	NO	NO	NO
1207	3874	No	NO	NO	NO	NO	NO	NO	NO	NO	NO	NO
1208	6455	No	NO	NO	NO	NO	NO	NO	NO	NO	NO	NO
1209	13696	No	NO	NO	NO	NO	NO	NO	NO	NO	NO	NO
1210	4464	No	NO	NO	NO	NO	NO	NO	NO	NO	NO	NO
1211	10457	No	NO	NO	NO	NO	NO	NO	NO	NO	NO	NO
1212	3094	No	NO	NO	NO	NO	NO	NO	NO	NO	NO	NO
1213	8307	No	NO	NO	NO	NO	NO	NO	NO	NO	NO	NO
1214	7927	No	NO	NO	NO	NO	NO	NO	NO	NO	NO	NO
1215	9941	No	NO	NO	NO	NO	NO	NO	NO	NO	NO	NO
1216	1370	No	NO	NO	NO	NO	NO	NO	NO	NO	NO	NO
1217	10832	No	NO	NO	NO	NO	NO	NO	NO	NO	NO	NO
1218	1166	No	NO	NO	NO	NO	NO	NO	NO	NO	NO	NO
1219	3416	No	NO	NO	NO	NO	NO	NO	NO	NO	NO	NO
1220	6241	No	NO	NO	NO	NO	NO	NO	NO	NO	NO	NO
1221	11291	No	NO	NO	NO	NO	NO	NO	NO	NO	NO	NO
1222	9469	No	NO	NO	NO	NO	NO	NO	NO	NO	NO	NO
1223	439	No	NO	NO	NO	NO	NO	NO	NO	NO	NO	NO
1224	425	No	NO	NO	NO	NO	NO	NO	NO	NO	NO	NO
1225	14145	No	NO	NO	NO	NO	NO	NO	NO	NO	NO	NO
1226	3323	No	NO	NO	NO	NO	NO	NO	NO	NO	NO	NO
1227	NA	No	NO	NO	NO	NO	NO	NO	NO	NO	NO	NO
1228	4782	No	NO	NO	NO	NO	NO	NO	NO	NO	NO	NO
1229	3840	No	NO	NO	NO	NO	NO	NO	NO	NO	NO	NO
1230	2503	No	NO	NO	NO	NO	NO	NO	NO	NO	NO	NO
1231	4762	No	NO	NO	NO	NO	NO	NO	NO	NO	NO	NO
1232	1495	No	NO	NO	NO	NO	NO	NO	NO	NO	NO	NO
1233	180	No	NO	NO	NO	NO	NO	NO	NO	NO	NO	NO
1234	7069	No	NO	NO	NO	NO	NO	NO	NO	NO	NO	NO
1235	5968	No	NO	NO	NO	NO	NO	NO	NO	NO	NO	NO
1236	5380	Yes	NO	NO	NO	NO	NO	NO	NO	NO	NO	NO
1237	726	No	NO	NO	NO	NO	NO	NO	NO	NO	NO	NO
1238	12266	No	NO	NO	NO	NO	NO	NO	NO	NO	NO	NO
1239	2450	No	NO	NO	NO	NO	NO	NO	NO	NO	NO	NO
1240	8931	Yes	NO	NO	NO	NO	NO	NO	NO	NO	NO	NO
1241	7163	No	NO	NO	NO	NO	NO	NO	NO	NO	NO	NO
1242	6308	No	NO	NO	NO	NO	NO	NO	NO	NO	NO	NO
1243	4814	No	NO	NO	NO	NO	NO	NO	NO	NO	NO	NO
1244	710	No	NO	NO	NO	NO	NO	NO	NO	NO	NO	NO
1245	7173	No	NO	NO	NO	NO	NO	NO	NO	NO	NO	NO
1246	10712	No	NO	NO	NO	NO	NO	NO	NO	NO	NO	NO
1247	1957	No	NO	NO	NO	NO	NO	NO	NO	NO	NO	NO
1248	10229	No	NO	NO	NO	NO	NO	NO	NO	NO	NO	NO
1249	5908	No	NO	NO	NO	NO	NO	NO	NO	NO	NO	NO
1250	1341	No	NO	NO	NO	NO	NO	NO	NO	NO	NO	NO
1251	9102	No	NO	NO	NO	NO	NO	NO	NO	NO	NO	NO
1252	12978	No	NO	NO	NO	NO	NO	NO	NO	NO	NO	NO
1253	2280	No	NO	NO	NO	NO	NO	NO	NO	NO	NO	NO
1254	305	No	NO	NO	NO	NO	NO	NO	NO	NO	NO	NO
1255	3170	No	NO	NO	NO	NO	NO	NO	NO	NO	NO	NO
1256	9040	No	NO	NO	NO	NO	NO	NO	NO	NO	NO	NO
1257	7980	No	NO	NO	NO	NO	NO	NO	NO	NO	NO	NO
1258	3796	No	NO	NO	NO	NO	NO	NO	NO	NO	NO	NO
1259	5614	No	NO	NO	NO	NO	NO	NO	NO	NO	NO	NO
1260	8596	No	NO	NO	NO	NO	NO	NO	NO	NO	NO	NO
1261	4900	No	NO	NO	NO	NO	NO	NO	NO	NO	NO	NO
1262	16099	No	NO	NO	NO	NO	NO	NO	NO	NO	NO	NO
1263	4410	No	NO	NO	NO	NO	NO	NO	NO	NO	NO	NO
1264	408	No	NO	NO	NO	NO	NO	NO	NO	NO	NO	NO
1265	5072	No	NO	NO	NO	NO	NO	NO	NO	NO	NO	NO
1266	12909	No	NO	NO	NO	NO	NO	NO	NO	NO	NO	NO
1267	8652	No	NO	NO	NO	NO	NO	NO	NO	NO	NO	NO
1268	4979	No	NO	NO	NO	NO	NO	NO	NO	NO	NO	NO
1269	2815	No	NO	NO	NO	NO	NO	NO	NO	NO	NO	NO
1270	534	No	NO	NO	NO	NO	NO	NO	NO	NO	NO	NO
1271	2519	No	NO	NO	NO	NO	NO	NO	NO	NO	NO	NO
1272	2227	No	NO	NO	NO	NO	NO	NO	NO	NO	NO	NO
1273	9200	No	NO	NO	NO	NO	NO	NO	NO	NO	NO	NO
1274	16807	No	NO	NO	NO	NO	NO	NO	NO	NO	NO	NO
1275	8059	No	NO	NO	NO	NO	NO	NO	NO	NO	NO	NO
1276	12871	No	NO	NO	NO	NO	NO	NO	NO	NO	NO	NO
1277	574	No	NO	NO	NO	NO	NO	NO	NO	NO	NO	NO
1278	7556	No	NO	NO	NO	NO	NO	NO	NO	NO	NO	NO
1279	8547	No	NO	NO	NO	NO	NO	NO	NO	NO	NO	NO
1280	9285	No	NO	NO	NO	NO	NO	NO	NO	NO	NO	NO
1281	11915	Yes	NO	NO	NO	NO	NO	NO	NO	NO	NO	NO
1282	5638	No	NO	NO	NO	NO	NO	NO	NO	NO	NO	NO
1283	4432	No	NO	NO	NO	NO	NO	NO	NO	NO	NO	NO
1284	4041	No	NO	NO	NO	NO	NO	NO	NO	NO	NO	NO
1285	7419	No	NO	NO	NO	NO	NO	NO	NO	NO	NO	NO
1286	1924	No	NO	NO	NO	NO	NO	NO	NO	NO	NO	NO
1287	10606	No	NO	NO	NO	NO	NO	NO	NO	NO	NO	NO
1288	4696	No	NO	NO	NO	NO	NO	NO	NO	NO	NO	NO
1289	2502	No	NO	NO	NO	NO	NO	NO	NO	NO	NO	NO
1290	629	No	NO	NO	NO	NO	NO	NO	NO	NO	NO	NO
1291	8223	Yes	NO	NO	NO	NO	NO	NO	NO	NO	NO	NO
1292	3075	No	NO	NO	NO	NO	NO	NO	NO	NO	NO	NO
1293	9438	No	NO	NO	NO	NO	NO	NO	NO	NO	NO	NO
1294	6754	No	NO	NO	NO	NO	NO	NO	NO	NO	NO	NO
1295	708	No	NO	NO	NO	NO	NO	NO	NO	NO	NO	NO
1296	1936	No	NO	NO	NO	NO	NO	NO	NO	NO	NO	NO
1297	7037	No	NO	NO	NO	NO	NO	NO	NO	NO	NO	NO
1298	7479	Yes	NO	NO	NO	NO	NO	NO	NO	NO	NO	NO
1299	7316	No	NO	NO	NO	NO	NO	NO	NO	NO	NO	NO
1300	5813	No	NO	NO	NO	NO	NO	NO	NO	NO	NO	NO
1301	4100	No	NO	NO	NO	NO	NO	NO	NO	NO	NO	NO
1302	7130	No	NO	NO	NO	NO	NO	NO	NO	NO	NO	NO
1303	2987	No	NO	NO	NO	NO	NO	NO	NO	NO	NO	NO
1304	9567	No	NO	NO	NO	NO	NO	NO	NO	NO	NO	NO
1305	10510	No	NO	NO	NO	NO	NO	NO	NO	NO	NO	NO
1306	3068	No	NO	NO	NO	NO	NO	NO	NO	NO	NO	NO
1307	2838	No	NO	NO	NO	NO	NO	NO	NO	NO	NO	NO
1308	1747	No	NO	NO	NO	NO	NO	NO	NO	NO	NO	NO
1309	13904	No	NO	NO	NO	NO	NO	NO	NO	NO	NO	NO
1310	2313	No	NO	NO	NO	NO	NO	NO	NO	NO	NO	NO
1311	1476	No	NO	NO	NO	NO	NO	NO	NO	NO	NO	NO
1312	11256	No	NO	NO	NO	NO	NO	NO	NO	NO	NO	NO
1313	5223	No	NO	NO	NO	NO	NO	NO	NO	NO	NO	NO
1314	9708	No	NO	NO	NO	NO	NO	NO	NO	NO	NO	NO
1315	6907	No	NO	NO	NO	NO	NO	NO	NO	NO	NO	NO
1316	8964	No	NO	NO	NO	NO	NO	NO	NO	NO	NO	NO
1317	3830	No	NO	NO	NO	NO	NO	NO	NO	NO	NO	NO
1318	3631	No	NO	NO	NO	NO	NO	NO	NO	NO	NO	NO
1319	5966	No	NO	NO	NO	NO	NO	NO	NO	NO	NO	NO
1320	5556	No	NO	NO	NO	NO	NO	NO	NO	NO	NO	NO
1321	5925	No	NO	NO	NO	NO	NO	NO	NO	NO	NO	NO
1322	6347	No	NO	NO	NO	NO	NO	NO	NO	NO	NO	NO
1323	4355	No	NO	NO	NO	NO	NO	NO	NO	NO	NO	NO
1324	5310	No	NO	NO	NO	NO	NO	NO	NO	NO	NO	NO
1325	381	No	NO	NO	NO	NO	NO	NO	NO	NO	NO	NO
1326	15521	No	NO	NO	NO	NO	NO	NO	NO	NO	NO	NO
1327	6684	Yes	NO	NO	NO	NO	NO	NO	NO	NO	NO	NO
1328	1148	No	NO	NO	NO	NO	NO	NO	NO	NO	NO	NO
1329	5004	No	NO	NO	NO	NO	NO	NO	NO	NO	NO	NO
1330	3455	No	NO	NO	NO	NO	NO	NO	NO	NO	NO	NO
1331	12490	No	NO	NO	NO	NO	NO	NO	NO	NO	NO	NO
1332	8458	No	NO	NO	NO	NO	NO	NO	NO	NO	NO	NO
1333	2159	No	NO	NO	NO	NO	NO	NO	NO	NO	NO	NO
1334	10786	No	NO	NO	NO	NO	NO	NO	NO	NO	NO	NO
1335	10916	No	NO	NO	NO	NO	NO	NO	NO	NO	NO	NO
1336	9984	No	NO	NO	NO	NO	NO	NO	NO	NO	NO	NO
1337	10198	No	NO	NO	NO	NO	NO	NO	NO	NO	NO	NO
1338	7708	No	NO	NO	NO	NO	NO	NO	NO	NO	NO	NO
1339	14027	No	NO	NO	NO	NO	NO	NO	NO	NO	NO	NO
1340	5433	No	NO	NO	NO	NO	NO	NO	NO	NO	NO	NO
1341	9956	No	NO	NO	NO	NO	NO	NO	NO	NO	NO	NO
1342	1641	No	NO	NO	NO	NO	NO	NO	NO	NO	NO	NO
1343	1018	Yes	NO	NO	NO	NO	NO	NO	NO	NO	NO	NO
1344	3885	No	NO	NO	NO	NO	NO	NO	NO	NO	NO	NO
1345	15722	No	NO	NO	NO	NO	NO	NO	NO	NO	NO	NO
1346	2145	No	NO	NO	NO	NO	NO	NO	NO	NO	NO	NO
1347	7282	No	NO	NO	NO	NO	NO	NO	NO	NO	NO	NO
1348	9065	No	NO	NO	NO	NO	NO	NO	NO	NO	NO	NO
1349	4617	No	NO	NO	NO	NO	NO	NO	NO	NO	NO	NO
1350	993	No	NO	NO	NO	NO	NO	NO	NO	NO	NO	NO
1351	1557	No	NO	NO	NO	NO	NO	NO	NO	NO	NO	NO
1352	659	Yes	NO	NO	NO	NO	NO	NO	NO	NO	NO	NO
1353	10622	No	NO	NO	NO	NO	NO	NO	NO	NO	NO	NO
1354	5336	No	NO	NO	NO	NO	NO	NO	NO	NO	NO	NO
1355	4045	No	NO	NO	NO	NO	NO	NO	NO	NO	NO	NO
1356	1432	Yes	NO	NO	NO	NO	NO	NO	NO	NO	NO	NO
1357	1604	Yes	NO	NO	NO	NO	NO	NO	NO	NO	NO	NO
1358	7364	Yes	NO	NO	NO	NO	NO	NO	NO	NO	NO	NO
1359	10403	No	NO	NO	NO	NO	NO	NO	NO	NO	NO	NO
1360	7574	No	NO	NO	NO	NO	NO	NO	NO	NO	NO	NO
1361	7511	Yes	NO	NO	NO	NO	NO	NO	NO	NO	NO	NO
1362	5323	No	NO	NO	NO	NO	NO	NO	NO	NO	NO	NO
1363	1432	No	NO	NO	NO	NO	NO	NO	NO	NO	NO	NO
1364	18700	No	NO	NO	NO	NO	NO	NO	NO	NO	NO	NO
1365	1021	No	NO	NO	NO	NO	NO	NO	NO	NO	NO	NO
1366	12696	No	NO	NO	NO	NO	NO	NO	NO	NO	NO	NO
1367	11671	No	NO	NO	NO	NO	NO	NO	NO	NO	NO	NO
1368	7140	No	NO	NO	NO	NO	NO	NO	NO	NO	NO	NO
1369	4194	No	NO	NO	NO	NO	NO	NO	NO	NO	NO	NO
1370	5283	No	NO	NO	NO	NO	NO	NO	NO	NO	NO	NO
1371	9020	Yes	NO	NO	NO	NO	NO	NO	NO	NO	NO	NO
1372	4024	No	NO	NO	NO	NO	NO	NO	NO	NO	NO	NO
1373	4720	No	NO	NO	NO	NO	NO	NO	NO	NO	NO	NO
1374	6554	No	NO	NO	NO	NO	NO	NO	NO	NO	NO	NO
1375	14666	Yes	NO	NO	NO	NO	NO	NO	NO	NO	NO	NO
1376	12954	No	NO	NO	NO	NO	NO	NO	NO	NO	NO	NO
1377	13396	No	NO	NO	NO	NO	NO	NO	NO	NO	NO	NO
1378	2948	No	NO	NO	NO	NO	NO	NO	NO	NO	NO	NO
1379	7876	No	NO	NO	NO	NO	NO	NO	NO	NO	NO	NO
1380	1267	No	NO	NO	NO	NO	NO	NO	NO	NO	NO	NO
1381	9301	No	NO	NO	NO	NO	NO	NO	NO	NO	NO	NO
1382	6461	No	NO	NO	NO	NO	NO	NO	NO	NO	NO	NO
1383	12089	No	NO	NO	NO	NO	NO	NO	NO	NO	NO	NO
1384	7142	No	NO	NO	NO	NO	NO	NO	NO	NO	NO	NO
1385	3399	No	NO	NO	NO	NO	NO	NO	NO	NO	NO	NO
1386	5897	No	NO	NO	NO	NO	NO	NO	NO	NO	NO	NO
1387	3232	No	NO	NO	NO	NO	NO	NO	NO	NO	NO	NO
1388	341	Yes	NO	NO	NO	NO	NO	NO	NO	NO	NO	NO
1389	13371	No	NO	NO	NO	NO	NO	NO	NO	NO	NO	NO
1390	11870	No	NO	NO	NO	NO	NO	NO	NO	NO	NO	NO
1391	6124	No	NO	NO	NO	NO	NO	NO	NO	NO	NO	NO
1392	10818	No	NO	NO	NO	NO	NO	NO	NO	NO	NO	NO
1393	6620	No	NO	NO	NO	NO	NO	NO	NO	NO	NO	NO
1394	12311	No	NO	NO	NO	NO	NO	NO	NO	NO	NO	NO
1395	7448	No	NO	NO	NO	NO	NO	NO	NO	NO	NO	NO
1396	7859	No	NO	NO	NO	NO	NO	NO	NO	NO	NO	NO
1397	4111	No	NO	NO	NO	NO	NO	NO	NO	NO	NO	NO
1398	6805	No	NO	NO	NO	NO	NO	NO	NO	NO	NO	NO
1399	5406	No	NO	NO	NO	NO	NO	NO	NO	NO	NO	NO
1400	14998	No	NO	NO	NO	NO	NO	NO	NO	NO	NO	NO
1401	2470	No	NO	NO	NO	NO	NO	NO	NO	NO	NO	NO
1402	8968	No	NO	NO	NO	NO	NO	NO	NO	NO	NO	NO
1403	5104	No	NO	NO	NO	NO	NO	NO	NO	NO	NO	NO
1404	4754	Yes	NO	NO	NO	NO	NO	NO	NO	NO	NO	NO
1405	6462	No	NO	NO	NO	NO	NO	NO	NO	NO	NO	NO
1406	6032	No	NO	NO	NO	NO	NO	NO	NO	NO	NO	NO
1407	3363	Yes	NO	NO	NO	NO	NO	NO	NO	NO	NO	NO
1408	5271	No	NO	NO	NO	NO	NO	NO	NO	NO	NO	NO
1409	11128	No	NO	NO	NO	NO	NO	NO	NO	NO	NO	NO
1410	7563	No	NO	NO	NO	NO	NO	NO	NO	NO	NO	NO
1411	11505	No	NO	NO	NO	NO	NO	NO	NO	NO	NO	NO
1412	846	No	NO	NO	NO	NO	NO	NO	NO	NO	NO	NO
1413	15302	No	NO	NO	NO	NO	NO	NO	NO	NO	NO	NO
1414	7927	No	NO	NO	NO	NO	NO	NO	NO	NO	NO	NO
1415	4056	No	NO	NO	NO	NO	NO	NO	NO	NO	NO	NO
1416	13907	No	NO	NO	NO	NO	NO	NO	NO	NO	NO	NO
1417	7029	No	NO	NO	NO	NO	NO	NO	NO	NO	NO	NO
1418	687	No	NO	NO	NO	NO	NO	NO	NO	NO	NO	NO
1419	435	No	NO	NO	NO	NO	NO	NO	NO	NO	NO	NO
1420	9933	No	NO	NO	NO	NO	NO	NO	NO	NO	NO	NO
1421	2426	No	NO	NO	NO	NO	NO	NO	NO	NO	NO	NO
1422	7307	No	NO	NO	NO	NO	NO	NO	NO	NO	NO	NO
1423	15714	No	NO	NO	NO	NO	NO	NO	NO	NO	NO	NO
1424	3427	No	NO	NO	NO	NO	NO	NO	NO	NO	NO	NO
1425	4882	No	NO	NO	NO	NO	NO	NO	NO	NO	NO	NO
1426	11997	No	NO	NO	NO	NO	NO	NO	NO	NO	NO	NO
1427	6793	No	NO	NO	NO	NO	NO	NO	NO	NO	NO	NO
1428	435	No	NO	NO	NO	NO	NO	NO	NO	NO	NO	NO
1429	49	No	NO	NO	NO	NO	NO	NO	NO	NO	NO	NO
1430	622	No	NO	NO	NO	NO	NO	NO	NO	NO	NO	NO
1431	16754	No	NO	NO	NO	NO	NO	NO	NO	NO	NO	NO
1432	9779	No	NO	NO	NO	NO	NO	NO	NO	NO	NO	NO
1433	1050	No	NO	NO	NO	NO	NO	NO	NO	NO	NO	NO
1434	6228	No	NO	NO	NO	NO	NO	NO	NO	NO	NO	NO
1435	1577	No	NO	NO	NO	NO	NO	NO	NO	NO	NO	NO
1436	5458	No	NO	NO	NO	NO	NO	NO	NO	NO	NO	NO
1437	1507	No	NO	NO	NO	NO	NO	NO	NO	NO	NO	NO
1438	3204	No	NO	NO	NO	NO	NO	NO	NO	NO	NO	NO
1439	10524	No	NO	NO	NO	NO	NO	NO	NO	NO	NO	NO
1440	5558	No	NO	NO	NO	NO	NO	NO	NO	NO	NO	NO
1441	2809	No	NO	NO	NO	NO	NO	NO	NO	NO	NO	NO
1442	3687	Yes	NO	NO	NO	NO	NO	NO	NO	NO	NO	NO
1443	4392	No	NO	NO	NO	NO	NO	NO	NO	NO	NO	NO
1444	268	Yes	NO	NO	NO	NO	NO	NO	NO	NO	NO	NO
1445	7497	No	NO	NO	NO	NO	NO	NO	NO	NO	NO	NO
1446	6971	No	NO	NO	NO	NO	NO	NO	NO	NO	NO	NO
1447	2806	No	NO	NO	NO	NO	NO	NO	NO	NO	NO	NO
1448	5277	No	NO	NO	NO	NO	NO	NO	NO	NO	NO	NO
1449	10199	No	NO	NO	NO	NO	NO	NO	NO	NO	NO	NO
1450	7881	No	NO	NO	NO	NO	NO	NO	NO	NO	NO	NO
1451	15525	No	NO	NO	NO	NO	NO	NO	NO	NO	NO	NO
1452	6366	No	NO	NO	NO	NO	NO	NO	NO	NO	NO	NO
1453	9556	No	NO	NO	NO	NO	NO	NO	NO	NO	NO	NO
1454	6352	No	NO	NO	NO	NO	NO	NO	NO	NO	NO	NO
1455	2509	No	NO	NO	NO	NO	NO	NO	NO	NO	NO	NO
1456	2339	No	NO	NO	NO	NO	NO	NO	NO	NO	NO	NO
1457	669	No	NO	NO	NO	NO	NO	NO	NO	NO	NO	NO
1458	2992	No	NO	NO	NO	NO	NO	NO	NO	NO	NO	NO
1459	7766	No	NO	NO	NO	NO	NO	NO	NO	NO	NO	NO
1460	4079	No	NO	NO	NO	NO	NO	NO	NO	NO	NO	NO
1461	6274	No	NO	NO	NO	NO	NO	NO	NO	NO	NO	NO
1462	20824	No	NO	NO	NO	NO	NO	NO	NO	NO	NO	NO
1463	1102	No	NO	NO	NO	NO	NO	NO	NO	NO	NO	NO
1464	12729	No	NO	NO	NO	NO	NO	NO	NO	NO	NO	NO
1465	5135	No	NO	NO	NO	NO	NO	NO	NO	NO	NO	NO
1466	7346	No	NO	NO	NO	NO	NO	NO	NO	NO	NO	NO
1467	2886	No	NO	NO	NO	NO	NO	NO	NO	NO	NO	NO
1468	7176	No	NO	NO	NO	NO	NO	NO	NO	NO	NO	NO
1469	6457	No	NO	NO	NO	NO	NO	NO	NO	NO	NO	NO
1470	8065	No	NO	NO	NO	NO	NO	NO	NO	NO	NO	NO
1471	8867	No	NO	NO	NO	NO	NO	NO	NO	NO	NO	NO
1472	5600	No	NO	NO	NO	NO	NO	NO	NO	NO	NO	NO
1473	10287	No	NO	NO	NO	NO	NO	NO	NO	NO	NO	NO
1474	17144	No	NO	NO	NO	NO	NO	NO	NO	NO	NO	NO
1475	5829	No	NO	NO	NO	NO	NO	NO	NO	NO	NO	NO
1476	3282	No	NO	NO	NO	NO	NO	NO	NO	NO	NO	NO
1477	12997	No	NO	NO	NO	NO	NO	NO	NO	NO	NO	NO
1478	3491	No	NO	NO	NO	NO	NO	NO	NO	NO	NO	NO
1479	6434	No	NO	NO	NO	NO	NO	NO	NO	NO	NO	NO
1480	9002	Yes	NO	NO	NO	NO	NO	NO	NO	NO	NO	NO
1481	2973	No	NO	NO	NO	NO	NO	NO	NO	NO	NO	NO
1482	10259	No	NO	NO	NO	NO	NO	NO	NO	NO	NO	NO
1483	2102	No	NO	NO	NO	NO	NO	NO	NO	NO	NO	NO
1484	7334	Yes	NO	NO	NO	NO	NO	NO	NO	NO	NO	NO
1485	9471	No	NO	NO	NO	NO	NO	NO	NO	NO	NO	NO
1486	8961	No	NO	NO	NO	NO	NO	NO	NO	NO	NO	NO
1487	3118	No	NO	NO	NO	NO	NO	NO	NO	NO	NO	NO
1488	3515	No	NO	NO	NO	NO	NO	NO	NO	NO	NO	NO
1489	2360	No	NO	NO	NO	NO	NO	NO	NO	NO	NO	NO
1490	4894	No	NO	NO	NO	NO	NO	NO	NO	NO	NO	NO
1491	16837	No	NO	NO	NO	NO	NO	NO	NO	NO	NO	NO
1492	3996	No	NO	NO	NO	NO	NO	NO	NO	NO	NO	NO
1493	11990	No	NO	NO	NO	NO	NO	NO	NO	NO	NO	NO
1494	7440	Yes	NO	NO	NO	NO	NO	NO	NO	NO	NO	NO
1495	440	No	NO	NO	NO	NO	NO	NO	NO	NO	NO	NO
1496	2008	No	NO	NO	NO	NO	NO	NO	NO	NO	NO	NO
1497	8871	No	NO	NO	NO	NO	NO	NO	NO	NO	NO	NO
1498	4302	No	NO	NO	NO	NO	NO	NO	NO	NO	NO	NO
1499	6987	No	NO	NO	NO	NO	NO	NO	NO	NO	NO	NO
1500	11659	No	NO	NO	NO	NO	NO	NO	NO	NO	NO	NO
1501	272	No	NO	NO	NO	NO	NO	NO	NO	NO	NO	NO
1502	2982	No	NO	NO	NO	NO	NO	NO	NO	NO	NO	NO
1503	4353	No	NO	NO	NO	NO	NO	NO	NO	NO	NO	NO
1504	15563	No	NO	NO	NO	NO	NO	NO	NO	NO	NO	NO
1505	17179	No	NO	NO	NO	NO	NO	NO	NO	NO	NO	NO
1506	8879	Yes	NO	NO	NO	NO	NO	NO	NO	NO	NO	NO
1507	8666	No	NO	NO	NO	NO	NO	NO	NO	NO	NO	NO
1508	5156	No	NO	NO	NO	NO	NO	NO	NO	NO	NO	NO
1509	863	No	NO	NO	NO	NO	NO	NO	NO	NO	NO	NO
1510	5504	No	NO	NO	NO	NO	NO	NO	NO	NO	NO	NO
1511	243	No	NO	NO	NO	NO	NO	NO	NO	NO	NO	NO
1512	1345	No	NO	NO	NO	NO	NO	NO	NO	NO	NO	NO
1513	5102	No	NO	NO	NO	NO	NO	NO	NO	NO	NO	NO
1514	3722	No	NO	NO	NO	NO	NO	NO	NO	NO	NO	NO
1515	931	No	NO	NO	NO	NO	NO	NO	NO	NO	NO	NO
1516	3916	No	NO	NO	NO	NO	NO	NO	NO	NO	NO	NO
1517	9165	Yes	NO	NO	NO	NO	NO	NO	NO	NO	NO	NO
1518	6387	No	NO	NO	NO	NO	NO	NO	NO	NO	NO	NO
1519	2247	No	NO	NO	NO	NO	NO	NO	NO	NO	NO	NO
1520	4704	Yes	NO	NO	NO	NO	NO	NO	NO	NO	NO	NO
1521	10194	Yes	NO	NO	NO	NO	NO	NO	NO	NO	NO	NO
1522	7998	Yes	NO	NO	NO	NO	NO	NO	NO	NO	NO	NO
1523	4262	No	NO	NO	NO	NO	NO	NO	NO	NO	NO	NO
1524	1401	No	NO	NO	NO	NO	NO	NO	NO	NO	NO	NO
1525	5405	No	NO	NO	NO	NO	NO	NO	NO	NO	NO	NO
1526	9002	No	NO	NO	NO	NO	NO	NO	NO	NO	NO	NO
1527	5769	No	NO	NO	NO	NO	NO	NO	NO	NO	NO	NO
1528	15237	Yes	NO	NO	NO	NO	NO	NO	NO	NO	NO	NO
1529	5431	No	NO	NO	NO	NO	NO	NO	NO	NO	NO	NO
1530	545	No	NO	NO	NO	NO	NO	NO	NO	NO	NO	NO
1531	7304	No	NO	NO	NO	NO	NO	NO	NO	NO	NO	NO
1532	12925	No	NO	NO	NO	NO	NO	NO	NO	NO	NO	NO
1533	2645	No	NO	NO	NO	NO	NO	NO	NO	NO	NO	NO
1534	6134	No	NO	NO	NO	NO	NO	NO	NO	NO	NO	NO
1535	6475	No	NO	NO	NO	NO	NO	NO	NO	NO	NO	NO
1536	1950	No	NO	NO	NO	NO	NO	NO	NO	NO	NO	NO
1537	3406	No	NO	NO	NO	NO	NO	NO	NO	NO	NO	NO
1538	9975	No	NO	NO	NO	NO	NO	NO	NO	NO	NO	NO
1539	2810	No	NO	NO	NO	NO	NO	NO	NO	NO	NO	NO
1540	12705	No	NO	NO	NO	NO	NO	NO	NO	NO	NO	NO
1541	2244	No	NO	NO	NO	NO	NO	NO	NO	NO	NO	NO
1542	1845	No	NO	NO	NO	NO	NO	NO	NO	NO	NO	NO
1543	11173	Yes	NO	NO	NO	NO	NO	NO	NO	NO	NO	NO
1544	11443	No	NO	NO	NO	NO	NO	NO	NO	NO	NO	NO
1545	1408	No	NO	NO	NO	NO	NO	NO	NO	NO	NO	NO
1546	2275	No	NO	NO	NO	NO	NO	NO	NO	NO	NO	NO
1547	16659	No	NO	NO	NO	NO	NO	NO	NO	NO	NO	NO
1548	7681	No	NO	NO	NO	NO	NO	NO	NO	NO	NO	NO
1549	7977	No	NO	NO	NO	NO	NO	NO	NO	NO	NO	NO
1550	9107	No	NO	NO	NO	NO	NO	NO	NO	NO	NO	NO
1551	10319	No	NO	NO	NO	NO	NO	NO	NO	NO	NO	NO
1552	7796	No	NO	NO	NO	NO	NO	NO	NO	NO	NO	NO
1553	3111	No	NO	NO	NO	NO	NO	NO	NO	NO	NO	NO
1554	12704	No	NO	NO	NO	NO	NO	NO	NO	NO	NO	NO
1555	2367	No	NO	NO	NO	NO	NO	NO	NO	NO	NO	NO
1556	9095	No	NO	NO	NO	NO	NO	NO	NO	NO	NO	NO
1557	4053	No	NO	NO	NO	NO	NO	NO	NO	NO	NO	NO
1558	5164	No	NO	NO	NO	NO	NO	NO	NO	NO	NO	NO
1559	12884	No	NO	NO	NO	NO	NO	NO	NO	NO	NO	NO
1560	7029	No	NO	NO	NO	NO	NO	NO	NO	NO	NO	NO
1561	8725	No	NO	NO	NO	NO	NO	NO	NO	NO	NO	NO
1562	12404	No	NO	NO	NO	NO	NO	NO	NO	NO	NO	NO
1563	8238	No	NO	NO	NO	NO	NO	NO	NO	NO	NO	NO
1564	8924	No	NO	NO	NO	NO	NO	NO	NO	NO	NO	NO
1565	3711	No	NO	NO	NO	NO	NO	NO	NO	NO	NO	NO
1566	7226	No	NO	NO	NO	NO	NO	NO	NO	NO	NO	NO
1567	7441	No	NO	NO	NO	NO	NO	NO	NO	NO	NO	NO
1568	12110	No	NO	NO	NO	NO	NO	NO	NO	NO	NO	NO
1569	6708	No	NO	NO	NO	NO	NO	NO	NO	NO	NO	NO
1570	5506	No	NO	NO	NO	NO	NO	NO	NO	NO	NO	NO
1571	14801	No	NO	NO	NO	NO	NO	NO	NO	NO	NO	NO
1572	11432	No	NO	NO	NO	NO	NO	NO	NO	NO	NO	NO
1573	10855	No	NO	NO	NO	NO	NO	NO	NO	NO	NO	NO
1574	1282	No	NO	NO	NO	NO	NO	NO	NO	NO	NO	NO
1575	10100	No	NO	NO	NO	NO	NO	NO	NO	NO	NO	NO
1576	7911	No	NO	NO	NO	NO	NO	NO	NO	NO	NO	NO
1577	6548	No	NO	NO	NO	NO	NO	NO	NO	NO	NO	NO
1578	3735	No	NO	NO	NO	NO	NO	NO	NO	NO	NO	NO
1579	9364	No	NO	NO	NO	NO	NO	NO	NO	NO	NO	NO
1580	7277	Yes	NO	NO	NO	NO	NO	NO	NO	NO	NO	NO
1581	2731	No	NO	NO	NO	NO	NO	NO	NO	NO	NO	NO
1582	1172	No	NO	NO	NO	NO	NO	NO	NO	NO	NO	NO
1583	13497	No	NO	NO	NO	NO	NO	NO	NO	NO	NO	NO
1584	6192	Yes	NO	NO	NO	NO	NO	NO	NO	NO	NO	NO
1585	3834	No	NO	NO	NO	NO	NO	NO	NO	NO	NO	NO
1586	4089	No	NO	NO	NO	NO	NO	NO	NO	NO	NO	NO
1587	4514	No	NO	NO	NO	NO	NO	NO	NO	NO	NO	NO
1588	6510	No	NO	NO	NO	NO	NO	NO	NO	NO	NO	NO
1589	5443	No	NO	NO	NO	NO	NO	NO	NO	NO	NO	NO
1590	9663	No	NO	NO	NO	NO	NO	NO	NO	NO	NO	NO
1591	2637	No	NO	NO	NO	NO	NO	NO	NO	NO	NO	NO
1592	11311	No	NO	NO	NO	NO	NO	NO	NO	NO	NO	NO
1593	4069	No	NO	NO	NO	NO	NO	NO	NO	NO	NO	NO
1594	3342	No	NO	NO	NO	NO	NO	NO	NO	NO	NO	NO
1595	11890	No	NO	NO	NO	NO	NO	NO	NO	NO	NO	NO
1596	4639	No	NO	NO	NO	NO	NO	NO	NO	NO	NO	NO
1597	1046	No	NO	NO	NO	NO	NO	NO	NO	NO	NO	NO
1598	1777	No	NO	NO	NO	NO	NO	NO	NO	NO	NO	NO
1599	4281	Yes	NO	NO	NO	NO	NO	NO	NO	NO	NO	NO
1600	8020	No	NO	NO	NO	NO	NO	NO	NO	NO	NO	NO
1601	6402	No	NO	NO	NO	NO	NO	NO	NO	NO	NO	NO
1602	850	No	NO	NO	NO	NO	NO	NO	NO	NO	NO	NO
1603	6609	No	NO	NO	NO	NO	NO	NO	NO	NO	NO	NO
1604	1682	No	NO	NO	NO	NO	NO	NO	NO	NO	NO	NO
1605	6374	No	NO	NO	NO	NO	NO	NO	NO	NO	NO	NO
1606	6594	No	NO	NO	NO	NO	NO	NO	NO	NO	NO	NO
1607	8053	No	NO	NO	NO	NO	NO	NO	NO	NO	NO	NO
1608	10894	No	NO	NO	NO	NO	NO	NO	NO	NO	NO	NO
1609	9018	No	NO	NO	NO	NO	NO	NO	NO	NO	NO	NO
1610	5500	No	NO	NO	NO	NO	NO	NO	NO	NO	NO	NO
1611	2148	No	NO	NO	NO	NO	NO	NO	NO	NO	NO	NO
1612	9471	No	NO	NO	NO	NO	NO	NO	NO	NO	NO	NO
1613	13921	No	NO	NO	NO	NO	NO	NO	NO	NO	NO	NO
1614	3799	No	NO	NO	NO	NO	NO	NO	NO	NO	NO	NO
1615	1785	No	NO	NO	NO	NO	NO	NO	NO	NO	NO	NO
1616	701	No	NO	NO	NO	NO	NO	NO	NO	NO	NO	NO
1617	3583	No	NO	NO	NO	NO	NO	NO	NO	NO	NO	NO
1618	1874	No	NO	NO	NO	NO	NO	NO	NO	NO	NO	NO
1619	9676	No	NO	NO	NO	NO	NO	NO	NO	NO	NO	NO
1620	2402	No	NO	NO	NO	NO	NO	NO	NO	NO	NO	NO
1621	8534	Yes	NO	NO	NO	NO	NO	NO	NO	NO	NO	NO
1622	4096	No	NO	NO	NO	NO	NO	NO	NO	NO	NO	NO
1623	8543	No	NO	NO	NO	NO	NO	NO	NO	NO	NO	NO
1624	3984	No	NO	NO	NO	NO	NO	NO	NO	NO	NO	NO
1625	6967	No	NO	NO	NO	NO	NO	NO	NO	NO	NO	NO
1626	10565	No	NO	NO	NO	NO	NO	NO	NO	NO	NO	NO
1627	4959	No	NO	NO	NO	NO	NO	NO	NO	NO	NO	NO
1628	7834	No	NO	NO	NO	NO	NO	NO	NO	NO	NO	NO
1629	3655	No	NO	NO	NO	NO	NO	NO	NO	NO	NO	NO
1630	10235	No	NO	NO	NO	NO	NO	NO	NO	NO	NO	NO
1631	4980	No	NO	NO	NO	NO	NO	NO	NO	NO	NO	NO
1632	3560	No	NO	NO	NO	NO	NO	NO	NO	NO	NO	NO
1633	9185	No	NO	NO	NO	NO	NO	NO	NO	NO	NO	NO
1634	524	No	NO	NO	NO	NO	NO	NO	NO	NO	NO	NO
1635	4714	No	NO	NO	NO	NO	NO	NO	NO	NO	NO	NO
1636	4568	No	NO	NO	NO	NO	NO	NO	NO	NO	NO	NO
1637	6520	No	NO	NO	NO	NO	NO	NO	NO	NO	NO	NO
1638	8000	No	NO	NO	NO	NO	NO	NO	NO	NO	NO	NO
1639	2369	No	NO	NO	NO	NO	NO	NO	NO	NO	NO	NO
1640	12268	No	NO	NO	NO	NO	NO	NO	NO	NO	NO	NO
1641	4527	No	NO	NO	NO	NO	NO	NO	NO	NO	NO	NO
1642	3566	No	NO	NO	NO	NO	NO	NO	NO	NO	NO	NO
1643	6288	No	NO	NO	NO	NO	NO	NO	NO	NO	NO	NO
1644	3417	No	NO	NO	NO	NO	NO	NO	NO	NO	NO	NO
1645	978	No	NO	NO	NO	NO	NO	NO	NO	NO	NO	NO
1646	6751	No	NO	NO	NO	NO	NO	NO	NO	NO	NO	NO
1647	1015	No	NO	NO	NO	NO	NO	NO	NO	NO	NO	NO
1648	6632	No	NO	NO	NO	NO	NO	NO	NO	NO	NO	NO
1649	5336	No	NO	NO	NO	NO	NO	NO	NO	NO	NO	NO
1650	9140	No	NO	NO	NO	NO	NO	NO	NO	NO	NO	NO
1651	7875	No	NO	NO	NO	NO	NO	NO	NO	NO	NO	NO
1652	1082	No	NO	NO	NO	NO	NO	NO	NO	NO	NO	NO
1653	4140	No	NO	NO	NO	NO	NO	NO	NO	NO	NO	NO
1654	5092	No	NO	NO	NO	NO	NO	NO	NO	NO	NO	NO
1655	5715	No	NO	NO	NO	NO	NO	NO	NO	NO	NO	NO
1656	6406	No	NO	NO	NO	NO	NO	NO	NO	NO	NO	NO
1657	12175	No	NO	NO	NO	NO	NO	NO	NO	NO	NO	NO
1658	4193	No	NO	NO	NO	NO	NO	NO	NO	NO	NO	NO
1659	6874	No	NO	NO	NO	NO	NO	NO	NO	NO	NO	NO
1660	1203	No	NO	NO	NO	NO	NO	NO	NO	NO	NO	NO
1661	13222	No	NO	NO	NO	NO	NO	NO	NO	NO	NO	NO
1662	3349	No	NO	NO	NO	NO	NO	NO	NO	NO	NO	NO
1663	6209	No	NO	NO	NO	NO	NO	NO	NO	NO	NO	NO
1664	3526	No	NO	NO	NO	NO	NO	NO	NO	NO	NO	NO
1665	10715	No	NO	NO	NO	NO	NO	NO	NO	NO	NO	NO
1666	5099	No	NO	NO	NO	NO	NO	NO	NO	NO	NO	NO
1667	7614	No	NO	NO	NO	NO	NO	NO	NO	NO	NO	NO
1668	10680	No	NO	NO	NO	NO	NO	NO	NO	NO	NO	NO
1669	12626	No	NO	NO	NO	NO	NO	NO	NO	NO	NO	NO
1670	7921	No	NO	NO	NO	NO	NO	NO	NO	NO	NO	NO
1671	10634	No	NO	NO	NO	NO	NO	NO	NO	NO	NO	NO
1672	2792	No	NO	NO	NO	NO	NO	NO	NO	NO	NO	NO
1673	207	No	NO	NO	NO	NO	NO	NO	NO	NO	NO	NO
1674	4917	No	NO	NO	NO	NO	NO	NO	NO	NO	NO	NO
1675	4461	Yes	NO	NO	NO	NO	NO	NO	NO	NO	NO	NO
1676	17382	Yes	NO	NO	NO	NO	NO	NO	NO	NO	NO	NO
1677	5511	No	NO	NO	NO	NO	NO	NO	NO	NO	NO	NO
1678	7725	Yes	NO	NO	NO	NO	NO	NO	NO	NO	NO	NO
1679	7897	No	NO	NO	NO	NO	NO	NO	NO	NO	NO	NO
1680	2078	No	NO	NO	NO	NO	NO	NO	NO	NO	NO	NO
1681	3865	No	NO	NO	NO	NO	NO	NO	NO	NO	NO	NO
1682	3550	No	NO	NO	NO	NO	NO	NO	NO	NO	NO	NO
1683	15452	No	NO	NO	NO	NO	NO	NO	NO	NO	NO	NO
1684	5091	No	NO	NO	NO	NO	NO	NO	NO	NO	NO	NO
1685	4595	No	NO	NO	NO	NO	NO	NO	NO	NO	NO	NO
1686	5027	No	NO	NO	NO	NO	NO	NO	NO	NO	NO	NO
1687	1813	No	NO	NO	NO	NO	NO	NO	NO	NO	NO	NO
1688	13700	No	NO	NO	NO	NO	NO	NO	NO	NO	NO	NO
1689	1719	No	NO	NO	NO	NO	NO	NO	NO	NO	NO	NO
1690	1603	No	NO	NO	NO	NO	NO	NO	NO	NO	NO	NO
1691	8715	No	NO	NO	NO	NO	NO	NO	NO	NO	NO	NO
1692	3744	No	NO	NO	NO	NO	NO	NO	NO	NO	NO	NO
1693	9994	No	NO	NO	NO	NO	NO	NO	NO	NO	NO	NO
1694	530	No	NO	NO	NO	NO	NO	NO	NO	NO	NO	NO
1695	8854	No	NO	NO	NO	NO	NO	NO	NO	NO	NO	NO
1696	14069	No	NO	NO	NO	NO	NO	NO	NO	NO	NO	NO
1697	6181	No	NO	NO	NO	NO	NO	NO	NO	NO	NO	NO
1698	6413	Yes	NO	NO	NO	NO	NO	NO	NO	NO	NO	NO
1699	3161	No	NO	NO	NO	NO	NO	NO	NO	NO	NO	NO
1700	4619	No	NO	NO	NO	NO	NO	NO	NO	NO	NO	NO
1701	1421	Yes	NO	NO	NO	NO	NO	NO	NO	NO	NO	NO
1702	9560	No	NO	NO	NO	NO	NO	NO	NO	NO	NO	NO
1703	1331	No	NO	NO	NO	NO	NO	NO	NO	NO	NO	NO
1704	13567	No	NO	NO	NO	NO	NO	NO	NO	NO	NO	NO
1705	4658	No	NO	NO	NO	NO	NO	NO	NO	NO	NO	NO
1706	3165	No	NO	NO	NO	NO	NO	NO	NO	NO	NO	NO
1707	3673	No	NO	NO	NO	NO	NO	NO	NO	NO	NO	NO
1708	7639	No	NO	NO	NO	NO	NO	NO	NO	NO	NO	NO
1709	4322	No	NO	NO	NO	NO	NO	NO	NO	NO	NO	NO
1710	4371	No	NO	NO	NO	NO	NO	NO	NO	NO	NO	NO
1711	3867	No	NO	NO	NO	NO	NO	NO	NO	NO	NO	NO
1712	8908	No	NO	NO	NO	NO	NO	NO	NO	NO	NO	NO
1713	5953	Yes	NO	NO	NO	NO	NO	NO	NO	NO	NO	NO
1714	279	No	NO	NO	NO	NO	NO	NO	NO	NO	NO	NO
1715	4598	No	NO	NO	NO	NO	NO	NO	NO	NO	NO	NO
1716	14113	No	NO	NO	NO	NO	NO	NO	NO	NO	NO	NO
1717	14566	No	NO	NO	NO	NO	NO	NO	NO	NO	NO	NO
1718	7375	No	NO	NO	NO	NO	NO	NO	NO	NO	NO	NO
1719	2198	No	NO	NO	NO	NO	NO	NO	NO	NO	NO	NO
1720	4298	No	NO	NO	NO	NO	NO	NO	NO	NO	NO	NO
1721	3476	No	NO	NO	NO	NO	NO	NO	NO	NO	NO	NO
1722	6094	No	NO	NO	NO	NO	NO	NO	NO	NO	NO	NO
1723	11328	No	NO	NO	NO	NO	NO	NO	NO	NO	NO	NO
1724	4850	Yes	NO	NO	NO	NO	NO	NO	NO	NO	NO	NO
1725	1085	No	NO	NO	NO	NO	NO	NO	NO	NO	NO	NO
1726	2293	No	NO	NO	NO	NO	NO	NO	NO	NO	NO	NO
1727	4037	No	NO	NO	NO	NO	NO	NO	NO	NO	NO	NO
1728	2205	No	NO	NO	NO	NO	NO	NO	NO	NO	NO	NO
1729	14329	No	NO	NO	NO	NO	NO	NO	NO	NO	NO	NO
1730	8032	No	NO	NO	NO	NO	NO	NO	NO	NO	NO	NO
1731	8870	No	NO	NO	NO	NO	NO	NO	NO	NO	NO	NO
1732	7394	No	NO	NO	NO	NO	NO	NO	NO	NO	NO	NO
1733	4953	No	NO	NO	NO	NO	NO	NO	NO	NO	NO	NO
1734	4556	No	NO	NO	NO	NO	NO	NO	NO	NO	NO	NO
1735	6255	No	NO	NO	NO	NO	NO	NO	NO	NO	NO	NO
1736	10000	No	NO	NO	NO	NO	NO	NO	NO	NO	NO	NO
1737	4249	No	NO	NO	NO	NO	NO	NO	NO	NO	NO	NO
1738	15868	No	NO	NO	NO	NO	NO	NO	NO	NO	NO	NO
1739	1272	Yes	NO	NO	NO	NO	NO	NO	NO	NO	NO	NO
1740	7976	No	NO	NO	NO	NO	NO	NO	NO	NO	NO	NO
1741	800	No	NO	NO	NO	NO	NO	NO	NO	NO	NO	NO
1742	1150	No	NO	NO	NO	NO	NO	NO	NO	NO	NO	NO
1743	309	No	NO	NO	NO	NO	NO	NO	NO	NO	NO	NO
1744	13143	No	NO	NO	NO	NO	NO	NO	NO	NO	NO	NO
1745	5056	No	NO	NO	NO	NO	NO	NO	NO	NO	NO	NO
1746	9241	No	NO	NO	NO	NO	NO	NO	NO	NO	NO	NO
1747	6975	No	NO	NO	NO	NO	NO	NO	NO	NO	NO	NO
1748	7525	No	NO	NO	NO	NO	NO	NO	NO	NO	NO	NO
1749	6047	No	NO	NO	NO	NO	NO	NO	NO	NO	NO	NO
1750	2842	No	NO	NO	NO	NO	NO	NO	NO	NO	NO	NO
1751	1869	No	NO	NO	NO	NO	NO	NO	NO	NO	NO	NO
1752	11715	No	NO	NO	NO	NO	NO	NO	NO	NO	NO	NO
1753	1976	No	NO	NO	NO	NO	NO	NO	NO	NO	NO	NO
1754	8716	No	NO	NO	NO	NO	NO	NO	NO	NO	NO	NO
1755	9327	No	NO	NO	NO	NO	NO	NO	NO	NO	NO	NO
1756	2933	No	NO	NO	NO	NO	NO	NO	NO	NO	NO	NO
1757	8508	No	NO	NO	NO	NO	NO	NO	NO	NO	NO	NO
1758	11934	No	NO	NO	NO	NO	NO	NO	NO	NO	NO	NO
1759	11758	No	NO	NO	NO	NO	NO	NO	NO	NO	NO	NO
1760	4305	Yes	NO	NO	NO	NO	NO	NO	NO	NO	NO	NO
1761	7079	No	NO	NO	NO	NO	NO	NO	NO	NO	NO	NO
1762	14080	No	NO	NO	NO	NO	NO	NO	NO	NO	NO	NO
1763	2686	No	NO	NO	NO	NO	NO	NO	NO	NO	NO	NO
1764	5003	No	NO	NO	NO	NO	NO	NO	NO	NO	NO	NO
1765	2053	No	NO	NO	NO	NO	NO	NO	NO	NO	NO	NO
1766	2209	No	NO	NO	NO	NO	NO	NO	NO	NO	NO	NO
1767	7165	No	NO	NO	NO	NO	NO	NO	NO	NO	NO	NO
1768	594	No	NO	NO	NO	NO	NO	NO	NO	NO	NO	NO
1769	533	No	NO	NO	NO	NO	NO	NO	NO	NO	NO	NO
1770	1927	No	NO	NO	NO	NO	NO	NO	NO	NO	NO	NO
1771	319	No	NO	NO	NO	NO	NO	NO	NO	NO	NO	NO
1772	1027	No	NO	NO	NO	NO	NO	NO	NO	NO	NO	NO
1773	3683	Yes	NO	NO	NO	NO	NO	NO	NO	NO	NO	NO
1774	2919	No	NO	NO	NO	NO	NO	NO	NO	NO	NO	NO
1775	13540	No	NO	NO	NO	NO	NO	NO	NO	NO	NO	NO
1776	3284	No	NO	NO	NO	NO	NO	NO	NO	NO	NO	NO
1777	11488	No	NO	NO	NO	NO	NO	NO	NO	NO	NO	NO
1778	5058	No	NO	NO	NO	NO	NO	NO	NO	NO	NO	NO
1779	694	No	NO	NO	NO	NO	NO	NO	NO	NO	NO	NO
1780	6282	No	NO	NO	NO	NO	NO	NO	NO	NO	NO	NO
1781	1613	No	NO	NO	NO	NO	NO	NO	NO	NO	NO	NO
1782	3155	No	NO	NO	NO	NO	NO	NO	NO	NO	NO	NO
1783	5622	Yes	NO	NO	NO	NO	NO	NO	NO	NO	NO	NO
1784	15391	No	NO	NO	NO	NO	NO	NO	NO	NO	NO	NO
1785	7097	No	NO	NO	NO	NO	NO	NO	NO	NO	NO	NO
1786	8213	No	NO	NO	NO	NO	NO	NO	NO	NO	NO	NO
1787	7982	No	NO	NO	NO	NO	NO	NO	NO	NO	NO	NO
1788	12429	No	NO	NO	NO	NO	NO	NO	NO	NO	NO	NO
1789	7874	Yes	NO	NO	NO	NO	NO	NO	NO	NO	NO	NO
1790	10492	No	NO	NO	NO	NO	NO	NO	NO	NO	NO	NO
1791	9607	No	NO	NO	NO	NO	NO	NO	NO	NO	NO	NO
1792	8660	No	NO	NO	NO	NO	NO	NO	NO	NO	NO	NO
1793	6228	No	NO	NO	NO	NO	NO	NO	NO	NO	NO	NO
1794	5303	No	NO	NO	NO	NO	NO	NO	NO	NO	NO	NO
1795	14089	No	NO	NO	NO	NO	NO	NO	NO	NO	NO	NO
1796	3010	No	NO	NO	NO	NO	NO	NO	NO	NO	NO	NO
1797	14856	No	NO	NO	NO	NO	NO	NO	NO	NO	NO	NO
1798	1325	No	NO	NO	NO	NO	NO	NO	NO	NO	NO	NO
1799	7926	No	NO	NO	NO	NO	NO	NO	NO	NO	NO	NO
1800	3947	No	NO	NO	NO	NO	NO	NO	NO	NO	NO	NO
1801	5130	No	NO	NO	NO	NO	NO	NO	NO	NO	NO	NO
1802	9814	No	NO	NO	NO	NO	NO	NO	NO	NO	NO	NO
1803	2093	No	NO	NO	NO	NO	NO	NO	NO	NO	NO	NO
1804	785	No	NO	NO	NO	NO	NO	NO	NO	NO	NO	NO
1805	6328	No	NO	NO	NO	NO	NO	NO	NO	NO	NO	NO
1806	488	No	NO	NO	NO	NO	NO	NO	NO	NO	NO	NO
1807	1299	No	NO	NO	NO	NO	NO	NO	NO	NO	NO	NO
1808	5226	No	NO	NO	NO	NO	NO	NO	NO	NO	NO	NO
1809	9116	Yes	NO	NO	NO	NO	NO	NO	NO	NO	NO	NO
1810	5329	No	NO	NO	NO	NO	NO	NO	NO	NO	NO	NO
1811	9654	Yes	NO	NO	NO	NO	NO	NO	NO	NO	NO	NO
1812	2847	Yes	NO	NO	NO	NO	NO	NO	NO	NO	NO	NO
1813	3057	No	NO	NO	NO	NO	NO	NO	NO	NO	NO	NO
1814	1314	No	NO	NO	NO	NO	NO	NO	NO	NO	NO	NO
1815	1846	No	NO	NO	NO	NO	NO	NO	NO	NO	NO	NO
1816	2967	No	NO	NO	NO	NO	NO	NO	NO	NO	NO	NO
1817	3002	No	NO	NO	NO	NO	NO	NO	NO	NO	NO	NO
1818	7119	No	NO	NO	NO	NO	NO	NO	NO	NO	NO	NO
1819	9952	No	NO	NO	NO	NO	NO	NO	NO	NO	NO	NO
1820	3967	No	NO	NO	NO	NO	NO	NO	NO	NO	NO	NO
1821	2252	No	NO	NO	NO	NO	NO	NO	NO	NO	NO	NO
1822	6835	No	NO	NO	NO	NO	NO	NO	NO	NO	NO	NO
1823	7646	No	NO	NO	NO	NO	NO	NO	NO	NO	NO	NO
1824	2061	No	NO	NO	NO	NO	NO	NO	NO	NO	NO	NO
1825	6259	No	NO	NO	NO	NO	NO	NO	NO	NO	NO	NO
1826	5070	No	NO	NO	NO	NO	NO	NO	NO	NO	NO	NO
1827	5634	No	NO	NO	NO	NO	NO	NO	NO	NO	NO	NO
1828	3271	No	NO	NO	NO	NO	NO	NO	NO	NO	NO	NO
1829	6334	No	NO	NO	NO	NO	NO	NO	NO	NO	NO	NO
1830	126	No	NO	NO	NO	NO	NO	NO	NO	NO	NO	NO
1831	7072	No	NO	NO	NO	NO	NO	NO	NO	NO	NO	NO
1832	5818	No	NO	NO	NO	NO	NO	NO	NO	NO	NO	NO
1833	2772	No	NO	NO	NO	NO	NO	NO	NO	NO	NO	NO
1834	1724	Yes	NO	NO	NO	NO	NO	NO	NO	NO	NO	NO
1835	12170	No	NO	NO	NO	NO	NO	NO	NO	NO	NO	NO
1836	11047	No	NO	NO	NO	NO	NO	NO	NO	NO	NO	NO
1837	10402	No	NO	NO	NO	NO	NO	NO	NO	NO	NO	NO
1838	6770	No	NO	NO	NO	NO	NO	NO	NO	NO	NO	NO
1839	7582	No	NO	NO	NO	NO	NO	NO	NO	NO	NO	NO
1840	10982	No	NO	NO	NO	NO	NO	NO	NO	NO	NO	NO
1841	2316	No	NO	NO	NO	NO	NO	NO	NO	NO	NO	NO
1842	13213	No	NO	NO	NO	NO	NO	NO	NO	NO	NO	NO
1843	11559	No	NO	NO	NO	NO	NO	NO	NO	NO	NO	NO
1844	1496	No	NO	NO	NO	NO	NO	NO	NO	NO	NO	NO
1845	2511	No	NO	NO	NO	NO	NO	NO	NO	NO	NO	NO
1846	4411	No	NO	NO	NO	NO	NO	NO	NO	NO	NO	NO
1847	11509	No	NO	NO	NO	NO	NO	NO	NO	NO	NO	NO
1848	5327	No	NO	NO	NO	NO	NO	NO	NO	NO	NO	NO
1849	4965	No	NO	NO	NO	NO	NO	NO	NO	NO	NO	NO
1850	7030	No	NO	NO	NO	NO	NO	NO	NO	NO	NO	NO
1851	6206	No	NO	NO	NO	NO	NO	NO	NO	NO	NO	NO
1852	8321	No	NO	NO	NO	NO	NO	NO	NO	NO	NO	NO
1853	6713	No	NO	NO	NO	NO	NO	NO	NO	NO	NO	NO
1854	1638	No	NO	NO	NO	NO	NO	NO	NO	NO	NO	NO
1855	6661	No	NO	NO	NO	NO	NO	NO	NO	NO	NO	NO
1856	5000	No	NO	NO	NO	NO	NO	NO	NO	NO	NO	NO
1857	7372	No	NO	NO	NO	NO	NO	NO	NO	NO	NO	NO
1858	1675	No	NO	NO	NO	NO	NO	NO	NO	NO	NO	NO
1859	3699	Yes	NO	NO	NO	NO	NO	NO	NO	NO	NO	NO
1860	6606	No	NO	NO	NO	NO	NO	NO	NO	NO	NO	NO
1861	3608	No	NO	NO	NO	NO	NO	NO	NO	NO	NO	NO
1862	9358	No	NO	NO	NO	NO	NO	NO	NO	NO	NO	NO
1863	8229	No	NO	NO	NO	NO	NO	NO	NO	NO	NO	NO
1864	2434	No	NO	NO	NO	NO	NO	NO	NO	NO	NO	NO
1865	6703	Yes	NO	NO	NO	NO	NO	NO	NO	NO	NO	NO
1866	1625	No	NO	NO	NO	NO	NO	NO	NO	NO	NO	NO
1867	7696	No	NO	NO	NO	NO	NO	NO	NO	NO	NO	NO
1868	11522	No	NO	NO	NO	NO	NO	NO	NO	NO	NO	NO
1869	2671	No	NO	NO	NO	NO	NO	NO	NO	NO	NO	NO
1870	6229	No	NO	NO	NO	NO	NO	NO	NO	NO	NO	NO
1871	1489	No	NO	NO	NO	NO	NO	NO	NO	NO	NO	NO
1872	5324	No	NO	NO	NO	NO	NO	NO	NO	NO	NO	NO
1873	1472	No	NO	NO	NO	NO	NO	NO	NO	NO	NO	NO
1874	2763	No	NO	NO	NO	NO	NO	NO	NO	NO	NO	NO
1875	12527	No	NO	NO	NO	NO	NO	NO	NO	NO	NO	NO
1876	950	No	NO	NO	NO	NO	NO	NO	NO	NO	NO	NO
1877	4977	No	NO	NO	NO	NO	NO	NO	NO	NO	NO	NO
1878	5296	No	NO	NO	NO	NO	NO	NO	NO	NO	NO	NO
1879	7330	No	NO	NO	NO	NO	NO	NO	NO	NO	NO	NO
1880	7188	No	NO	NO	NO	NO	NO	NO	NO	NO	NO	NO
1881	9378	No	NO	NO	NO	NO	NO	NO	NO	NO	NO	NO
1882	2424	Yes	NO	NO	NO	NO	NO	NO	NO	NO	NO	NO
1883	4337	No	NO	NO	NO	NO	NO	NO	NO	NO	NO	NO
1884	7336	No	NO	NO	NO	NO	NO	NO	NO	NO	NO	NO
1885	4420	No	NO	NO	NO	NO	NO	NO	NO	NO	NO	NO
1886	8119	No	NO	NO	NO	NO	NO	NO	NO	NO	NO	NO
1887	8687	No	NO	NO	NO	NO	NO	NO	NO	NO	NO	NO
1888	1659	No	NO	NO	NO	NO	NO	NO	NO	NO	NO	NO
1889	7423	No	NO	NO	NO	NO	NO	NO	NO	NO	NO	NO
1890	6461	No	NO	NO	NO	NO	NO	NO	NO	NO	NO	NO
1891	5171	No	NO	NO	NO	NO	NO	NO	NO	NO	NO	NO
1892	6544	No	NO	NO	NO	NO	NO	NO	NO	NO	NO	NO
1893	5941	No	NO	NO	NO	NO	NO	NO	NO	NO	NO	NO
1894	4514	No	NO	NO	NO	NO	NO	NO	NO	NO	NO	NO
1895	4847	No	NO	NO	NO	NO	NO	NO	NO	NO	NO	NO
1896	2902	No	NO	NO	NO	NO	NO	NO	NO	NO	NO	NO
1897	3829	No	NO	NO	NO	NO	NO	NO	NO	NO	NO	NO
1898	4771	No	NO	NO	NO	NO	NO	NO	NO	NO	NO	NO
1899	14290	No	NO	NO	NO	NO	NO	NO	NO	NO	NO	NO
1900	12847	No	NO	NO	NO	NO	NO	NO	NO	NO	NO	NO
1901	4610	No	NO	NO	NO	NO	NO	NO	NO	NO	NO	NO
1902	2368	No	NO	NO	NO	NO	NO	NO	NO	NO	NO	NO
1903	3840	No	NO	NO	NO	NO	NO	NO	NO	NO	NO	NO
1904	1016	No	NO	NO	NO	NO	NO	NO	NO	NO	NO	NO
1905	4851	No	NO	NO	NO	NO	NO	NO	NO	NO	NO	NO
1906	9689	No	NO	NO	NO	NO	NO	NO	NO	NO	NO	NO
1907	3288	No	NO	NO	NO	NO	NO	NO	NO	NO	NO	NO
1908	9523	No	NO	NO	NO	NO	NO	NO	NO	NO	NO	NO
1909	6202	No	NO	NO	NO	NO	NO	NO	NO	NO	NO	NO
1910	5960	No	NO	NO	NO	NO	NO	NO	NO	NO	NO	NO
1911	2566	No	NO	NO	NO	NO	NO	NO	NO	NO	NO	NO
1912	1258	No	NO	NO	NO	NO	NO	NO	NO	NO	NO	NO
1913	12047	No	NO	NO	NO	NO	NO	NO	NO	NO	NO	NO
1914	10877	No	NO	NO	NO	NO	NO	NO	NO	NO	NO	NO
1915	3172	No	NO	NO	NO	NO	NO	NO	NO	NO	NO	NO
1916	6489	Yes	NO	NO	NO	NO	NO	NO	NO	NO	NO	NO
1917	2049	No	NO	NO	NO	NO	NO	NO	NO	NO	NO	NO
1918	2588	No	NO	NO	NO	NO	NO	NO	NO	NO	NO	NO
1919	8970	No	NO	NO	NO	NO	NO	NO	NO	NO	NO	NO
1920	3318	No	NO	NO	NO	NO	NO	NO	NO	NO	NO	NO
1921	9121	No	NO	NO	NO	NO	NO	NO	NO	NO	NO	NO
1922	7418	No	NO	NO	NO	NO	NO	NO	NO	NO	NO	NO
1923	4275	No	NO	NO	NO	NO	NO	NO	NO	NO	NO	NO
1924	3564	No	NO	NO	NO	NO	NO	NO	NO	NO	NO	NO
1925	1368	No	NO	NO	NO	NO	NO	NO	NO	NO	NO	NO
1926	1372	No	NO	NO	NO	NO	NO	NO	NO	NO	NO	NO
1927	1707	No	NO	NO	NO	NO	NO	NO	NO	NO	NO	NO
1928	10088	No	NO	NO	NO	NO	NO	NO	NO	NO	NO	NO
1929	14530	No	NO	NO	NO	NO	NO	NO	NO	NO	NO	NO
1930	2467	Yes	NO	NO	NO	NO	NO	NO	NO	NO	NO	NO
1931	3197	No	NO	NO	NO	NO	NO	NO	NO	NO	NO	NO
1932	13547	No	NO	NO	NO	NO	NO	NO	NO	NO	NO	NO
1933	4965	No	NO	NO	NO	NO	NO	NO	NO	NO	NO	NO
1934	9390	Yes	NO	NO	NO	NO	NO	NO	NO	NO	NO	NO
1935	10680	No	NO	NO	NO	NO	NO	NO	NO	NO	NO	NO
1936	1398	No	NO	NO	NO	NO	NO	NO	NO	NO	NO	NO
1937	1458	No	NO	NO	NO	NO	NO	NO	NO	NO	NO	NO
1938	7003	No	NO	NO	NO	NO	NO	NO	NO	NO	NO	NO
1939	282	No	NO	NO	NO	NO	NO	NO	NO	NO	NO	NO
1940	1178	No	NO	NO	NO	NO	NO	NO	NO	NO	NO	NO
1941	7329	No	NO	NO	NO	NO	NO	NO	NO	NO	NO	NO
1942	2784	Yes	NO	NO	NO	NO	NO	NO	NO	NO	NO	NO
1943	5504	No	NO	NO	NO	NO	NO	NO	NO	NO	NO	NO
1944	9391	No	NO	NO	NO	NO	NO	NO	NO	NO	NO	NO
1945	11579	No	NO	NO	NO	NO	NO	NO	NO	NO	NO	NO
1946	4761	No	NO	NO	NO	NO	NO	NO	NO	NO	NO	NO
1947	1070	No	NO	NO	NO	NO	NO	NO	NO	NO	NO	NO
1948	16087	No	NO	NO	NO	NO	NO	NO	NO	NO	NO	NO
1949	7534	No	NO	NO	NO	NO	NO	NO	NO	NO	NO	NO
1950	4648	No	NO	NO	NO	NO	NO	NO	NO	NO	NO	NO
1951	7623	No	NO	NO	NO	NO	NO	NO	NO	NO	NO	NO
1952	4479	No	NO	NO	NO	NO	NO	NO	NO	NO	NO	NO
1953	3343	No	NO	NO	NO	NO	NO	NO	NO	NO	NO	NO
1954	6797	No	NO	NO	NO	NO	NO	NO	NO	NO	NO	NO
1955	12989	No	NO	NO	NO	NO	NO	NO	NO	NO	NO	NO
1956	7090	No	NO	NO	NO	NO	NO	NO	NO	NO	NO	NO
1957	3815	Yes	NO	NO	NO	NO	NO	NO	NO	NO	NO	NO
1958	7049	Yes	NO	NO	NO	NO	NO	NO	NO	NO	NO	NO
1959	674	No	NO	NO	NO	NO	NO	NO	NO	NO	NO	NO
1960	10170	No	NO	NO	NO	NO	NO	NO	NO	NO	NO	NO
1961	8293	No	NO	NO	NO	NO	NO	NO	NO	NO	NO	NO
1962	8442	No	NO	NO	NO	NO	NO	NO	NO	NO	NO	NO
1963	10343	No	NO	NO	NO	NO	NO	NO	NO	NO	NO	NO
1964	3520	No	NO	NO	NO	NO	NO	NO	NO	NO	NO	NO
1965	2668	No	NO	NO	NO	NO	NO	NO	NO	NO	NO	NO
1966	13848	No	NO	NO	NO	NO	NO	NO	NO	NO	NO	NO
1967	1990	No	NO	NO	NO	NO	NO	NO	NO	NO	NO	NO
1968	12422	No	NO	NO	NO	NO	NO	NO	NO	NO	NO	NO
1969	16171	No	NO	NO	NO	NO	NO	NO	NO	NO	NO	NO
1970	1132	No	NO	NO	NO	NO	NO	NO	NO	NO	NO	NO
1971	13694	No	NO	NO	NO	NO	NO	NO	NO	NO	NO	NO
1972	2185	No	NO	NO	NO	NO	NO	NO	NO	NO	NO	NO
1973	1982	No	NO	NO	NO	NO	NO	NO	NO	NO	NO	NO
1974	1854	No	NO	NO	NO	NO	NO	NO	NO	NO	NO	NO
1975	6709	Yes	NO	NO	NO	NO	NO	NO	NO	NO	NO	NO
1976	12951	Yes	NO	NO	NO	NO	NO	NO	NO	NO	NO	NO
1977	16401	No	NO	NO	NO	NO	NO	NO	NO	NO	NO	NO
1978	1841	No	NO	NO	NO	NO	NO	NO	NO	NO	NO	NO
1979	1557	No	NO	NO	NO	NO	NO	NO	NO	NO	NO	NO
1980	9832	No	NO	NO	NO	NO	NO	NO	NO	NO	NO	NO
1981	13660	No	NO	NO	NO	NO	NO	NO	NO	NO	NO	NO
1982	7998	No	NO	NO	NO	NO	NO	NO	NO	NO	NO	NO
1983	9516	No	NO	NO	NO	NO	NO	NO	NO	NO	NO	NO
1984	6004	No	NO	NO	NO	NO	NO	NO	NO	NO	NO	NO
1985	10054	No	NO	NO	NO	NO	NO	NO	NO	NO	NO	NO
1986	8017	Yes	NO	NO	NO	NO	NO	NO	NO	NO	NO	NO
1987	6866	Yes	NO	NO	NO	NO	NO	NO	NO	NO	NO	NO
1988	12820	Yes	NO	NO	NO	NO	NO	NO	NO	NO	NO	NO
1989	6701	No	NO	NO	NO	NO	NO	NO	NO	NO	NO	NO
1990	2755	No	NO	NO	NO	NO	NO	NO	NO	NO	NO	NO
1991	7375	No	NO	NO	NO	NO	NO	NO	NO	NO	NO	NO
1992	10227	No	NO	NO	NO	NO	NO	NO	NO	NO	NO	NO
1993	3904	No	NO	NO	NO	NO	NO	NO	NO	NO	NO	NO
1994	6791	No	NO	NO	NO	NO	NO	NO	NO	NO	NO	NO
1995	5922	No	NO	NO	NO	NO	NO	NO	NO	NO	NO	NO
1996	8247	No	NO	NO	NO	NO	NO	NO	NO	NO	NO	NO
1997	12740	No	NO	NO	NO	NO	NO	NO	NO	NO	NO	NO
1998	3053	No	NO	NO	NO	NO	NO	NO	NO	NO	NO	NO
1999	5409	No	NO	NO	NO	NO	NO	NO	NO	NO	NO	NO
[truncated: 27,026 more rows]
